# Supplementary material for: Heterochromatome wide analyses reveal MBD2 as a phase separation scaffold for heterochromatin compartmentalization and composition
Source: Nucleic Acids Res. 2025 Dec 19;53(22):gkaf1380. doi: 10.1093/nar/gkaf1380 (PMC12715500; doi:10.1093/nar/gkaf1380)
Supplement: gkaf1380_Supplemental_Files [file gkaf1380_supplemental_files.zip]

Archive with 5 entries (5 files):
- Movie 1.mp4
- Table S10.xlsx
- Table S8.xlsx
- Table S9.xlsx
- Zhang et al_supplementary.pdf
