# Supplementary material for: Heterochromatome wide analyses reveal MBD2 as a phase separation scaffold for heterochromatin compartmentalization and composition
Source: Nucleic Acids Res. 2025 Dec 19;53(22):gkaf1380. doi: 10.1093/nar/gkaf1380 (PMC12715500; doi:10.1093/nar/gkaf1380)
Supplement: gkaf1380_Supplemental_Files [file gkaf1380_supplemental_files.zip › Table S10.xlsx]

## Sheet: Sheet1
	Table S10	Stastics for main and supplamentary figures

## Sheet: Sheet1_Figure 4C
Figure 4C
		OD340				Normalized to the corresponding buffer				Mean	SD	N
10% PEG8000	MBD2∆N	0.3727	0.3666	0.3759		0.1983	0.1922	0.2015		0.1973	0.00472476	3
	MBD2∆N-∆CC	0.2577	0.2616	0.259		0.0833	0.0872	0.0846		0.085	0.00198578	3
	MBD2-C	0.1716	0.1766	0.1863		-0.0028	0.0022	0.0119		0.0037	0.00747418	3
	MBD2-C-∆CC	0.1613	0.1587	0.1638		-0.0131	-0.0157	-0.0106		-0.0132	0.00255016	3
	buffer 150 with 10% PEG 8000	0.1653	0.1715	0.1865	0.1744
20% PEG8000	MBD2∆N	0.4153	0.4036	0.4102		0.2409	0.2292	0.2358		0.2353	0.005866	3
	MBD2∆N-∆CC	0.3613	0.3702	0.3626		0.1869	0.1958	0.1882		0.1903	0.00480729	3
	MBD2-C	0.332	0.3446	0.3442		0.1576	0.1702	0.1698		0.1658	0.00716194	3
	MBD2-C-∆CC	0.2314	0.2327	0.2191		0.057	0.0583	0.0447		0.0533	0.00750489	3
	buffer 150 with 20% PEG 8000	0.2073	0.21	0.2067	0.208

## Sheet: Sheet2_Figure 5C-D
Figure 5C							Figure 5D
cell_condition	expression_class	mean_value	sd_value	median_value	n		cell_condition	expression_class	mean_value	sd_value	median_value	n
MBD2bdeltaCCG_MBD2	I	1.00006	0.000863426	1.00008	4714		MBD2bdeltaCCG_MBD2	I	2.05148	0.332153	2.01837	4714
MBD2bdeltaCCG_MBD2	II	1.00371	0.00688972	1.00308	137		MBD2bdeltaCCG_MBD2	II	2.05099	0.346186	1.97547	137
MBD2bdeltaCCG_MBD2	III	1.02931	0.0438088	1.01368	23		MBD2bdeltaCCG_MBD2	III	2.12875	0.340608	2.11827	23
MBD2bdeltaCCG_MBD2	IV	1.0633	0.048865	1.0435	23		MBD2bdeltaCCG_MBD2	IV	2.11837	0.311543	2.15671	23
MBD2adeltaCCG_MBD2	I	1.00018	0.000957058	1.00017	3375		MBD2adeltaCCG_MBD2	I	2.05013	0.324958	2.0195	3375
MBD2adeltaCCG_MBD2	II	1.02463	0.126014	1.01	577		MBD2adeltaCCG_MBD2	II	2.03949	0.318811	2.00163	577
MBD2adeltaCCG_MBD2	III	1.10807	0.258929	1.03903	232		MBD2adeltaCCG_MBD2	III	2.05578	0.335985	2.01948	232
MBD2adeltaCCG_MBD2	IV	1.34639	0.375444	1.20589	267		MBD2adeltaCCG_MBD2	IV	2.19646	0.355781	2.16988	267
MBD2cG_MBD2	I	1.00033	0.00109274	1.00029	2294		MBD2cG_MBD2	I	2.11724	0.333576	2.08549	2294
MBD2cG_MBD2	II	1.00954	0.0137243	1.00685	546		MBD2cG_MBD2	II	2.10661	0.329191	2.07708	546
MBD2cG_MBD2	III	1.04856	0.0936085	1.0249	179		MBD2cG_MBD2	III	2.13493	0.318822	2.11664	179
MBD2cG_MBD2	IV	1.16993	0.203104	1.08818	225		MBD2cG_MBD2	IV	2.10936	0.345498	2.04236	225
MBD2bG_MBD2a	I	1.00009	0.0010783	1.00005	3216		MBD2bG_MBD2a	I	2.07387	0.323016	2.03684	3216
MBD2bG_MBD2a	II	1.00274	0.0144952	1.00269	335		MBD2bG_MBD2a	II	2.01889	0.298082	1.99362	335
MBD2bG_MBD2a	III	1.03435	0.152463	1.0098	73		MBD2bG_MBD2a	III	2.04239	0.349509	1.98548	73
MBD2bG_MBD2a	IV	1.14682	0.22635	1.06248	75		MBD2bG_MBD2a	IV	2.15897	0.369845	2.1493	75
MBD2aG_MBD2	I	1.00013	0.00110278	1.00011	3485		MBD2aG_MBD2	I	2.13303	0.330074	2.10033	3485
MBD2aG_MBD2	II	1.01656	0.0617596	1.00988	521		MBD2aG_MBD2	II	2.0917	0.322197	2.05488	521
MBD2aG_MBD2	III	1.13213	0.348756	1.03755	158		MBD2aG_MBD2	III	2.14165	0.327591	2.11274	158
MBD2aG_MBD2	IV	1.34991	0.391109	1.18071	171		MBD2aG_MBD2	IV	2.22746	0.362175	2.21295	171
GFP_MBD2	I	1.00016	0.0112065	1.00009	3784		GFP_MBD2	I	2.08673	0.355195	2.04776	3784
MBD2	I	1	0.00119635	1.00002	1623		MBD2	I	2.06504	0.332736	2.028	1623

## Sheet: Sheet3_Figure 5E_Figure S14C-D
Control									MBD2a									MBD2b									MBD2c									MBD2a∆CC									MBD2b∆CC
replicates	class 1	class 2	class 3	class 4	class 5	class 6	class 7		replicates	class 1	class 2	class 3	class 4	class 5	class 6	class 7			Class 1	Class 2	Class 3	Class 4	Class 5	Class 6	Class 7												class 1	class 2	class 3	class 4	class 5	class 6	class 7			class 1	class 2	class 3	class 4
1	0.338089	0.33648	0.194451	0.0822867	0.0314415	0.0129851	0.0042676		1	0.187276	0.255786	0.218097	0.157804	0.103325	0.0563478	0.0213632		1	0.321405	0.298709	0.202783	0.105818	0.0471865	0.018413	0.00568584		1	0.491654	0.333325	0.115961	0.030737	0.0152678	0.00920119	0.00385317		1	0.235075	0.34288	0.236846	0.11165	0.043594	0.021445	0.00851127		1	0.271899	0.354465	0.209942	0.0957091
2	0.28017	0.299602	0.217142	0.12963	0.0476563	0.0186617	0.00713743		2	0.222495	0.298029	0.261372	0.130695	0.0489852	0.0260573	0.012366		2	0.324789	0.315247	0.190303	0.0984192	0.0450162	0.0190156	0.00720913		2	0.365482	0.318819	0.176931	0.0811295	0.0347814	0.0164757	0.00638038		2	0.257636	0.332261	0.224692	0.103389	0.0481355	0.0237508	0.0101361		2	0.289667	0.317485	0.201068	0.101319
3	0.320705	0.30936	0.196852	0.0986524	0.0438338	0.0217764	0.0088203		3	0.304298	0.307453	0.195834	0.103892	0.0507609	0.026193	0.0115693		3	0.218601	0.281504	0.215086	0.154408	0.0808445	0.0362575	0.0132979		3	0.274796	0.330932	0.243369	0.0931622	0.0366395	0.015558	0.00554323		3	0.305043	0.325779	0.197313	0.0907	0.0422929	0.0265087	0.0123632		3	0.167019	0.272599	0.252852	0.15341
4	0.315023	0.341238	0.19767	0.093382	0.0281388	0.0150217	0.0095262		4	0.27896	0.327165	0.209462	0.0998991	0.0478433	0.0247933	0.011877		4	0.225672	0.271314	0.242234	0.145547	0.0688137	0.0330118	0.0134073		4	0.328287	0.316442	0.194886	0.0973727	0.0386393	0.0187896	0.00558404		4	0.175773	0.312929	0.264333	0.136646	0.0570621	0.0313214	0.0219351		4	0.423508	0.329824	0.146809	0.0593786
5	0.303874	0.28756	0.230789	0.110339	0.0418925	0.0178757	0.00767054		5	0.314634	0.29218	0.222016	0.100273	0.04123	0.0222376	0.00742992		5	0.214678	0.260045	0.219361	0.161852	0.0865563	0.0425895	0.0149173		5	0.306203	0.351822	0.195279	0.0838937	0.0382079	0.0176393	0.00695436		5	0.236309	0.316301	0.243578	0.102005	0.0451112	0.0363962	0.0202997		5	0.223856	0.291608	0.254862	0.128312
6	0.235143	0.292066	0.234795	0.138217	0.0620527	0.0257434	0.0119837		6	0.270496	0.318245	0.212429	0.109067	0.0527001	0.0272165	0.00984636		6	0.25003	0.291871	0.216012	0.130981	0.0650992	0.0327877	0.0132199		6	0.464178	0.321024	0.141887	0.0439533	0.0180333	0.00847587	0.00244854		6	0.211028	0.315288	0.256027	0.135935	0.0442395	0.024328	0.0131549		6	0.247305	0.317471	0.239624	0.11136
7	0.293344	0.321269	0.21107	0.103869	0.0436229	0.0193015	0.00752359		7	0.311973	0.333843	0.198464	0.0926204	0.039245	0.0182628	0.00559097		7	0.225276	0.336927	0.236901	0.130391	0.0459073	0.0185715	0.00602618		7	0.35319	0.38708	0.164521	0.0557838	0.0223641	0.0124753	0.00458547		7	0.186358	0.313339	0.260746	0.118741	0.0480497	0.0413962	0.0313702		7	0.356241	0.309409	0.176346	0.0876261
8	0.292695	0.331245	0.208484	0.0996267	0.0428797	0.0198237	0.00524563		8	0.434095	0.379161	0.126871	0.0360395	0.0148347	0.00711215	0.00188625		8	0.264736	0.311709	0.241088	0.106799	0.045842	0.022272	0.00755409		8	0.290632	0.330455	0.205778	0.100968	0.0391965	0.0215887	0.0113819		8	0.183624	0.332834	0.2601	0.122983	0.0457187	0.0312128	0.0235282		8	0.294089	0.324226	0.208133	0.0850895
9	0.326301	0.318869	0.187912	0.096948	0.0381605	0.0201669	0.0116432		9	0.36895	0.323942	0.165553	0.0757865	0.036256	0.0211115	0.00840055		9	0.198644	0.262678	0.236468	0.153474	0.0949805	0.0409026	0.0128533		9	0.261119	0.363941	0.22648	0.0909007	0.0309915	0.0183468	0.00822132		9	0.21541	0.29928	0.236949	0.13863	0.0567208	0.0350844	0.0179268		9	0.373596	0.324407	0.170629	0.0737423
10	0.270827	0.345369	0.219485	0.101518	0.0394608	0.0173924	0.00594824		10	0.32918	0.395219	0.180515	0.0576221	0.0252417	0.00912469	0.00309727		10	0.280179	0.293597	0.199855	0.118696	0.0626499	0.0332376	0.0117859		10	0.313095	0.34057	0.194558	0.0872156	0.0387521	0.0187544	0.00705492		10	0.208292	0.331756	0.24605	0.113611	0.0498048	0.0334031	0.0170833		10	0.305021	0.338888	0.191246	0.0967836
11	0.317792	0.335166	0.209862	0.0879868	0.0291356	0.0138264	0.00623078		11	0.303699	0.340854	0.200332	0.0952722	0.0359352	0.0173116	0.00659579		11	0.180013	0.301513	0.249667	0.149529	0.0660946	0.0317363	0.0214471		11	0.310621	0.314223	0.199016	0.10096	0.0468493	0.0197697	0.00856141		11	0.210814	0.323934	0.246689	0.117593	0.0476352	0.0315897	0.0217443		11	0.284803	0.334242	0.204327	0.103448
12	0.2473	0.336259	0.234172	0.114655	0.0384717	0.0201497	0.00899279		12	0.386106	0.311754	0.16147	0.0774965	0.0381546	0.0179466	0.00707223		12	0.249427	0.294814	0.21484	0.130834	0.0672516	0.0323182	0.0105145		12	0.280651	0.29251	0.194735	0.115435	0.0708823	0.0342161	0.0115704		12	0.186514	0.28824	0.261341	0.153486	0.0502976	0.0297147	0.0304077		12	0.289397	0.320237	0.208869	0.086658
13	0.239001	0.319563	0.247218	0.116134	0.0519369	0.0193235	0.00682396		13	0.293425	0.360958	0.205476	0.0795501	0.0340685	0.0191849	0.00733688		13	0.256705	0.305995	0.215962	0.133019	0.0547465	0.0243809	0.00919124		13	0.35528	0.331617	0.183549	0.0779791	0.0303295	0.0152637	0.00598201		13	0.231682	0.287738	0.221064	0.143338	0.0657454	0.035849	0.014584		13	0.287669	0.390762	0.17872	0.0633011
14	0.276777	0.375978	0.206038	0.0829892	0.0353708	0.0173963	0.00545111		14	0.332517	0.331028	0.184587	0.0846278	0.0395631	0.0199126	0.00776524		14	0.208414	0.284357	0.211608	0.149817	0.0869832	0.0427015	0.0161188		14	0.385564	0.321363	0.161074	0.0776076	0.0348936	0.014621	0.00487692		14	0.144594	0.26685	0.270673	0.170926	0.0815225	0.0380223	0.0274118		14	0.228637	0.323171	0.254956	0.114744
15	0.32019	0.316613	0.202412	0.100113	0.0385158	0.0164482	0.00570788		15	0.312852	0.332806	0.190437	0.0859127	0.049754	0.021306	0.00693263		15	0.241532	0.315455	0.222825	0.121774	0.0596523	0.028293	0.0104681		15	0.320922	0.36281	0.200059	0.0649735	0.0268356	0.0174878	0.00691154		15	0.201556	0.306292	0.241429	0.128254	0.0499798	0.0333988	0.039091		15	0.39078	0.337397	0.147499	0.0676774
16	0.324362	0.310418	0.199321	0.100528	0.0406198	0.0185936	0.00615743		16	0.252659	0.279891	0.225923	0.137893	0.0660295	0.0273737	0.0102307		16	0.290817	0.311804	0.194699	0.105158	0.0546543	0.0298742	0.0129937		16	0.510657	0.297701	0.129812	0.0373271	0.0152101	0.00726538	0.00202706		16	0.270464	0.345747	0.214185	0.0894318	0.0426035	0.0254102	0.0121581		16	0.363723	0.28921	0.192932	0.0821368
17	0.337355	0.37973	0.181982	0.0622774	0.0252139	0.0105979	0.00284393		17	0.321904	0.341683	0.19324	0.0817002	0.0351419	0.019209	0.00712191		17	0.277102	0.292254	0.199707	0.128491	0.0583246	0.0306585	0.0134622		17	0.316528	0.306918	0.222532	0.0940666	0.036952	0.016324	0.0066784		17	0.189459	0.326229	0.263394	0.125148	0.0446525	0.0308097	0.0203086		17	0.272024	0.328903	0.198118	0.104204
18	0.262896	0.31213	0.223437	0.126804	0.0495301	0.0190317	0.00617091		18	0.263465	0.349252	0.210262	0.0969725	0.0478425	0.0233655	0.00884081		18	0.242239	0.306923	0.222655	0.128255	0.061036	0.0283969	0.0104958		18	0.343779	0.352714	0.180262	0.070279	0.0308453	0.0165041	0.0056169		18	0.23297	0.32146	0.236025	0.117532	0.0537513	0.0277854	0.0104755		18	0.279277	0.334513	0.197942	0.0980496
19	0.264333	0.322206	0.222305	0.113109	0.0492708	0.0209433	0.00783355		19	0.307764	0.322291	0.195823	0.0978094	0.0449666	0.0227662	0.00857989		19	0.220112	0.311005	0.236143	0.121972	0.0623105	0.0332698	0.0151878		19	0.310921	0.332001	0.187448	0.094688	0.0444318	0.0217368	0.00877286		19	0.237827	0.327518	0.231948	0.121308	0.0473701	0.0240365	0.00999312		19	0.330172	0.308199	0.188994	0.0897696
20	0.314246	0.413018	0.180572	0.0568309	0.0218	0.0102135	0.00331938		20	0.277981	0.31824	0.205218	0.110072	0.0551837	0.0245935	0.00871166		20	0.125109	0.220118	0.239678	0.19745	0.122347	0.0628284	0.0324703		20	0.308181	0.327412	0.200912	0.0993481	0.0388839	0.0188281	0.00643592		20	0.241681	0.328994	0.236188	0.116573	0.0473775	0.0220399	0.00714569		20	0.317204	0.323694	0.184014	0.0719226
21	0.243757	0.315904	0.237971	0.126716	0.048408	0.0188786	0.00836466		21	0.276922	0.310399	0.2129	0.116802	0.0511033	0.0238174	0.00805604		21	0.22084	0.311008	0.235053	0.125573	0.0606293	0.0318377	0.0150582		21	0.303285	0.291583	0.201525	0.126232	0.0488197	0.0206658	0.00788929		21	0.259493	0.353281	0.223053	0.090509	0.0379937	0.0230261	0.0126443		21	0.261696	0.339519	0.209749	0.106722
22	0.266283	0.309288	0.23518	0.107173	0.0439882	0.0243404	0.0137477		22	0.246347	0.296452	0.241509	0.115906	0.0493581	0.0318122	0.0186157		22	0.263258	0.284315	0.216499	0.133671	0.0634338	0.0276967	0.0111259		22	0.359423	0.31148	0.173709	0.0897373	0.0383788	0.0211701	0.00610084		22	0.259412	0.314842	0.241593	0.103545	0.0401114	0.0281022	0.0123937		22	0.315727	0.330017	0.190276	0.0772648
23	0.245729	0.299244	0.213343	0.141564	0.0628057	0.0283786	0.0089355		23	0.355562	0.356188	0.181541	0.0542621	0.0244195	0.0194153	0.00861242		23	0.206652	0.269481	0.225391	0.1511	0.0859897	0.0424898	0.018896		23	0.358195	0.310442	0.166106	0.0842007	0.0450401	0.0255354	0.0104808		23	0.28614	0.331931	0.203214	0.099757	0.0396026	0.0261495	0.013206
24	0.281057	0.316963	0.215916	0.113906	0.0416092	0.0211378	0.00941015		24	0.284504	0.278793	0.202171	0.11836	0.066848	0.0348517	0.0144723		24	0.26087	0.303169	0.212146	0.118759	0.0540076	0.0324074	0.0186417		24	0.291124	0.368594	0.210058	0.08025	0.0290366	0.0141937	0.0067429		24	0.27788	0.328094	0.209716	0.102574	0.0472279	0.0244272	0.0100801
25	0.279058	0.317793	0.21334	0.122327	0.0427696	0.0177049	0.00700734		25	0.285856	0.294177	0.203467	0.11123	0.0511259	0.0348031	0.0193409		25	0.176872	0.256403	0.207325	0.16368	0.109165	0.0582327	0.0283233		25	0.259616	0.299886	0.219934	0.123006	0.0573887	0.0283394	0.01183		25	0.215413	0.311681	0.269117	0.117818	0.0539585	0.023652	0.00836054
26	0.283738	0.318063	0.210611	0.109714	0.0491341	0.0209925	0.00774712		26	0.240163	0.302855	0.244121	0.119442	0.0450689	0.0279074	0.0204429		26	0.191577	0.269402	0.222007	0.154269	0.0894544	0.0433295	0.0299613		26	0.38836	0.374413	0.133253	0.0579041	0.0311268	0.0121694	0.00277358		26	0.211862	0.33089	0.243051	0.118244	0.0524413	0.0270328	0.016478
27	0.256464	0.308726	0.241994	0.117164	0.0392402	0.0226152	0.0137969		27	0.249667	0.273408	0.215301	0.131128	0.0764048	0.0397815	0.0143093		27	0.237049	0.311382	0.22148	0.119537	0.0649121	0.0338098	0.0118306		27	0.29097	0.376487	0.206846	0.0763075	0.0271732	0.0150507	0.00716533		27	0.225871	0.321335	0.252735	0.111854	0.0436409	0.0265938	0.0179704
28	0.35066	0.316665	0.197242	0.0909525	0.0297813	0.0103128	0.00438551		28	0.25376	0.297454	0.220329	0.123027	0.057737	0.0318666	0.0158265		28	0.202333	0.288757	0.228216	0.157571	0.0727408	0.0358069	0.0145747		28	0.370295	0.376507	0.15631	0.0550079	0.0246874	0.0130045	0.00418814		28	0.369578	0.307302	0.172782	0.0857386	0.0390237	0.0191335	0.00644207
29	0.270323	0.336806	0.221218	0.108728	0.0385838	0.0167876	0.0075537		29	0.303898	0.328317	0.20258	0.101945	0.0336761	0.0193563	0.0102277		29	0.277402	0.281412	0.199767	0.133221	0.0637997	0.0308073	0.0135915		29	0.437573	0.335717	0.137781	0.053624	0.0213535	0.0103914	0.00355943		29	0.258531	0.31991	0.223636	0.110957	0.0444381	0.0278713	0.0146564
30	0.244244	0.314454	0.235844	0.129244	0.0513202	0.0195457	0.00534745		30	0.209708	0.272744	0.250136	0.154412	0.0660553	0.0317279	0.0152178		30	0.24442	0.274776	0.222493	0.144019	0.0719974	0.0313219	0.0109733		30	0.280924	0.297212	0.214256	0.108022	0.0536563	0.0294657	0.0164646		30	0.292814	0.327715	0.210986	0.0976215	0.0380589	0.0221942	0.0106092
31	0.411669	0.349895	0.153679	0.0512952	0.018848	0.010269	0.00434435		31	0.210388	0.312451	0.237397	0.124695	0.0532508	0.0368578	0.0249609		31	0.240387	0.263328	0.228459	0.144401	0.0721974	0.0400146	0.0112137		31	0.423317	0.291789	0.183081	0.0626643	0.0272798	0.00964335	0.00222512
32	0.20379	0.331098	0.260603	0.122035	0.0551075	0.0209983	0.0063673		32	0.291644	0.319137	0.20181	0.114704	0.0421185	0.0212376	0.00934934		32	0.242623	0.263442	0.214906	0.136669	0.081967	0.0456681	0.0147252		32	0.373806	0.334185	0.176465	0.0652631	0.026346	0.0163656	0.00756865
33	0.373351	0.325241	0.18027	0.0763125	0.0276395	0.0125029	0.00468257											33	0.225883	0.289523	0.263304	0.12669	0.0574809	0.026916	0.0102027
																		34	0.203798	0.277226	0.223376	0.144388	0.0945152	0.0431458	0.0135514
T-test	GFP vs MBD2a									MBD2a vs MBD2a∆CC									MBD2b vs MBD2b∆CC
	class	mean_GFP	mean_MBD2a	p_value						class	mean_MBD2a	mean_MBD2a∆CC	p_value						class	mean_MBD2b	mean_MBD2b∆CC	p_value
	class 1	0.290623	0.290098	0.965412						class 1	0.290098	0.23397	3.12973e-05						Class 1	0.235572	0.298787	0.000102855
	class 2	0.32619	0.317567	0.225892						class 2	0.317567	0.319754	0.733156						Class 2	0.288572	0.324557	1.25935e-06
	class 3	0.212824	0.20552	0.239318						class 3	0.20552	0.236648	8.07061e-06						Class 3	0.22142	0.200359	0.00516494
	class 4	0.104031	0.103029	0.87034						class 4	0.103029	0.11655	0.0272516						Class 4	0.136066	0.093574	5.72501e-09
	class 5	0.0408558	0.0476321	0.0547919						class 5	0.0476321	0.0482721	0.848701						Class 5	0.0699584	0.0479585	2.45883e-06
	class 6	0.0181738	0.0251519	0.000351905						class 6	0.0251519	0.0283895	0.096647						Class 6	0.0342647	0.0255376	0.000417261
	class 7	0.00730268	0.0110014	0.00114542						class 7	0.0110014	0.0164156	0.00282003						Class 7	0.0141463	0.00922722	0.000186959
	GFP vs MBD2b
	class	mean_GFP	mean_MBD2b	p_value
	class 1	0.290623	0.235572	1.41022e-06
	class 2	0.32619	0.288572	2.66293e-08
	class 3	0.212824	0.22142	0.0789395
	class 4	0.104031	0.136066	4.13062e-08
	class 5	0.0408558	0.0699584	8.53801e-11
	class 6	0.0181738	0.0342647	2.92183e-11
	class 7	0.00730268	0.0141463	3.73666e-07
	GFP vs MBD2c
	class	mean_GFP	mean_MBD2c	p_value
	class 1	0.290623	0.344645	0.000245665
	class 2	0.32619	0.331312	0.440471
	class 3	0.212824	0.184324	6.92113e-05
	class 4	0.104031	0.080625	0.000106359
	class 5	0.0408558	0.0349773	0.042382
	class 6	0.0181738	0.0173537	0.537748
	class 7	0.00730268	0.00676342	0.461666
[truncated: 3 more columns]

## Sheet: Sheet4_Figure 6E
MBD2a							MBD2b							MBD2c							MBD2a∆CC							MBD2b∆CC							MBDTRD
# average droplet size = 1.6829472310770062	average droplet eccentricity = 0.4397822987237075	dip = 0.15328535828366707	dip std =0.08040229812083187	p value (Student test against dip in free solution) =0.006193645553096991	Energy barrier per molecule (kT) =0.009227492312705832		# average droplet size = 1.8305131627637372	average droplet eccentricity = 0.5748737433935818	dip = 0.18504423113410529	dip std =0.1293904618452499	p value (Student test against dip in free solution) =0.005587990260179793	Energy barrier per molecule (kT) =0.013077126023339748		# average droplet size = 1.8347821386956653	average droplet eccentricity = 0.5254884494400736	dip = 0.10617452935068106	dip std =0.09173648070708816	p value (Student test against dip in free solution) =0.3979641610759988	Energy barrier per molecule (kT) =(0.00048174114163920806+0.005228089828543718j)		# average droplet size = 1.7480897240544913	average droplet eccentricity = 0.38154994004362053	dip = 0.2629141761658874	dip std =0.11601840672551665	p value (Student test against dip in free solution) =1.3772276480493427e-05	Energy barrier per molecule (kT) =0.02150270639687903		# average droplet size = 2.064999311571336	average droplet eccentricity = 0.6480047541052703	dip = 0.15277667492445468	dip std =0.09690033861581275	p value (Student test against dip in free solution) =0.02687756326928717	Energy barrier per molecule (kT) =0.009157953283231927		# average droplet size = 1.841032974409865	average droplet eccentricity = 0.5741601063918953	dip = 0.17848256176799948	dip std =0.13430285040057457	p value (Student test against dip in free solution) =0.08854786932941304	Energy barrier per molecule (kT) =0.012335928651843726
Time	Bleach	Non-Bleach	Bleach_error	Non-Bleach_error	Number		Time	Bleach	Non-Bleach	Bleach_error	Non-Bleach_error	Number		Time	Bleach	Non-Bleach	Bleach_error	Non-Bleach_error	Number		Time	Bleach	Non-Bleach	Bleach_error	Non-Bleach_error	Number		Time	Bleach	Non-Bleach	Bleach_error	Non-Bleach_error	Number		Time	Bleach	Non-Bleach	Bleach_error	Non-Bleach_error	Number
-1.76	1.27	0.999	0.181	0.0929	23		-0.493	1.3	0.979	0.217	0.0837	20		-1.97	1.03	0.974	0.106	0.0502	19		-1.99	0.969	0.879	0.328	0.146	17		-0.591	1.26	1.02	0.161	0.0696	17		-0.369	1.27	0.994	0.121	0.0532	7
-1.33	1.28	0.994	0.181	0.0876	23		-0.371	1.3	0.98	0.216	0.0822	20		-1.48	1.04	0.97	0.134	0.0366	19		-1.5	0.967	0.867	0.338	0.127	17		-0.444	1.26	1.01	0.164	0.0735	17		-0.277	1.29	0.972	0.137	0.102	7
-0.892	1.32	0.964	0.167	0.0997	23		-0.249	1.31	0.954	0.229	0.0801	20		-0.994	1.04	0.978	0.0914	0.0463	19		-1	0.969	0.884	0.37	0.108	17		-0.298	1.27	0.994	0.166	0.0815	17		-0.186	1.25	0.965	0.148	0.0244	7
-0.455	1.29	0.995	0.183	0.0853	23		-0.127	1.32	0.949	0.213	0.0818	20		-0.507	1.05	0.966	0.104	0.0546	19		-0.512	0.974	0.866	0.357	0.111	17		-0.152	1.31	0.951	0.169	0.0889	17		-0.0949	1.27	0.991	0.147	0.0451	7
-0.0186	1.29	1	0.178	0.00424	23		-0.00493	1.38	0.997	0.26	0.00644	20		-0.0207	1.04	0.998	0.106	0.00305	19		-0.0209	1.09	0.992	0.398	0.00796	17		-0.00591	1.32	0.997	0.168	0.0065	17		-0.00369	1.29	0.999	0.12	0.00201	7
0.418	0.0222	0.998	0.0237	0.0121	23		0.117	0.0375	0.986	0.0388	0.0829	20		0.466	0.0262	0.993	0.0196	0.019	19		0.471	0.0208	0.999	0.0184	0.0256	17		0.14	0.0317	0.98	0.0524	0.0525	17		0.0876	0.0247	1	0.0345	0.0155	7
0.855	0.0745	0.977	0.044	0.0645	23		0.239	0.101	0.997	0.08	0.0889	20		0.952	0.133	0.958	0.0589	0.0596	19		0.962	0.0856	0.97	0.0777	0.101	17		0.286	0.123	0.911	0.104	0.0766	17		0.179	0.0548	0.986	0.0674	0.0933	7
1.29	0.129	0.958	0.0593	0.0683	23		0.361	0.122	0.962	0.0794	0.084	20		1.44	0.211	0.931	0.0773	0.0613	19		1.45	0.145	0.859	0.0915	0.116	17		0.433	0.181	0.874	0.121	0.0984	17		0.27	0.116	0.916	0.119	0.0508	7
1.73	0.159	0.967	0.0572	0.0625	23		0.483	0.194	0.94	0.0882	0.0977	20		1.93	0.277	0.908	0.0874	0.0686	19		1.95	0.183	0.853	0.11	0.0885	17		0.579	0.269	0.863	0.134	0.0807	17		0.361	0.118	0.954	0.0922	0.0754	7
2.16	0.194	0.955	0.0601	0.0688	23		0.605	0.237	0.921	0.092	0.0896	20		2.41	0.345	0.892	0.0586	0.0832	19		2.44	0.227	0.809	0.123	0.121	17		0.725	0.315	0.853	0.15	0.0943	17		0.453	0.186	0.892	0.0849	0.0835	7
2.6	0.225	0.936	0.0482	0.0751	23		0.727	0.253	0.903	0.107	0.0873	20		2.9	0.402	0.894	0.0734	0.0752	19		2.93	0.3	0.801	0.121	0.116	17		0.871	0.369	0.845	0.134	0.113	17		0.544	0.246	0.887	0.0741	0.0913	7
3.04	0.236	0.926	0.0487	0.0796	23		0.849	0.293	0.895	0.11	0.0926	20		3.39	0.453	0.887	0.0733	0.0917	19		3.42	0.317	0.791	0.144	0.154	17		1.02	0.427	0.84	0.128	0.0969	17		0.635	0.3	0.877	0.0911	0.0827	7
3.47	0.273	0.915	0.0619	0.0829	23		0.971	0.31	0.862	0.12	0.115	20		3.87	0.497	0.888	0.0752	0.073	19		3.91	0.353	0.761	0.145	0.136	17		1.16	0.453	0.845	0.154	0.109	17		0.726	0.299	0.838	0.0865	0.106	7
3.91	0.305	0.905	0.0622	0.0866	23		1.09	0.349	0.857	0.12	0.0986	20		4.36	0.542	0.897	0.0616	0.0934	19		4.4	0.422	0.805	0.158	0.132	17		1.31	0.496	0.843	0.113	0.126	17		0.818	0.385	0.826	0.105	0.0942	7
4.35	0.324	0.911	0.0739	0.0843	23		1.21	0.389	0.835	0.149	0.124	20		4.84	0.568	0.907	0.0947	0.0797	19		4.89	0.454	0.745	0.179	0.128	17		1.46	0.52	0.857	0.137	0.122	17		0.909	0.358	0.813	0.107	0.0895	7
4.78	0.357	0.897	0.07	0.0661	23		1.34	0.415	0.834	0.117	0.117	20		5.33	0.611	0.898	0.0712	0.076	19		5.39	0.498	0.762	0.206	0.109	17		1.6	0.554	0.876	0.13	0.146	17		1	0.442	0.839	0.105	0.0981	7
5.22	0.388	0.871	0.074	0.0852	23		1.46	0.413	0.822	0.148	0.102	20		5.82	0.629	0.9	0.086	0.087	19		5.88	0.516	0.745	0.206	0.109	17		1.75	0.598	0.863	0.142	0.125	17		1.09	0.435	0.823	0.11	0.114	7
5.66	0.379	0.876	0.0699	0.0737	23		1.58	0.432	0.828	0.163	0.0951	20		6.3	0.664	0.912	0.0784	0.0917	19		6.37	0.558	0.745	0.224	0.133	17		1.89	0.606	0.869	0.143	0.124	17		1.18	0.498	0.831	0.138	0.0887	7
6.09	0.407	0.879	0.0713	0.0616	23		1.7	0.453	0.831	0.133	0.112	20		6.79	0.689	0.924	0.076	0.0968	19		6.86	0.576	0.757	0.25	0.145	17		2.04	0.606	0.855	0.184	0.137	17		1.27	0.482	0.848	0.127	0.0753	7
6.53	0.425	0.872	0.068	0.0811	23		1.82	0.515	0.823	0.15	0.102	20		7.28	0.709	0.93	0.0875	0.085	19		7.35	0.602	0.731	0.274	0.122	17		2.19	0.656	0.888	0.17	0.154	17		1.37	0.494	0.839	0.0842	0.0855	7
6.97	0.451	0.873	0.0913	0.0866	23		1.95	0.498	0.822	0.159	0.111	20		7.76	0.727	0.955	0.0768	0.0683	19		7.84	0.613	0.762	0.237	0.142	17		2.33	0.69	0.914	0.169	0.142	17		1.46	0.529	0.812	0.11	0.109	7
7.4	0.456	0.875	0.0824	0.0797	23		2.07	0.526	0.844	0.136	0.0996	20		8.25	0.757	0.959	0.0938	0.0808	19		8.34	0.616	0.739	0.242	0.122	17		2.48	0.708	0.884	0.147	0.153	17		1.55	0.568	0.809	0.123	0.134	7
7.84	0.486	0.862	0.0699	0.0706	23		2.19	0.557	0.81	0.142	0.125	20		8.74	0.769	0.95	0.0854	0.0843	19		8.83	0.646	0.722	0.253	0.116	17		2.63	0.722	0.901	0.164	0.14	17		1.64	0.583	0.838	0.0994	0.079	7
8.28	0.498	0.858	0.0849	0.0807	23		2.31	0.584	0.813	0.161	0.117	20		9.22	0.79	0.96	0.102	0.0859	19		9.32	0.669	0.749	0.268	0.14	17		2.77	0.745	0.902	0.159	0.144	17		1.73	0.551	0.833	0.142	0.118	7
8.71	0.527	0.858	0.0952	0.06	23		2.43	0.585	0.792	0.169	0.129	20		9.71	0.792	0.983	0.0828	0.101	19		9.81	0.673	0.726	0.294	0.133	17		2.92	0.742	0.899	0.155	0.159	17		1.82	0.627	0.819	0.0995	0.161	7
9.15	0.535	0.841	0.104	0.0805	23		2.56	0.594	0.82	0.157	0.141	20		10.2	0.811	0.978	0.0821	0.0991	19		10.3	0.671	0.754	0.279	0.159	17		3.06	0.782	0.914	0.156	0.157	17		1.91	0.609	0.86	0.123	0.113	7
9.59	0.536	0.85	0.0988	0.0713	23		2.68	0.601	0.833	0.166	0.115	20		10.7	0.82	0.976	0.0764	0.0911	19		10.8	0.696	0.741	0.291	0.166	17		3.21	0.789	0.944	0.158	0.154	17		2	0.656	0.87	0.111	0.0708	7
10	0.55	0.839	0.113	0.0909	23		2.8	0.612	0.813	0.15	0.13	20		11.2	0.844	0.993	0.0907	0.0918	19		11.3	0.697	0.76	0.273	0.169	17		3.36	0.796	0.937	0.182	0.149	17		2.1	0.667	0.843	0.13	0.0893	7
10.5	0.577	0.843	0.0891	0.0769	23		2.92	0.642	0.809	0.163	0.128	20		11.7	0.859	0.985	0.0993	0.0885	19		11.8	0.676	0.789	0.236	0.146	17		3.5	0.775	0.95	0.183	0.174	17		2.19	0.71	0.841	0.122	0.0949	7
10.9	0.589	0.855	0.0845	0.0962	23		3.04	0.642	0.822	0.164	0.12	20		12.1	0.884	1	0.076	0.0797	19		12.3	0.716	0.786	0.246	0.15	17		3.65	0.832	0.955	0.148	0.145	17		2.28	0.648	0.85	0.115	0.112	7
11.3	0.612	0.851	0.102	0.0834	23		3.17	0.656	0.836	0.18	0.125	20		12.6	0.885	1.01	0.0675	0.0917	19		12.8	0.728	0.787	0.277	0.144	17		3.79	0.843	0.95	0.161	0.169	17		2.37	0.667	0.867	0.121	0.0876	7
11.8	0.611	0.845	0.103	0.0877	23		3.29	0.672	0.845	0.168	0.142	20		13.1	0.886	0.994	0.0924	0.0955	19		13.3	0.759	0.826	0.262	0.168	17		3.94	0.826	0.961	0.168	0.179	17		2.46	0.685	0.882	0.122	0.0778	7
12.2	0.628	0.846	0.101	0.0845	23		3.41	0.674	0.836	0.19	0.144	20		13.6	0.914	1.01	0.0864	0.0971	19		13.7	0.763	0.824	0.261	0.138	17		4.09	0.821	0.937	0.18	0.178	17		2.55	0.718	0.849	0.103	0.106	7
12.6	0.638	0.864	0.117	0.0805	23		3.53	0.693	0.826	0.176	0.151	20		14.1	0.926	1.01	0.0833	0.0949	19		14.2	0.763	0.824	0.238	0.143	17		4.23	0.857	0.974	0.176	0.164	17		2.64	0.732	0.888	0.143	0.0987	7
13.1	0.637	0.852	0.0915	0.101	23		3.65	0.7	0.843	0.166	0.155	20		14.6	0.944	1.01	0.0691	0.111	19		14.7	0.765	0.798	0.246	0.158	17		4.38	0.87	0.963	0.163	0.144	17		2.73	0.726	0.87	0.1	0.0863	7
13.5	0.651	0.842	0.1	0.0772	23		3.77	0.686	0.843	0.183	0.146	20		15.1	0.938	1.02	0.0862	0.11	19		15.2	0.767	0.816	0.251	0.194	17		4.53	0.855	0.966	0.152	0.158	17		2.83	0.808	0.879	0.114	0.0676	7
14	0.659	0.853	0.0974	0.0733	23		3.9	0.727	0.864	0.168	0.127	20		15.5	0.959	1.03	0.0814	0.0849	19		15.7	0.76	0.787	0.262	0.199	17		4.67	0.899	0.958	0.17	0.165	17		2.92	0.795	0.911	0.114	0.0721	7
14.4	0.679	0.848	0.0995	0.0918	23		4.02	0.767	0.849	0.169	0.144	20		16	0.932	1.04	0.0797	0.0849	19		16.2	0.767	0.799	0.254	0.173	17		4.82	0.91	0.987	0.162	0.156	17		3.01	0.767	0.904	0.0847	0.0967	7
14.8	0.68	0.845	0.0955	0.0833	23		4.14	0.758	0.85	0.172	0.143	20		16.5	0.96	1.04	0.0922	0.0951	19		16.7	0.775	0.8	0.234	0.157	17		4.96	0.925	0.986	0.152	0.162	17		3.1	0.764	0.927	0.0938	0.0894	7
15.3	0.705	0.836	0.104	0.0804	23		4.26	0.787	0.87	0.191	0.144	20		17	0.955	1.04	0.0994	0.0989	19		17.2	0.79	0.824	0.237	0.191	17		5.11	0.919	0.982	0.142	0.17	17		3.19	0.789	0.906	0.128	0.0883	7
15.7	0.711	0.848	0.104	0.0765	23		4.38	0.762	0.852	0.187	0.166	20		17.5	0.978	1.05	0.098	0.102	19		17.7	0.787	0.848	0.242	0.197	17		5.26	0.936	0.998	0.169	0.155	17		3.28	0.815	0.882	0.122	0.0952	7
16.1	0.726	0.854	0.11	0.094	23		4.51	0.764	0.836	0.185	0.167	20		18	0.999	1.06	0.0833	0.087	19		18.2	0.815	0.81	0.288	0.182	17		5.4	0.947	0.979	0.168	0.157	17		3.37	0.816	0.908	0.102	0.0782	7
16.6	0.73	0.85	0.111	0.0853	23		4.63	0.773	0.896	0.188	0.182	20		18.5	0.995	1.07	0.0842	0.0889	19		18.7	0.811	0.813	0.27	0.229	17		5.55	0.948	1	0.161	0.16	17		3.46	0.803	0.932	0.125	0.0865	7
17	0.738	0.845	0.11	0.0931	23		4.75	0.788	0.862	0.156	0.193	20		19	0.991	1.07	0.108	0.0908	19		19.2	0.808	0.843	0.25	0.168	17		5.69	0.968	0.971	0.169	0.158	17		3.56	0.869	0.916	0.0956	0.0812	7
17.4	0.734	0.858	0.098	0.0906	23		4.87	0.8	0.893	0.186	0.18	20		19.4	1.02	1.06	0.0934	0.0749	19		19.6	0.798	0.851	0.248	0.206	17		5.84	0.947	0.993	0.186	0.161	17		3.65	0.854	0.906	0.121	0.0864	7
17.9	0.77	0.865	0.115	0.101	23		4.99	0.832	0.884	0.189	0.186	20		19.9	1.02	1.07	0.102	0.0971	19		20.1	0.841	0.86	0.265	0.189	17		5.99	0.972	1.02	0.169	0.17	17		3.74	0.863	0.921	0.115	0.104	7
18.3	0.77	0.857	0.101	0.107	23		5.12	0.822	0.884	0.177	0.183	20		20.4	1.02	1.07	0.092	0.0857	19		20.6	0.839	0.839	0.234	0.192	17		6.13	1	1.01	0.156	0.164	17		3.83	0.884	0.906	0.149	0.109	7
18.8	0.776	0.888	0.0951	0.109	23		5.24	0.846	0.884	0.189	0.16	20		20.9	1.02	1.08	0.0738	0.0851	19		21.1	0.867	0.843	0.261	0.144	17		6.28	0.98	1.01	0.152	0.164	17		3.92	0.889	0.901	0.0977	0.093	7
19.2	0.762	0.872	0.101	0.0982	23		5.36	0.843	0.903	0.182	0.168	20		21.4	1.04	1.08	0.0839	0.0832	19		21.6	0.854	0.83	0.261	0.207	17		6.43	0.971	1.02	0.163	0.175	17		4.01	0.899	0.925	0.0928	0.0907	7
19.6	0.773	0.866	0.0991	0.0785	23		5.48	0.878	0.912	0.183	0.171	20		21.9	1.06	1.09	0.0711	0.0866	19		22.1	0.835	0.843	0.262	0.192	17		6.57	0.979	1.01	0.162	0.169	17		4.1	0.892	0.936	0.0838	0.0945	7
20.1	0.782	0.874	0.119	0.0931	23		5.6	0.904	0.923	0.194	0.17	20		22.4	1.05	1.1	0.0896	0.0737	19		22.6	0.886	0.874	0.278	0.179	17		6.72	1	1	0.168	0.169	17		4.19	0.885	0.948	0.114	0.0862	7
20.5	0.782	0.887	0.117	0.102	23		5.73	0.891	0.905	0.182	0.165	20		22.8	1.05	1.09	0.0936	0.0856	19		23.1	0.858	0.858	0.258	0.202	17		6.86	1.01	1.01	0.153	0.162	17		4.29	0.86	0.957	0.115	0.0615	7
20.9	0.819	0.86	0.115	0.0987	23		5.85	0.902	0.927	0.175	0.168	20		23.3	1.07	1.07	0.086	0.0856	19		23.6	0.865	0.858	0.283	0.196	17		7.01	1.01	1.02	0.162	0.161	17		4.38	0.873	0.964	0.111	0.077	7
21.4	0.821	0.875	0.114	0.102	23		5.97	0.879	0.921	0.192	0.169	20		23.8	1.06	1.1	0.0834	0.083	19		24.1	0.881	0.838	0.259	0.214	17		7.16	1.01	1.01	0.173	0.169	17		4.47	0.911	0.958	0.0975	0.0944	7
21.8	0.822	0.881	0.108	0.0957	23		6.09	0.912	0.915	0.196	0.175	20		24.3	1.07	1.09	0.0995	0.0824	19		24.6	0.906	0.855	0.294	0.208	17		7.3	1.01	1.01	0.145	0.175	17		4.56	0.939	0.95	0.0833	0.0741	7
22.2	0.829	0.865	0.102	0.115	23		6.21	0.887	0.932	0.185	0.161	20		24.8	1.05	1.1	0.0895	0.0814	19		25	0.912	0.803	0.306	0.205	17		7.45	1.01	1.01	0.15	0.179	17		4.65	0.941	0.935	0.0974	0.106	7
22.7	0.814	0.895	0.117	0.1	23		6.34	0.88	0.921	0.177	0.176	20		25.3	1.08	1.09	0.106	0.0923	19		25.5	0.917	0.881	0.292	0.219	17		7.59	1	1.02	0.166	0.167	17		4.74	0.946	0.943	0.113	0.0877	7
23.1	0.811	0.892	0.108	0.1	23		6.46	0.903	0.917	0.203	0.165	20		25.8	1.07	1.09	0.1	0.101	19		26	0.891	0.853	0.265	0.211	17		7.74	1.02	1.01	0.165	0.156	17		4.83	0.911	0.962	0.118	0.0731	7
23.6	0.833	0.899	0.111	0.113	23		6.58	0.921	0.927	0.187	0.181	20		26.3	1.08	1.08	0.1	0.101	19		26.5	0.893	0.847	0.336	0.165	17		7.89	1.04	1.03	0.158	0.173	17		4.92	0.896	0.961	0.105	0.065	7
24	0.843	0.909	0.119	0.105	23		6.7	0.929	0.927	0.188	0.196	20		26.7	1.1	1.09	0.0933	0.1	19		27	0.898	0.81	0.31	0.181	17		8.03	1.04	1	0.152	0.168	17		5.02	0.903	0.993	0.127	0.0857	7
24.4	0.844	0.917	0.116	0.135	23		6.82	0.91	0.928	0.166	0.182	20		27.2	1.1	1.1	0.109	0.0928	19		27.5	0.895	0.85	0.269	0.201	17		8.18	1.02	1.01	0.143	0.173	17		5.11	0.944	0.972	0.114	0.0879	7
24.9	0.862	0.905	0.118	0.117	23		6.95	0.92	0.965	0.167	0.194	20		27.7	1.12	1.1	0.101	0.117	19		28	0.92	0.871	0.324	0.18	17		8.33	1.02	1.02	0.135	0.176	17		5.2	0.963	0.968	0.145	0.0939	7
25.3	0.865	0.904	0.122	0.116	23		7.07	0.966	0.931	0.181	0.177	20		28.2	1.11	1.1	0.0822	0.0999	19		28.5	0.913	0.855	0.284	0.189	17		8.47	1.03	1.02	0.141	0.171	17		5.29	0.959	1.01	0.124	0.0707	7
25.7	0.859	0.888	0.106	0.11	23		7.19	0.946	0.947	0.189	0.183	20		28.7	1.11	1.1	0.1	0.0833	19		29	0.908	0.918	0.3	0.225	17		8.62	1.05	1.02	0.146	0.172	17		5.38	0.967	1.01	0.0962	0.109	7
26.2	0.874	0.913	0.12	0.117	23		7.31	0.942	0.967	0.18	0.188	20		29.2	1.12	1.11	0.1	0.0761	19		29.5	0.911	0.897	0.302	0.234	17		8.76	1.04	1.03	0.138	0.178	17		5.47	0.951	1.01	0.0647	0.0789	7
26.6	0.882	0.913	0.139	0.121	23		7.43	0.934	0.951	0.17	0.182	20		29.7	1.12	1.11	0.0991	0.0818	19		30	0.922	0.886	0.267	0.208	17		8.91	1.05	1.02	0.149	0.172	17		5.56	0.969	0.989	0.0932	0.0748	7
27.1	0.872	0.916	0.131	0.123	23		7.55	0.948	0.946	0.197	0.179	20		30.1	1.11	1.12	0.0929	0.0687	19		30.5	0.909	0.888	0.29	0.218	17		9.06	1.04	1.02	0.152	0.173	17		5.65	0.994	0.994	0.118	0.0818	7
27.5	0.894	0.923	0.123	0.138	23		7.68	0.953	0.948	0.19	0.196	20		30.6	1.13	1.11	0.0907	0.0929	19		30.9	0.918	0.896	0.285	0.234	17		9.2	1.05	1.02	0.156	0.174	17		5.75	0.954	1.03	0.153	0.0858	7
27.9	0.925	0.926	0.115	0.134	23		7.8	0.954	0.974	0.185	0.188	20		31.1	1.09	1.11	0.112	0.0876	19		31.4	0.935	0.889	0.314	0.181	17		9.35	1.05	1.03	0.148	0.176	17		5.84	0.956	1.04	0.092	0.0973	7
28.4	0.91	0.93	0.133	0.131	23		7.92	0.968	0.95	0.201	0.177	20		31.6	1.11	1.1	0.088	0.083	19		31.9	0.91	0.865	0.303	0.218	17		9.49	1.05	1.03	0.149	0.177	17		5.93	0.985	1.02	0.0788	0.0908	7
28.8	0.902	0.913	0.126	0.126	23		8.04	0.938	0.963	0.173	0.192	20		32.1	1.13	1.12	0.088	0.094	19		32.4	0.927	0.887	0.325	0.23	17		9.64	1.05	1.02	0.155	0.174	17		6.02	0.977	1.02	0.0658	0.0813	7
29.2	0.922	0.929	0.12	0.14	23		8.16	0.956	0.975	0.2	0.191	20		32.6	1.12	1.11	0.0852	0.102	19		32.9	0.901	0.901	0.294	0.252	17		9.79	1.04	1.02	0.15	0.175	17		6.11	0.952	1.02	0.0903	0.0893	7
29.7	0.93	0.924	0.128	0.143	23		8.29	0.957	0.978	0.204	0.191	20		33.1	1.13	1.12	0.0907	0.0899	19		33.4	0.923	0.895	0.315	0.231	17		9.93	1.04	1.02	0.15	0.175	17		6.2	0.946	0.994	0.0835	0.105	7
30.1	0.95	0.916	0.121	0.136	23		8.41	0.944	0.976	0.196	0.18	20		33.6	1.13	1.12	0.104	0.0926	19		33.9	0.931	0.883	0.313	0.219	17		10.1	1.06	1.03	0.149	0.178	17		6.29	0.986	1.03	0.0831	0.0857	7
30.5	0.937	0.917	0.133	0.128	23		8.53	0.955	0.983	0.2	0.186	20		34	1.12	1.11	0.0984	0.104	19		34.4	0.911	0.937	0.289	0.284	17		10.2	1.06	1.03	0.149	0.177	17		6.38	1.02	1.04	0.125	0.107	7
31	0.946	0.952	0.153	0.147	23		8.65	0.945	0.985	0.182	0.187	20		34.5	1.13	1.11	0.105	0.102	19		34.9	0.922	0.927	0.28	0.27	17		10.4	1.05	1.02	0.148	0.177	17		6.48	1.01	1.01	0.0831	0.0953	7
31.4	0.949	0.946	0.129	0.145	23		8.77	0.939	0.983	0.182	0.185	20		35	1.11	1.12	0.103	0.0989	19		35.4	0.896	0.904	0.265	0.254	17		10.5	1.05	1.03	0.149	0.177	17		6.57	0.977	1.01	0.0755	0.101	7
31.9	0.957	0.952	0.126	0.14	23		8.9	0.982	0.975	0.225	0.183	20		35.5	1.12	1.12	0.104	0.101	19		35.9	0.895	0.923	0.253	0.272	17		10.7	1.04	1.03	0.156	0.178	17		6.66	1.01	0.974	0.0893	0.102	7
32.3	0.971	0.93	0.122	0.151	23		9.02	0.979	0.984	0.219	0.189	20		36	1.12	1.12	0.104	0.0998	19		36.4	0.892	0.926	0.269	0.294	17		10.8	1.05	1.04	0.148	0.181	17		6.75	1.02	1.01	0.134	0.0789	7
32.7	0.949	0.939	0.135	0.152	23		9.14	0.975	0.97	0.224	0.176	20		36.5	1.12	1.12	0.0984	0.0975	19		36.8	0.875	0.919	0.233	0.282	17		11	1.05	1.03	0.148	0.177	17		6.84	1.02	1.04	0.0913	0.132	7
33.2	0.964	0.944	0.136	0.147	23		9.26	0.974	0.982	0.237	0.19	20		37	1.13	1.11	0.104	0.0961	19		37.3	0.884	0.919	0.247	0.278	17		11.1	1.05	1.03	0.15	0.179	17		6.93	1	1.09	0.0854	0.123	7
33.6	0.953	0.948	0.14	0.146	23		9.38	0.975	0.981	0.231	0.183	20		37.4	1.13	1.12	0.102	0.0943	19		37.8	0.893	0.945	0.254	0.296	17		11.2	1.05	1.03	0.149	0.178	17		7.02	1	1.07	0.0782	0.114	7
34	0.969	0.956	0.129	0.145	23		9.51	0.973	0.978	0.219	0.181	20		37.9	1.12	1.12	0.106	0.0937	19		38.3	0.9	0.945	0.263	0.301	17		11.4	1.07	1.03	0.155	0.179	17		7.11	0.978	1.07	0.0867	0.139	7
34.5	0.963	0.957	0.144	0.149	23		9.63	0.975	0.973	0.217	0.185	20		38.4	1.13	1.12	0.0971	0.0983	19		38.8	0.899	0.941	0.262	0.291	17		11.5	1.07	1.03	0.158	0.177	17		7.21	1.02	1.04	0.122	0.0929	7
34.9	0.964	0.958	0.141	0.158	23		9.75	0.979	0.978	0.225	0.19	20		38.9	1.13	1.11	0.0968	0.0997	19		39.3	0.884	0.928	0.243	0.282	17		11.7	1.06	1.03	0.15	0.178	17		7.3	1.01	1.07	0.098	0.108	7
35.3	0.966	0.959	0.146	0.157	23		9.87	0.973	0.98	0.222	0.189	20		39.4	1.13	1.11	0.0958	0.0981	19		39.8	0.896	0.936	0.257	0.288	17		11.8	1.05	1.03	0.148	0.18	17		7.39	1.04	1.05	0.114	0.0985	7
35.8	0.983	0.974	0.141	0.156	23		9.99	0.978	0.977	0.219	0.19	20		39.9	1.13	1.12	0.11	0.0986	19		40.3	0.897	0.943	0.26	0.297	17		12	1.05	1.04	0.151	0.18	17		7.48	1.03	1.02	0.102	0.0955	7
36.2	0.979	0.965	0.134	0.141	23		10.1	0.977	0.981	0.22	0.19	20		40.4	1.13	1.12	0.097	0.0952	19		40.8	0.879	0.932	0.241	0.285	17		12.1	1.05	1.03	0.148	0.178	17		7.57	1.01	1.05	0.103	0.0859	7
36.7	0.986	0.964	0.131	0.141	23		10.2	0.99	0.989	0.22	0.188	20		40.8	1.14	1.12	0.0952	0.0956	19		41.3	0.892	0.936	0.252	0.288	17		12.3	1.06	1.03	0.149	0.177	17		7.66	1.05	1.07	0.133	0.09	7
37.1	0.984	0.969	0.133	0.154	23		10.4	0.981	0.977	0.22	0.191	20		41.3	1.14	1.12	0.0915	0.0986	19		41.8	0.885	0.932	0.245	0.285	17		12.4	1.05	1.04	0.148	0.182	17		7.75	1.03	1.06	0.107	0.095	7
37.5	0.988	0.968	0.133	0.155	23		10.5	0.976	0.978	0.22	0.19	20		41.8	1.14	1.12	0.0905	0.0934	19		42.3	0.882	0.934	0.243	0.286	17		12.6	1.06	1.03	0.154	0.178	17		7.84	1.05	1.04	0.143	0.088	7
38	0.993	0.964	0.138	0.157	23		10.6	0.979	0.974	0.22	0.19	20		42.3	1.13	1.12	0.0947	0.0969	19		42.7	0.884	0.937	0.244	0.288	17		12.7	1.06	1.03	0.149	0.18	17		7.94	1.05	1.08	0.123	0.122	7
38.4	0.981	0.962	0.136	0.156	23		10.7	0.973	0.98	0.22	0.191	20		42.8	1.13	1.12	0.0922	0.0967	19		43.2	0.893	0.942	0.253	0.293	17		12.9	1.05	1.04	0.15	0.18	17		8.03	1.04	1.06	0.119	0.0894	7
38.8	0.988	0.96	0.142	0.153	23		10.8	0.972	0.977	0.22	0.19	20		43.3	1.13	1.12	0.0941	0.0966	19		43.7	0.895	0.936	0.257	0.287	17		13	1.07	1.03	0.157	0.178	17		8.12	1.05	1.09	0.124	0.119	7
39.3	0.994	0.966	0.135	0.153	23		11	0.98	0.979	0.22	0.191	20		43.8	1.14	1.12	0.0914	0.0965	19		44.2	0.884	0.93	0.244	0.284	17		13.1	1.06	1.03	0.151	0.178	17		8.21	1.02	1.09	0.0998	0.146	7
							11.1	0.983	0.979	0.222	0.19	20																13.3	1.05	1.03	0.148	0.179	17		8.3	1.04	1.04	0.0938	0.0874	7
							11.2	0.987	0.978	0.225	0.19	20																13.4	1.06	1.03	0.148	0.178	17		8.39	1.04	1.05	0.0999	0.0989	7
							11.3	0.979	0.978	0.22	0.19	20																13.6	1.06	1.03	0.148	0.179	17		8.48	1.03	1.02	0.106	0.102	7
							11.5	0.972	0.98	0.22	0.191	20																13.7	1.06	1.03	0.15	0.178	17		8.57	0.995	1.05	0.0999	0.0985	7
							11.6	0.976	0.982	0.22	0.192	20																13.9	1.06	1.03	0.15	0.177	17		8.67	1.05	1.05	0.121	0.103	7

## Sheet: Sheet5_Figure 8
Figure 8A-Hdac11												Figure 8C-Kat7
MBD2a				MBD2b				MBD2c				MBD2a				MBD2b				MBD2c
Distance_(microns)	RFP	GFP		Distance_(microns)	RFP	GFP		Distance_(microns)	RFP	GFP		Distance_(microns)	RFP	GFP		Distance_(microns)	RFP	GFP		Distance_(microns)	RFP	GFP
0	0.158681	0.218126		0	0.0395452	0.324709		0	0.342631	0.167165		0	0.186916	0.0750444		0	0.3079	0.418691		0	0.260988	0.476229
0.1254	0.171968	0.255104		0.1254	0.0164188	0.263945		0.1254	0.295304	0.205959		0.1254	0.290016	0.0902205		0.1254	0.260988	0.476229		0.12541	0.18044	0.531055
0.2508	0.159349	0.294011		0.2508	0.0795362	0.268641		0.2508	0.37465	0.233063		0.2508	0.333511	0.0732968		0.2508	0.18044	0.531055		0.25083	0.337746	0.526474
0.3762	0.159366	0.220215		0.3762	0.157478	0.209723		0.3762	0.163586	0.370368		0.3762	0.206942	0.108978		0.3762	0.337746	0.526474		0.37624	0.42229	0.653852
0.5017	0.154007	0.187377		0.5017	0.174998	0.191796		0.5017	0.0522806	0.499958		0.5017	0.217165	0.128015		0.5017	0.42229	0.653852		0.50166	0.464695	0.776782
0.6271	0.149046	0.176156		0.6271	0.155473	0.239302		0.6271	0.272311	0.590323		0.6271	0.345935	0.141228		0.6271	0.464695	0.776782		0.62707	0.518524	0.825717
0.7525	0.16483	0.184161		0.7525	0.178731	0.236673		0.7525	0.249592	0.517366		0.7525	0.480196	0.151015		0.7525	0.518524	0.825717		0.75249	0.47826	0.945951
0.8779	0.172736	0.19531		0.8779	0.171157	0.369737		0.8779	0.306056	0.563784		0.8779	0.458366	0.128848		0.8779	0.47826	0.945951		0.8779	0.377769	1
1.0033	0.177639	0.216312		1.0033	0.0841826	0.38305		1.0033	0.305332	0.664885		1.0033	0.415183	0.134899		1.0033	0.377769	1		1.00331	0.233125	0.951744
1.1287	0.178173	0.203283		1.1287	0.0452329	0.284618		1.1287	0.212816	0.734994		1.1287	0.589902	0.210825		1.1287	0.233125	0.951744		1.12873	0.183013	0.804652
1.2541	0.171745	0.212833		1.2541	0.0752151	0.31747		1.2541	0.21243	0.750133		1.2541	0.867045	0.16991		1.2541	0.183013	0.804652		1.25414	0.309136	0.78141
1.3796	0.171329	0.252609		1.3796	0.136999	0.347665		1.3796	0.191524	0.839198		1.3796	0.89557	0.068427		1.3796	0.309136	0.78141		1.37956	0.406564	0.75415
1.505	0.202244	0.250187		1.505	0.155102	0.273077		1.505	0.394334	0.999231		1.505	0.828321	0.0295612		1.505	0.406564	0.75415		1.50497	0.411447	0.578334
1.6304	0.186854	0.259695		1.6304	0.186972	0.221335		1.6304	0.219189	1		1.6304	0.727532	0.0443337		1.6304	0.411447	0.578334		1.63039	0.366311	0.482718
1.7558	0.168723	0.234911		1.7558	0.275083	0.234791		1.7558	0.225652	0.891197		1.7558	0.706939	0.0731368		1.7558	0.366311	0.482718		1.7558	0.307137	0.513884
1.8812	0.171419	0.0958779		1.8812	0.523536	0.30115		1.8812	0.414556	0.878472		1.8812	0.67377	0.116353		1.8812	0.307137	0.513884		1.88121	0.243747	0.361737
2.0066	0.218041	0.261093		2.0066	0.643215	0.495623		2.0066	0.51132	0.858225		2.0066	0.73916	0.112254		2.0066	0.243747	0.361737		2.00663	0.122827	0.330441
2.132	0.253325	0.309561		2.132	0.610247	0.736084		2.132	0.446382	0.728234		2.132	0.871329	0.0906981		2.132	0.122827	0.330441		2.13204	0.0899477	0.140269
2.2575	0.261098	0.28819		2.2575	0.585231	0.644545		2.2575	0.1509	0.447644		2.2575	0.905093	0.0957059		2.2575	0.0899477	0.140269		2.25746	0.403807	0.176361
2.3829	0.248621	0.224765		2.3829	0.59759	0.488362		2.3829	0.262363	0.303308		2.3829	0.8551	0.103142		2.3829	0.403807	0.176361		2.38287	0.384416	0.150979
2.5083	0.247452	0.164469		2.5083	0.61511	0.49289		2.5083	0.337501	0.378391		2.5083	0.892118	0.0645759		2.5083	0.384416	0.150979		2.50829	0.346475	0.219167
2.6337	0.301725	0.19294		2.6337	0.634517	0.702519		2.6337	0.238959	0.417589		2.6337	0.984187	0.079299		2.6337	0.346475	0.219167		2.6337	0.2933	0.372874
2.7591	0.364569	0.263232		2.7591	0.628527	0.757293		2.7591	0.13962	0.350632		2.7591	1	0.177959		2.7591	0.2933	0.372874		2.75911	0.317655	0.386044
2.8845	0.518106	0.408079		2.8845	0.590731	0.648431		2.8845	0.155284	0.306096		2.8845	0.859208	0.199393		2.8845	0.317655	0.386044		2.88453	0.367699	0.308854
3.0099	0.705364	0.531188		3.0099	0.635593	0.526666		3.0099	0.162352	0.426401		3.0099	0.68435	0.215911		3.0099	0.367699	0.308854		3.00994	0.306313	0.270501
3.1354	0.871461	0.530036		3.1354	0.730787	0.507301		3.1354	0.103041	0.236924		3.1354	0.913704	0.257225		3.1354	0.306313	0.270501		3.13536	0.293902	0.333094
3.2608	0.982979	0.613365		3.2608	0.709224	0.554883		3.2608	0.0919849	0.215403		3.2608	0.957848	0.221854		3.2608	0.293902	0.333094		3.26077	0.315925	0.361775
3.3862	1	0.505242		3.3862	0.63079	0.610823		3.3862	0.0738092	0.272516		3.3862	0.805599	0.12541		3.3862	0.315925	0.361775		3.38619	0.342946	0.410371
3.5116	0.920785	0.392438		3.5116	0.609051	0.666329		3.5116	0.136969	0.286134		3.5116	0.824832	0.0812025		3.5116	0.342946	0.410371		3.5116	0.391889	0.474451
3.637	0.771305	0.334224		3.637	0.630726	0.680695		3.637	0.142269	0.347921		3.637	0.804107	0.104366		3.637	0.391889	0.474451		3.63701	0.413569	0.445369
3.7624	0.607607	0.359132		3.7624	0.595507	0.464703		3.7624	0.229839	0.317867		3.7624	0.713708	0.111981		3.7624	0.413569	0.445369		3.76243	0.357638	0.321051
3.8878	0.475317	0.424219		3.8878	0.571274	0.516632		3.8878	0.0580982	0.317994		3.8878	0.813579	0.109194		3.8878	0.357638	0.321051		3.88784	0.282323	0.285185
4.0133	0.398046	0.349968		4.0133	0.550736	0.628286		4.0133	0.239916	0.34795		4.0133	0.771583	0.076592		4.0133	0.282323	0.285185		4.01326	0.442056	0.42086
4.1387	0.293788	0.364664		4.1387	0.518308	0.533627		4.1387	0.275633	0.414702		4.1387	0.751373	0.0620267		4.1387	0.442056	0.42086		4.13867	0.480755	0.533205
4.2641	0.219674	0.285008		4.2641	0.46565	0.35486		4.2641	0.207822	0.389976		4.2641	0.762783	0.0994258		4.2641	0.480755	0.533205		4.26409	0.289877	0.316708
4.3895	0.215617	0.198833		4.3895	0.414386	0.308033		4.3895	0.172603	0.280491		4.3895	0.640206	0.0884881		4.3895	0.289877	0.316708		4.3895	0.276839	0.212642
4.5149	0.207641	0.353066		4.5149	0.320772	0.293401		4.5149	0.24605	0.214787		4.5149	0.487653	0.0550475		4.5149	0.276839	0.212642		4.51491	0.352708	0.318832
4.6403	0.215245	0.366973		4.6403	0.231615	0.0872806		4.6403	0.217135	0.316185		4.6403	0.558758	0.0394091		4.6403	0.352708	0.318832		4.64033	0.350645	0.309475
4.7657	0.200746	0.355008		4.7657	0.154719	0.162659		4.7657	0.142675	0.329541		4.7657	0.614837	0.0755558		4.7657	0.350645	0.309475		4.76574	0.644346	0.351859
4.8912	0.193087	0.395599		4.8912	0.126089	0.183121		4.8912	0.129103	0.288473		4.8912	0.565666	0.121662		4.8912	0.644346	0.351859		4.89116	0.696812	0.256449
5.0166	0.201999	0.337015		5.0166	0.172614	0.102311		5.0166	0.0756615	0.213859		5.0166	0.455732	0.168694		5.0166	0.696812	0.256449		5.01657	0.603446	0.24521
5.142	0.190278	0.223639		5.142	0.141136	0.21661		5.142	0.186218	0.218072		5.142	0.39379	0.218729		5.142	0.603446	0.24521		5.14199	0.469847	0.191422
5.2674	0.166722	0.247897		5.2674	0.0956468	0.376392		5.2674	0.214802	0.202206		5.2674	0.559135	0.221701		5.2674	0.469847	0.191422		5.2674	0.600442	0.21779
5.3928	0.158178	0.26212		5.3928	0.10328	0.347258		5.3928	0.0648313	0.166326		5.3928	0.387006	0.278308		5.3928	0.600442	0.21779		5.39281	0.794071	0.173665
5.5182	0.159868	0.299914		5.5182	0.10296	0.190659		5.5182	0.181405	0.215984		5.5182	0.256637	0.265854		5.5182	0.794071	0.173665		5.51823	0.816074	0.167131
5.6436	0.159583	0.371217		5.6436	0.109772	0		5.6436	0.430593	0.239672		5.6436	0.326854	0.240862		5.6436	0.816074	0.167131		5.64364	0.767318	0.263194
5.7691	0.169173	0.424071		5.7691	0.0836942	0.0691924		5.7691	0.414572	0.147586		5.7691	0.416932	0.293116		5.7691	0.767318	0.263194		5.76906	0.728443	0.392238
5.8945	0.191753	0.369336		5.8945	0.0749652	0.301093		5.8945	0.105888	0		5.8945	0.467321	0.376793		5.8945	0.728443	0.392238		5.89447	0.733082	0.346902
6.0199	0.257169	0.417608		6.0199	0.0792011	0.319595		6.0199	0.393473	0.0023234		6.0199	0.450593	0.412261		6.0199	0.733082	0.346902		6.01989	0.852423	0.174852
6.1453	0.402724	0.531304		6.1453	0.0793538	0.233022		6.1453	0.462712	0.0975419		6.1453	0.323677	0.486456		6.1453	0.852423	0.174852		6.1453	1	0.126756
6.2707	0.642005	0.663776		6.2707	0.099572	0.188021		6.2707	0.19015	0.17987		6.2707	0.258994	0.586835		6.2707	1	0.126756		6.27071	0.99035	0.218266
6.3961	0.790734	0.772435		6.3961	0.159741	0.171505		6.3961	0.11166	0.118796		6.3961	0.549149	0.665062		6.3961	0.99035	0.218266		6.39613	0.918276	0.34496
6.5215	0.768798	0.956309		6.5215	0.134989	0.386427		6.5215	0.133772	0.0934639		6.5215	0.635829	0.85724		6.5215	0.918276	0.34496		6.52154	0.834367	0.363048
6.647	0.683001	0.898343		6.647	0.0373301	0.447896		6.647	0.23429	0.149131		6.647	0.597293	0.879219		6.647	0.834367	0.363048		6.64696	0.772366	0.302742
6.7724	0.556391	0.839569		6.7724	0.0467663	0.379439		6.7724	0.302754	0.313284		6.7724	0.427858	0.919974		6.7724	0.772366	0.302742		6.77237	0.473041	0.297621
6.8978	0.439142	0.743278		6.8978	0.0463033	0.38518		6.8978	0.327823	0.269266		6.8978	0.3484	0.984381		6.8978	0.473041	0.297621		6.89779	0.45753	0.243411
7.0232	0.329179	0.634743		7.0232	0.0729132	0.426908		7.0232	0.385756	0.249314		7.0232	0.271323	1		7.0232	0.45753	0.243411		7.0232	0.609465	0.39646
7.1486	0.204846	0.605063		7.1486	0.0800589	0.305659		7.1486	0.564809	0.282345		7.1486	0.286209	0.946546		7.1486	0.609465	0.39646		7.14861	0.694716	0.422401
7.274	0.143865	0.581933		7.274	0.0508743	0.188833		7.274	0.636077	0.245618		7.274	0.353399	0.955131		7.274	0.694716	0.422401		7.27403	0.690343	0.295439
7.3994	0.134625	0.553369		7.3994	0.0238113	0.207497		7.3994	0.69308	0.205687		7.3994	0.378344	0.864938		7.3994	0.690343	0.295439		7.39944	0.345289	0.511855
7.5249	0.130353	0.460109		7.5249	0.106549	0.270923		7.5249	0.889574	0.25075		7.5249	0.363503	0.760536		7.5249	0.345289	0.511855		7.52486	0.275127	0.543963
7.6503	0.120781	0.328335		7.6503	0.0758132	0.325629		7.6503	0.734002	0.318122		7.6503	0.38788	0.718217		7.6503	0.275127	0.543963		7.65027	0.22084	0.421219
7.7757	0.135609	0.194402		7.7757	0	0.211673		7.7757	0.550832	0.309666		7.7757	0.313942	0.661654		7.7757	0.22084	0.421219		7.77569	0.112067	0.280181
7.9011	0.136754	0.405679		7.9011	0.0385678	0.0732168		7.9011	0.374134	0.25735		7.9011	0.356734	0.526696		7.9011	0.112067	0.280181		7.9011	0.105157	0.243792
8.0265	0.131132	0.462201		8.0265	0.126424	0.0917217		8.0265	0.389846	0.251327		8.0265	0.327124	0.540163		8.0265	0.105157	0.243792		8.02651	0.184433	0.214956
8.1519	0.110547	0.456817		8.1519	0.169666	0.230664		8.1519	0.641936	0.282074		8.1519	0.391402	0.604366		8.1519	0.184433	0.214956		8.15193	0.240952	0.27789
8.2773	0.10748	0.45594		8.2773	0.104508	0.121468		8.2773	1	0.318474		8.2773	0.37954	0.591718		8.2773	0.240952	0.27789		8.27734	0.29672	0.322583
8.4028	0.090257	0.499082		8.4028	0.0414283	0.148653		8.4028	0.924437	0.334182		8.4028	0.522142	0.519715		8.4028	0.29672	0.322583		8.40276	0.328808	0.321218
8.5282	0.0850831	0.446694		8.5282	0.137471	0.17808		8.5282	0.760248	0.276611		8.5282	0.574695	0.514971		8.5282	0.328808	0.321218		8.52817	0.24291	0.343433
8.6536	0.079971	0.347368		8.6536	0.107778	0.225694		8.6536	0.649313	0.281556		8.6536	0.541523	0.531207		8.6536	0.24291	0.343433		8.65359	0.200217	0.297848
8.779	0.0646827	0.321395		8.779	0.0739467	0.24039		8.779	0.691674	0.302784		8.779	0.444642	0.490066		8.779	0.200217	0.297848		8.779	0.325086	0.175238
8.9044	0.0728995	0.364008		8.9044	0.0513394	0.259128		8.9044	0.612293	0.289995		8.9044	0.372447	0.433388		8.9044	0.325086	0.175238		8.90441	0.274846	0.241721
9.0298	0.0971152	0.382513		9.0298	0.0453139	0.309826		9.0298	0.729883	0.334898		9.0298	0.322058	0.429909		9.0298	0.274846	0.241721		9.02983	0.0535165	0.328817
9.1552	0.100229	0.374221		9.1552	0.105802	0.225918		9.1552	0.787932	0.378694		9.1552	0.30571	0.500829		9.1552	0.0535165	0.328817		9.15524	0.175697	0.419943
9.2807	0.0958851	0.338983		9.2807	0.160031	0.175894		9.2807	0.672559	0.281972		9.2807	0.555148	0.365862		9.2807	0.175697	0.419943		9.28066	0.335386	0.372972
9.4061	0.0825379	0.321728		9.4061	0.139396	0.451962		9.4061	0.578648	0.27872		9.4061	0.732201	0.233105		9.4061	0.335386	0.372972		9.40607	0.193771	0.171459
9.5315	0.0744043	0.30327		9.5315	0.157066	0.414917		9.5315	0.464723	0.382795		9.5315	0.881085	0.306223		9.5315	0.193771	0.171459		9.53149	0.320215	0.142577
9.6569	0.0693797	0.373065		9.6569	0.149917	0.239953		9.6569	0.227761	0.231121		9.6569	0.758428	0.214801		9.6569	0.320215	0.142577		9.6569	0.589283	0.165968
9.7823	0.0698872	0.397808		9.7823	0.148784	0.20063		9.7823	0.296528	0.0601661		9.7823	0.645485	0.111647		9.7823	0.589283	0.165968		9.78231	0.530866	0.166579
9.9077	0.0621127	0.313136		9.9077	0.20233	0.218139		9.9077	0.253291	0.0618085		9.9077	0.762435	0.122094		9.9077	0.530866	0.166579		9.90773	0.477292	0.118801
10.0331	0.0620746	0.370655		10.0331	0.269084	0.399644		10.0331	0.122679	0.139766		10.0331	0.724962	0.154233		10.0331	0.477292	0.118801		10.0331	0.584175	0.225084
10.1586	0.0632046	0.442723		10.1586	0.308083	0.683051		10.1586	0.00470497	0.199283		10.1586	0.698875	0.168025		10.1586	0.584175	0.225084
10.284	0.0546876	0.482621		10.284	0.366651	0.512201		10.284	0.0430723	0.191561		10.284	0.800151	0.145693		10.284	0.656992	0.221345
10.4094	0.0833338	0.404805		10.4094	0.568308	0.534983		10.4094	0.230145	0.13189		10.4094	0.852254	0.182778		10.4094	0.630798	0.191136
10.5348	0.0845605	0.431968		10.5348	0.621219	0.6444		10.5348	0.149742	0.176854		10.5348	0.694918	0.246786		10.5348	0.520931	0.0514385
10.6602	0.0762042	0.428004		10.6602	0.663105	0.698043		10.6602	0	0.15798		10.6602	0.593646	0.203129		10.6602	0.585746	0.104949
10.7856	0.065859	0.373691		10.7856	0.713527	0.625347		10.7856	0.0971037	0.0912157		10.7856	0.774287	0.20685		10.7856	0.690233	0.208053
10.911	0.0463922	0.383806		10.911	0.759016	0.456985		10.911	0.310751	0.0983938		10.911	0.704254	0.254679		10.911	0.602604	0.193899
11.0365	0.0503109	0.442822		11.0365	0.821391	0.46509		11.0365	0.366145	0.0793029		11.0365	0.645136	0.312308		11.0365	0.516356	0.196229
11.1619	0.0576349	0.586289		11.1619	0.888714	0.64511		11.1619	0.139517	0.00138996		11.1619	0.626295	0.27733		11.1619	0.547575	0.202461
11.2873	0.0641216	0.589916		11.2873	1	0.885144						11.2873	0.669196	0.230352		11.2873	0.588167	0.168159
11.4127	0.070213	0.561952		11.4127	0.862885	0.731847						11.4127	0.786134	0.280481		11.4127	0.584482	0.171115
11.5381	0.085341	0.523533		11.5381	0.851627	0.526378						11.5381	0.852689	0.353042		11.5381	0.627763	0.169224
11.6635	0.119959	0.612474		11.6635	0.881673	0.500068						11.6635	0.960079	0.357913		11.6635	0.483502	0.177825
11.7889	0.13591	0.798501		11.7889	0.878911	0.733494						11.7889	0.549761	0.239583		11.7889	0.322339	0.256105
11.9144	0.13081	0.972085		11.9144	0.782488	1						11.9144	0.393613	0.193429		11.9144	0.44581	0.153155
12.0398	0.113514	1		12.0398	0.748984	0.890737						12.0398	0.426729	0.21705		12.0398	0.671935	0.234918
12.1652	0.108555	0.994705		12.1652	0.841382	0.590266						12.1652	0.265811	0.259113		12.1652	0.633374	0.258272
12.2906	0.112922	0.908472		12.2906	0.890376	0.876386						12.2906	0.274613	0.235441		12.2906	0.258568	0.293477
12.416	0.0837355	0.770934		12.416	0.826847	0.978359						12.416	0.248408	0.252417		12.416	0.202329	0.236316
12.5414	0.0802139	0.711114		12.5414	0.750762	0.775949						12.5414	0.195622	0.330168		12.5414	0.292094	0.207057
12.6668	0.0669909	0.624486		12.6668	0.715081	0.682906						12.6668	0.123933	0.305946		12.6668	0.336081	0.255066
12.7923	0.0460942	0.493284		12.7923	0.707214	0.712712						12.7923	0.12995	0.231462		12.7923	0.335861	0.319061
12.9177	0.0306081	0.402973		12.9177	0.73105	0.740882						12.9177	0.231674	0.245989		12.9177	0.208936	0.338335
13.0431	0.0175325	0.299994		13.0431	0.767151	0.626703						13.0431	0.293513	0.226765		13.0431	0.18219	0.198918
13.1685	0.0285815	0.291797		13.1685	0.748111	0.73086						13.1685	0.147455	0.116975		13.1685	0.188875	0.127025
13.2939	0.0388683	0.311494		13.2939	0.619087	0.722314						13.2939	0.116471	0.206363		13.2939	0.0325473	0.194702
13.4193	0.0309413	0.249479		13.4193	0.480904	0.695234						13.4193	0.196489	0.16975		13.4193	0.0371418	0.217742
13.5447	0.0235007	0.187442		13.5447	0.32709	0.455317						13.5447	0.223612	0.0859937		13.5447	0.237412	0.125971
13.6702	0.0318036	0.174062		13.6702	0.239645	0.295994						13.6702	0.219629	0.0944238		13.6702	0.261481	0
13.7956	0.00090344	0.109569		13.7956	0.227521	0.348153						13.7956	0.425125	0.0797583		13.7956	0.163527	0.0535944
13.921	0.00331063	0.0449255		13.921	0.225206	0.280983						13.921	0.402628	0.0610309		13.921	0	0.215813
14.0464	0.0274722	0.0231584		14.0464	0.214387	0.160712						14.0464	0.0868222	0.0363799		14.0464	0.0751574	0.215063
14.1718	0.0201388	0.0531337		14.1718	0.271399	0.124087						14.1718	0	0.0389705		14.1718	0.155457	0.152937
14.2972	0	0		14.2972	0.151367	0.203248						14.2972	0.128884	0.0324106		14.2972	0.189158	0.181219
				14.4226	0.0891849	0.268635						14.4226	0.191528	0.000837172		14.4226	0.123882	0.0865548
				14.5481	0.120274	0.322195						14.5481	0.289142	0
				14.6735	0.129658	0.350281
				14.7989	0.151931	0.311436
				14.9243	0.157639	0.244388
				15.0497	0.097214	0.119181
				15.1751	0.181691	0.0305608
				15.3005	0.266563	0.0697658
				15.426	0.187291	0.241717
				15.5514	0.141018	0.37202
				15.6768	0.178662	0.355451
				15.8022	0.168833	0.199339
				15.9276	0.154899	0.0372479

## Sheet: Sheet6_Figure9A
cells	MBD2	MBD2∆N	MBD2∆C	GFP			MBD2	MBD2∆N	MBD2∆C	GFP
1	1406.24	1438.29	1712.85	1406.42		Mean	1025.34	1110.74	1368.92	1325.46
2	813.439	929.681	1852.91	1410.91		SD	297.381	426.72	362.091	394.817
3	876.028	894.899	1645.38	709.63		N	172	145	205	919
4	1059.2	1675.5	1206.92	1109.69
5	1252.32	1267	2350.58	1219.02
6	633.227	1058.16	1191.98	1194.49
7	715.521	1479.16	1186.38	823.536
8	1160.84	1255.13	1423.65	925.647
9	1098.7	2012.95	808.642	1576.96
10	1237.74	745.651	2624.76	1326.59
11	1194.9	1471.1	1983.51	1185.14
12	926.392	1910.22	1515.37	1625.4
13	1412.08	1030.56	1604.18	943.12
14	1056.55	483.458	1302.98	638.652
15	689.323	1688.72	1189.6	1152.95
16	1014.34	523.37	888.388	1087.32
17	682.692	841.689	822.406	1023.63
18	945.526	640.681	2120.02	1152.92
19	794.631	1601.85	1463.17	858.377
20	835.065	1189.53	1554.19	1006.47
21	800.477	1161.31	1265.83	1603.35
22	892.456	486.738	1201.09	975.193
23	1694.47	1565.4	1850.06	720.748
24	961.797	1096.79	905.681	1116.33
25	891.361	1010.31	1369.82	945.249
26	1088.93	972.96	1132.47	1610.1
27	1504.41	1026.89	976.392	739.815
28	765.724	1213.11	1133.37	1065.42
29	1331	622.848	1876.92	977.679
30	592.156	936.245	1962.37	1607.32
31	1321.02	1169.14	1088.61	1322.68
32	1413.05	1358.05	1249.31	894.167
33	1085.38	1615.77	1035.47	1235.07
34	1570.93	1122.75	1344.91	935.397
35	787.989	571.278	1142.08	1082.81
36	1057.08	701.826	968.341	1150.97
37	1351.04	548.947	1447.59	1535.1
38	720.5	1358.19	1685.24	1122.91
39	969.018	1721.14	1299.44	1269.01
40	774.229	507.514	1528.15	1244.44
41	1322.16	1820.44	2012.44	1025.23
42	1254.71	600.574	1477.19	962.397
43	873.614	622.455	1221.78	848.526
44	742.954	1051.04	812.044	1404.4
45	1482.21	2035.64	1843.13	1475.16
46	799.072	516.664	1096.99	735.901
47	1068.86	1142.94	1673.24	802.05
48	1215.94	1995.28	1150.52	908.644
49	1553.87	1349.46	970.237	1126.56
50	694.194	1330.49	783.744	1562.54
51	544.209	1227.05	1029.8	972.998
52	1179.92	1208.18	2218.44	1172.69
53	861.583	549.508	1422.23	636.38
54	696.644	813.082	1506.33	1715.03
55	696.307	1317.87	1980.48	1452.69
56	699.892	1154.95	1139.01	1028.62
57	1549.88	1149.08	1769.7	1404.4
58	1150.79	640.557	875.946	1025.26
59	976.196	1167.78	1180.2	1146.06
60	1085.65	1130.64	1396.67	956.09
61	1586.99	768.244	984.469	1117.22
62	707.816	1379.79	1507.37	703.696
63	934.512	1028.18	1211.06	1131.5
64	700.199	1005.69	771.099	1478.17
65	1083.17	508.743	1319.53	1378.62
66	714.245	1879.75	1269.39	918.748
67	855.64	2482.93	1144.93	1586.2
68	585.215	883.793	1104.9	756.899
69	1143.67	1282.65	1373.05	1617.39
70	758.545	1126.25	1363.38	1411.52
71	793.377	526.51	1053.6	1551.75
72	1282.84	1642.8	1136.98	1222.93
73	1081.1	1128.39	1235.84	1696.24
74	1094.06	1102.01	2072.83	1213.71
75	1133.35	636.287	1734.71	1187.93
76	1246.72	2094.63	2113.66	1200.54
77	1067.02	447.465	1786.6	1888.24
78	671.989	1631.79	1165.41	1487.94
79	1002.63	1209.19	1713.17	1383.68
80	679.121	609.254	1195.31	1493.06
81	1011.05	968.027	1560.36	784.36
82	962.454	1121.65	1809.87	761.557
83	766.914	923.229	1186.57	1223.48
84	1412.05	463.003	1126.66	1481.67
85	1170.37		1969.82	994.552
86	1111.75	824.116	1281.21	1472.87
87	1106.72	1291.43	2083.86	1451.66
88	897.596	499.721	825.842	840.325
89	1024.16	1115.6	1407.19	1637.76
90	1073.33	1217.54	2098.05	879.071
91	1073.78	513.186	1304.3	1180.83
92	986.048	502.451	1764.99	815.248
93	899.611	990.387	1185.2	1342.26
94	1243.92	2095.53	897.316	1809.02
95	652.785	1342.45	1828.53	972.013
96	962.211	1321.59	1131.83	1192.57
97	888.569	790.559	1231.29	1134.03
98	914.515	1812.26	1265.39	2284.29
99	945.76	1231.89	1712.82	2212.94
100	912.988	1331.86	1245.61	989.595
101	1300.35	1702.09	2256.24	1313.69
102	1619.44	929.945	1839.38	1958.4
103	1181.69	1259.16	1174.2	1246.51
104	1730.9	2006.93	1363.04	1026.82
105	1134.56	720.017	1175.7	1355.76
106	909.057	1085.11	1255.69	1052.2
107	1888.62	1309.42	1810.99	1609.57
108	860.358	1344.59	2062.74	850.37
109	663.316	1082.21	1551.53	1754.09
110	778.955	1237.87	778.837	799.177
111	672.227	1502.4	1839.01	1560.92
112	904.43	1472.16	1779.39	1051.94
113	1327.99	1156.4	1727.69	1005.48
114	1305.26	1376.65	1172.48	1024.93
115	1001.77	523.748	1108.5	799.526
116	656.85	1037.46	1633.81	1959.7
117	1469	1734.48	1062.61	1102.59
118	1194.9	704.686	1421.44	809.679
119	711.709	1018.96	1364.55	1032.87
120	639.174	481.285	1507.07	975.955
121	662.135	1064.37	2204.02	804.316
122	1308.6	1134.5	1685.97	839.733
123	587.931	1237.87	1592.55	1326.38
124	1971.41	471.533	1380.83	997.458
125	789.112	1419.21	1059.77	1510.34
126	639.777	1024.23	1168.65	1772.18
127	867.111	1153	1578.93	1829.02
128	1264.27	1332.23	1221.83	929.117
129	1179.02	1061.25	1542.94	1653.95
130	823.739	1265.53	1321.73	1134.87
131	936.052	1149.88	1297.72	1131.49
132	785.364	1571.58	1463.59	1244.51
133	1396.15	1252.65	1167.44	2053.87
134	1331.64	537.12	1462.24	1515.22
135	1256.33	518.722	1292.28	1899.7
136	873.182	1050.22	938.002	800.071
137	1513.01	965.454	1571.03	1125.07
138	817.746	966.519	1555.51	1804.7
139	1446.26	1552.22	1578.04	1034.18
140	953.595	593.182	939.267	1058.63
141	1076.33	713.749	1053.23	1190.48
142	815.812	529.777	1684.91	753.275
143	792.691	630.674	1728.82	1554.45
144	575.526	531.068	954.385	1960.35
145	1665.17	1126.57	2000.63	1451.54
146	762.211	1059.72	962.532	727.575
147	837.694		1240.56	1990.48
148	680.286		1460.61	1431.75
149	1506.86		1720.11	1131.83
150	1433.48		1310.72	1267.59
151	915.212		1096.72	1504.47
152	1416.68		1218.32	940.573
153	1041.35		1283.54	896.403
154	864.81		1508.13	1236.11
155	1398.09		1042.33	1628.87
156	920.806		2124.22	919.404
157	1117.63		1221.05	1194.29
158	766.663		1918.16	1082.71
159	1331.96		1071.06	1305.03
160	803.625		1163.89	2603.71
161	1262.86		1313.16	1621.32
162	988.559		1280.67	1428.14
163	1574.12		1272.69	1527.61
164	643.231		988.361	1559.11
165	717.439		1036.2	1137.25
166	656.037		994.307	1215.37
167	907.06		1432.71	1015.43
168	1195.55		1714.58	1184.38
169	1096.35		1371.86	1171.84
170	945.288		1251.57	985.545
171	744.949		1104.01	1020.98
172	585.35		1082.65	2295.61
173			1073.96	1086.93
174			831.808	783.283
175			829.873	1309.05
176			1032.03	1173.1
177			1254.04	1822.92
178			1235.59	970.153
179			1028.31	897.503
180			1062.43	907.471
181			1582.15	1067.09
182			876.745	1782.1
183			1246.81	1030.06
184			2206.46	1266.38
185			1333.74	1302.47
186			1083.01	917.324
187			1115.4	1400.14
188			1273.08	832.069
189			1302.12	1189.43
190			1435.88	1692.05
191			1140.01	963.525
192			1225.72	1237.79
193			1119.27	1438.79
194			1321.32	1321.29
195			1363.03	820.113
196			1734.77	896.865
197			1026.7	1561.01
198			1164.16	1307.22
199			1260.2	1343
200			1260.5	1086.27
201			956.849	1065.39
202			975.682	1067.81
203			1204.83	1432.89
204			902.566	697.612
205			1011.19	965.524
206				1130.08
207				1014.86
208				1058.53
209				1280.5
210				1941.78
211				1390.78
212				1527.38
213				1274.37
214				1588.78
215				1184.17
216				1530.49
217				844.394
218				1446.88
219				1881.64
220				817.266
221				1577.39
222				1157.97
223				1331.06
224				1073.8
225				1340.11
226				927.092
227				864.011
228				1418.8
229				1020.05
230				1345.01
231				1488.3
232				901.559
233				1039.34
234				1028.58
235				1338.96
236				963.426
237				1142.14
238				1251.29
239				1167.17
240				1214.8
241				1838.21
242				1023.55
243				869.167
244				983.107
245				926.673
246				955.78
247				1323.11
248				1154.33
249				928.2
250				1308.29
251				1269.25
252				1848.71
253				1563.27
254				1364.37
255				1291
256				1074.94
257				1240.61
258				1397.07
259				768.769
260				1394.25
261				1547.15
262				1550.43
263				880.12
264				1170.64
265				1396.19
266				1291.29
267				1290.3
268				1474.33
269				944.598
270				1339.11
271				1393.42
272				1253.03
273				1231.14
274				734.777
275				1107.21
276				788.959
277				1327.64
278				2688.81
279				1251.19
280				1198.11
281				1333.01
282				787.42
283				1161.15
284				1099.7
285				1024.19
286				676.066
287				1534.04
288				1349.61
289				818.748
290				1050.04
291				1371.64
292				1061.64
293				1013.61
294				835.066
295				991.383
296				1325.28
297				3027.6
298				1758.99
299				1191.62
300				1199.22
301				782.579
302				1355.79
303				970.327
304				1150.81
305				1194.65
306				1186.43
307				911.502
308				1039.35
309				1569.68
310				1564.3
311				1817.46
312				1956.96
313				1736.08
314				932.501
315				1090.41
316				792.224
317				1038.62
318				1569.28
319				1043.97
320				1019.45
321				911.436
322				1481.45
323				1408.03
324				1462.26
325				1650.22
326				1117.83
327				1382.04
328				1076.12
329				1085.34
330				974.611
331				1762.11
332				1799.17
333				1600.6
334				1901.71
335				1106.75
336				970.384
337				2051.71
338				1307.78
339				1261.43
340				1162.71
341				854.078
342				1079.56
343				837.321
344				757.536
345				1737.4
346				1616
347				876.078
348				1166.1
349				854.384
350				1245.3
351				1507.95
352				1413.26
353				874.488
354				1752.23
355				1559.11
356				2037.81
357				1530.32
358				1067.07
359				1473.19
360				1289.27
361				1016.33
362				1023.75
363				942.965
364				1604.68
365				1175.02
366				1672.62
367				2208.21
368				1995.79
369				1369.22
370				1276.7
371				1024.08
372				1248.2
373				800.653
374				896.01
375				1475.61
376				1701.13
377				843.097
378				1967.94
379				1378.12
380				991.786
381				1305.57
382				862.851
383				1562
384				1860.78
385				1698.37
386				1644.18
387				1490.8
388				1317.63
389				1011.76
390				1084.7
391				1094.39
392				1312.59
393				1380.25
394				1442.81
395				1570.26
396				1915.68
397				1889.17
398				1658.27
399				800.319
400				1052.57
401				850.231
402				1199.94
403				1027.67
404				1157.79
405				1135.99
406				1169.48
407				911.439
408				1400.08
409				1486.9
410				1434.04
411				1336.5
412				1609.41
413				1111.52
414				1187.65
415				1773.67
416				1395.73
417				1777.33
418				1059.68
419				1363.26
420				1067.17
421				1145.27
422				1095.96
423				1712.73
424				933.174
425				956.38
426				1041.48
427				1117
428				1399.13
429				797.077
430				825.488
431				1386.38
432				1498
433				1272.85
434				1072.48
435				1556.04
436				1408
437				1326.06
438				1291.29
439				1007.71
440				1298.81
441				1337.96
442				1720.73
443				1188.29
444				1340.97
445				1187.42
446				1372.2
447				1807.84
448				1755.63
449				1559.97
450				932.217
451				2046.74
452				1449.9
453				1058.05
454				919.258
455				1357.02
456				1786.02
457				1740.58
458				1832.37
459				1489.1
460				785.347
461				1237.49
462				1793
463				1376.51
464				946.148
465				1404.3
466				1665.69
467				1259.1
468				1695.1
469				1694.99
470				1404.99
471				1293.04
472				984.938
473				1269.09
474				1319.41
475				2112.23
476				1057.36
477				1106.89
478				1503.19
479				1508.16
480				1189.75
481				1661.45
482				1139.57
483				1484.28
484				2602.71
485				1383.1
486				901.071
487				1041.45
488				1025.08
489				747.933
490				1685.78
491				1411.43
492				1931.81
493				1565.03
494				1224.01
495				1305.22
496				1325.96
497				1291.59
498				2526.24
499				1384.67
500				742.554
501				936.216
502				1049.45
503				1610.04
504				1315.04
505				1654.11
506				1345.5
507				2084.32
508				906.001
509				930.569
510				1578.57
511				1058.04
512				2513.6
513				1746.07
514				873.987
515				992.974
516				1510.74
517				978.747
518				888.641
519				2032.31
520				1114.49
521				848.484
522				1818.91
523				999.09
524				1090.91
525				1108.7
526				1459.66
527				1918.37
528				1946.78
529				1648.9
530				1385.92
531				1506.79
532				863.937
533				912.028
534				1279.65
535				1059.04
536				2224.14
537				1548.49
538				2610.03
539				1444.09
540				822.477
541				1269.98
542				864.378
543				1003.68
544				1514.71
545				1204.26
546				1955.06
547				1414.77
548				1163.67
549				1188.06
550				1456.29
551				1164.23
552				1600.44
553				2490.59
554				868.23
555				1156.43
556				1055.88
557				1819.92
558				710.141
559				850.319
560				1185.94
561				1737.43
562				1058.18
563				1625.51
564				1184.46
565				1184.18
566				856.433
567				1317.8
568				1938.12
569				828.882
570				1638.83
571				1499.1
572				1036.72
573				1733.74
574				1089.38
575				1749.24
576				1208.31
577				823.328
578				937.095
579				2022.54
580				1389.68
581				1192.26
582				1232.45
583				997.777
584				2119.88
585				1416.18
586				896.961
587				1010.23
588				872.473
589				871.764
590				1219.14
591				1044.46
592				1636.82
593				1446.49
594				850.739
595				1734.26
596				1211.05
597				867.286
598				1115.04
599				1339.76
600				1104.98
601				1107.16
602				2051.1
603				1305.55
604				1614.82
605				1643.81
606				1004.19
607				1145.44
608				1622.38
609				995.962
610				1131.25
611				1768.26
612				1697.24
613				1431.62
614				1006
615				943.431
616				2248.8
617				2164.48
618				902.055
619				1587.25
620				1355.3
621				894.718
622				1585.39
623				1641.72
624				1865.89
625				1382.15
626				1406.09
627				1149.55
628				1882.3
629				1967.36
630				1471.33
631				1001.58
632				1175.42
633				1194.08
634				1379.51
635				1148.96
636				1345.65
637				1638.95
638				1419.96
639				1726.47
640				879.643
641				1376.17
642				1423.09
643				1167.49
644				2442.01
645				1960.28
646				3024.39
647				1408.97
648				1574.8
649				1256.71
650				954.246
651				846.687
652				1092.35
653				1446.42
654				2053.42
655				639.909
656				1332.43
657				1806.57
658				1145.81
659				1804.56
660				1041.99
661				1018.2
662				1449.56
663				1837.47
664				1002.17
665				2839.93
666				1601.59
667				1374.18
668				1898.89
669				1028.81
670				1617.7
671				1053.38
672				1441.61
673				2173.72
674				1417.52
675				1982.36
676				2578.57
677				1317.04
678				1484.86
679				1081.91
680				1346.18
681				1651.18
682				1205.97
683				1086.59
684				934.503
685				1151.33
686				1249.3
687				1484.45
688				1011.55
689				1866.08
690				992.46
691				1590.9
692				1282.4
693				767.092
694				1408.65
695				1156.17
696				1058.84
697				1320.07
698				1176.84
699				1475.19
700				1059.1
701				1003.05
702				1643.18
703				1164.12
704				1045.92
705				1760.53
706				1073.54
707				1351.92
708				1521.53
709				1421.49
710				1430.98
711				1200.99
712				1750.93
713				1273.66
714				1129.81
715				1032.81
716				1154.11
717				1331.86
718				2331.27
719				1619.82
720				843.301
721				1427.99
722				1241.82
723				2601.34
724				1100.26
725				1096.97
726				1561.87
727				1387.36
728				1345.06
729				1614.17
730				1282.12
731				1403.61
732				1182.17
733				982.941
734				1005.98
735				1551.89
736				1075.25
737				1201.72
738				1767.77
739				1375.83
740				1200.28
741				1512.56
742				1016.43
743				790.522
744				1829.14
745				945.42
746				2530.69
747				2040.16
748				1017.03
749				1858.46
750				811.792
751				1509.37
752				820.295
753				815.263
754				1681.33
755				1699.31
756				2052.69
757				1250.5
758				1890.01
759				790.746
760				1344.29
761				1516.83
762				829.748
763				717.511
764				1340.49
765				1846.65
766				1825.81
767				1574.28
768				1914.13
769				1257.96
770				975.369
771				1257.45
772				2728.41
773				953.206
774				1492.79
775				1222.48
776				2004.88
777				1247.13
778				1366.89
779				1408.84
780				757.006
781				1556.34
782				1445.01
783				1063.33
784				1276.93
785				1305.07
786				1289.86
787				1653.34
788				764.521
789				1124.82
790				1187.09
791				1033.02
792				1016.54
793				1444.71
794				1480.28
795				1707.2
796				1366.44
797				1335.82
798				1625.82
799				1740.23
800				1423.57
801				1480.67
802				940.369
803				1136.1
804				1153.86
805				1174.68
806				2313.02
807				1882.65
808				1676.29
809				872.848
810				1508.75
811				1389.21
812				3426.95
813				1182.7
814				1088.91
815				991.08
816				957.594
817				1276.62
818				1592.07
819				1522.41
820				1457.91
821				1400.2
822				1170.97
823				1754.45
824				2012.44
825				1125.1
826				1035.07
827				1135.94
828				916.025
829				1765.38
830				1156.36
831				1016.89
832				1219.7
833				1105.58
834				1555.81
835				1406.97
836				1363.76
837				1224.44
838				1212.01
839				1331.54
840				1332.4
841				856.717
842				1143.23
843				1316.32
844				1383.88
845				1544.54
846				1233.95
847				1444.38
848				1308.7
849				1126.23
850				958.62
851				724.031
852				1104.6
853				1805.36
854				2054.77
855				1576.73
856				1323.75
857				1798.21
858				1180.44
859				1218.86
860				816.166
861				2152.99
862				2305.79
863				754.017
864				1810.85
865				1127.48
866				2228.06
867				900.75
868				1379.09
869				925.855
870				1673.28
871				1559.38
872				1280.65
873				1689.4
874				2935.64
875				1413.58
876				1378.47
877				1719.14
878				1165.15
879				1223.28
880				1321.89
881				1532.83
882				1260.87
883				1172.47
884				1312.08
885				769.505
886				771.96
887				1136.32
888				1479.46
889				1013.14
890				975.813
891				1305.48
892				1400.6
893				1556.8
894				1985.54
895				2921.15
896				1791.35
897				1831.74
898				1516.87
899				1324.95
900				1577.59
901				1699.3
902				1134.66
903				2235.05
904				936.785
905				1797.2
906				1685.09
907				902.337
908				1940.91
909				1090.14
910				1426.4
911				1000.42
912				789.848
913				1737.05
914				1566.92
915				935.675
916				1749.31
917				1405.84
918				1432.81
919				988.302

## Sheet: Sheet7_Figure 9B
	Nucleus						PCH
	MBD2a	MBD2b	MBD2c	GFP			MBD2a	MBD2b	MBD2c	GFP	Mean	2146.37	2085.49	2238.19	2565.45
	2588.93	2709.55	2335.46	2770.85			2482.27	2589.63	2504.59	2925.17	SD	739.143	790.395	658.148	712.408
	1555.15	2591.77	1973.25	2935.16			1528.66	2537.77	1995.82	3478.17	N	1459	831	3016	5779
	1482.15	1642.03	2500.34	3923.25			1529.9	1533.68	2483.78	4185.16
	2337.3	3055.24	1825.53	3516.62			2360.28	2761.01	1704.92	4256.59
	2480.1	1229.25	1284.67	787.674			2396.85	1185.52	1306.89	890.63
	2153.62	1275.81	2593.75	3147.65			2640.89	1658.87	2589.61	3243.52
	1485.73	1860.82	2751.79	3982.89			1531.19	1704.15	2765.53	4922.22
	2219.76	1896.37	2531.38	3201.49			2329.54	1818.06	2730.7	3576.44
	2250.34	1656.77	2353.95	3436.8			2359.41	1769.58	2395.2	3512.78
	1605.49	1817.13	1931	2966.49			1652.8	1814	1901.04	3105.33
	640.102	1000.95	2241.3	2327.01			662.382	1156.71	2518.6	2335.39
	2335.82	1924.76	1561.28	1836.91			2461.51	1981.08	1714.02	1937.35
	2404.77	2439.93	1919.07	3406.14			2925.91	2300.38	1960.24	3281.93
	2866.14	2869.27	2330.01	2398.95			2908.18	3613.04	2288.75	2354.64
	2636.34	2464.42	2093.89	2394.64			2676.96	2516.66	2089.66	2386.18
	1793.7	2518.2	2009.56	1587.6			1688.89	2606.64	2195.62	1626.9
	2281.98	1769.77	1821.99	2008.28			2608.82	1785.28	2014.83	1921.75
	691.297	1964.38	1918.64	3034.54			688.496	1991.65	1824.99	3032.59
	2222.28	2404.67	1805.12	2540.85			2199.16	2478.36	1692.53	2478.18
	2371.51	2003.54	1836.33	1715.01			2301.56	2017.79	2074.49	1770.45
	1941.68	1457.7	1288.7	2982.52			1868.59	1698.15	1474.23	3030.52
	2286.3	1867.48	2040.65	3553.03			2394.58	1839.51	1936.09	4200.97
	875.038	3400.98	2039.28	3114.24			878.683	3574.08	2245.44	3171.41
	2412.01	2919.16	2329.96	2878.51			2334.96	2785.71	2374.23	2972.21
	2190.25	2095.52	2364.91	2956.82			1901.16	2509.42	2835.33	3015.03
	2956.87	3066.24	2063.38	3285.3			3036.99	2943.54	2036.15	3082.38
	1992.27	2105.64	821.79	2481.96			1822.05	2305.45	874.942	2263.69
	1853.61	2187.12	2463.12	4238.07			1801.2	2136.93	2418.82	5181.55
	2517.53	2731.69	2406.33	2982.42			2342.54	2700.66	3149.24	2865.42
	2422.16	2470.23	1231.52	3238.22			2343.11	2489.52	1382.64	3195.42
	2094.35	1664.4	3661.15	3930.44			2400.33	1946.29	4670.72	4705.47
	1115.07	2604.57	2938.09	2285.44			1152.33	2504.37	3318.76	2156.41
	2884.46	988.769	2434.43	2902			2762.91	1156.27	2474.85	2832.43
	2172.97	2338.97	2016.49	3273.2			2686.37	2443.36	2180.08	3218.26
	1924	2226.1	1691.11	3068.41			1735.92	2295.16	1719.93	2901.57
	1880.52	2597.46	1425.04	2285.16			1805.11	2871.14	1709.85	1906.7
	3097.87	3004.55	2082.36	2620.9			3101.53	3156.23	2117.51	2335.95
	1840.55	1182.27	2517.87	2457.98			2045.14	1292.53	2518.52	2317.52
	1149.86	2642.09	2062.91	2167			1145.09	2558.37	2208.36	1983.27
	3331.13	1350.5	2422.69	2543.19			3603.28	1371.74	2539.16	2479.81
	2517.16	1438.53	2387.91	3065.65			2365.11	1635.29	2227.73	2941.43
	1417.82	2596.55	2798.95	3141.31			1599.31	2723.92	2646.44	3138.01
	2586.27	2288.86	2454.55	4042.09			2614.59	2376.48	2530.36	3734.8
	1343.8	1712.27	1398.26	2637.69			1346.35	1947.13	1469.05	2571.02
	688.734	2089.8	2101.43	2457.88			708.901	2151.99	2165.86	2420.3
	2563.55	2695.56	1999.01	3054			3140.01	2903.11	2098.49	2969.03
	1997.12	2382.41	2383.25	3276.84			2337.87	2369.47	3239.35	3332.84
	1355.79	2356.01	1841.36	3821.87			1635.02	2734.62	1839.03	4037.35
	2457.68	1655.79	1816.29	2259.86			2465.98	1615.54	1756.39	3106.84
	1318.75	1144.66	2180.59	2749.22			1439.18	1409.33	2324.89	2623.53
	1064.31	841.704	1917.17	3101.86			1136.1	901.998	2259.35	3020.51
	2851.06	1932.02	2134.69	1093.35			3367.82	1944.8	2275.47	1219.54
	2187.5	1837.23	1408.78	2468.41			2024.18	1829.37	1489	2369.9
	2177.65	1158.47	1697.65	2026			2151.22	1151.32	1603.86	1984.12
	2996.05	892.349	2194.75	3300.07			3029.56	1041.6	2220.68	3603.32
	1511.35	2136.16	1558.25	3081.68			1993.01	2118.94	1591.99	3379.41
	2505.07	734.047	1288.05	2608.56			2478.6	744.72	1238.47	2590.15
	2382.36	2395.39	2328.05	2875.59			2095.48	2836.67	2144.83	2532.43
	2337	963.631	2942.28	2270.77			2702.45	974.066	3117.92	2072.31
	1692.87	1169.77	2148.11	2054.17			1809.42	1351.15	1988.44	1935.97
	2934.52	2331.69	2649.69	1926.34			3638.31	2245.91	2701.41	2035.49
	2569.97	2847.65	2226.83	3003.87			2579.26	2943.42	2062.87	2909.03
	1907.24	1515.65	1977.32	2144.52			2134.81	1543.33	1890.85	2110.61
	2125.94	2554.27	2606.73	2832.68			1934.04	2475.5	2644.2	2794.08
	1969.61	2296.16	2932.14	2014.68			1996.69	2274.43	2887.21	2161.16
	2408.71	2557.51	2214.24	2774.4			2712.3	2479.17	2247.72	2896.27
	2815.56	1751.18	1897.95	1449.74			2658.54	1840.73	1818.84	1390.67
	3006.66	1491.73	1957.2	2746.93			2814.36	1501.04	2026.29	2775.58
	2694.61	2096.8	1891.77	2932.92			2616.23	2322.52	1686.6	2942.08
	3503.2	1118.15	2491.16	3159.06			4617.19	1148.5	2534.63	2840.93
	2813.11	1419.98	1035.05	2860.57			2836.2	1453.02	1036.15	2912.09
	2203.76	2753.51	2630.14	2861.25			2259.02	2889.92	2656.2	2614.53
	1722.8	1551.37	1965.43	2553.5			1607.35	1549.24	2026.54	2500.69
	2615.98	2220.85	2420.42	2860.92			2626.67	2174.63	2442.59	2604.07
	2323	2069.17	2203.28	2645.41			2410.42	2080.22	2194.81	2494.21
	1262.07	2324.49	1837.97	2411.3			1299.38	2312	2005.6	2422.53
	1941.18	2824.32	1794.03	3114.28			1932.17	2872.59	1859.02	3096.09
	1732.95	1086.62	1505.43	3011.68			1737.43	1144.09	1497.58	3249.11
	3115.45	1481.52	1522.28	2779.22			2937.68	1446.18	1706.1	2701.53
	1530.11	2829.97	2476.23	2213.19			1558.9	3145.56	2344.17	2574.03
	685.19	1295	1986.48	2245.37			686.684	1544.87	1931.57	2079.04
	2113.55	2694.7	1857.55	2465.66			2039.87	2518.28	1754.92	2410.93
	2367.31	1271.33	2064.52	1797.47			2594.75	1334.3	2063.36	1826.21
	1955.83	2708.31	1610.36	2333.8			2110.17	2681.18	1591.52	2168.61
	2118.93	1955.3	2006.99	3167.38			2230.12	1883.01	2404.92	3094.19
	2483.2	2702.83	2401.08	1560.05			2846.21	3390.39	2659.27	1456.84
	2239.44	2055.85	2479.93	2960.57			2264.18	2280.74	2618.34	2839.78
	2076.66	1502.24	1288.68	2051.09			2061.22	1428.12	1362.86	2123.39
	2036.45	2052.01	2090.18	2633.49			2028.32	2052.65	2847.35	2418.44
	1946.98	3212.31	2713.44	2915.74			1840.48	4770.98	2722.1	2891.32
	823.572	2644.62	1692.62	2233.03			816.131	2986.36	1932.53	2134.17
	1472.36	2648.55	2538.4	2713.94			1443.16	2680.16	2779.02	2491.33
	2342.33	2598.82	1754.6	3189.54			2436.95	2529.87	1857.54	2970.91
	2018.29	1093.47	857.455	2481.41			1961.31	1175.32	872.761	2320.82
	2094.38	1093.33	1281.08	2795.54			2083.04	1138.89	1346.84	2603.52
	2603.83	3428.87	950.638	2001.35			2594.64	3235.34	994.581	1875.16
	2539.83	2523.05	2446.48	2578.11			3701.27	2378.21	2569.85	3457.16
	1830.32	1027.36	2112.26	2036.39			1848.18	1110.47	2054.86	1934.07
	2537.32	2253.51	2022.2	2462.87			2402.59	2117.39	1999.61	2696.38
	2704.75	2053.18	2346.76	2195.56			2743.99	2029.45	2378.22	2297.2
	1007.62	2061.95	1769.75	2802.33			1117.29	2038.08	1729.01	2755.73
	1456.32	1554.85	2092	2247.96			1516.21	1525.34	2126.88	2036.02
	2549.93	1788.62	2749.9	3013.78			2543.18	1924.14	2804.34	2699.94
	1995.79	1561.99	1667.46	2171.01			2010.75	1511.97	1761.54	2031.71
	1684.72	1223.59	2626.68	2734.53			1690.85	1357.7	2717.51	2684.92
	1991.94	2063.13	1526.68	2217.41			2067.54	2136.06	1591.55	2215.24
	2246.89	2910.72	1964.78	2379.8			2165.99	2889.28	2188.44	2282.83
	2482.14	3042.82	2348.95	2169.22			3140.26	3396.89	2442.75	2103.19
	1480.82	1825.86	2156.67	2599.81			1630.17	2253.61	2185.8	2717.8
	2741.17	2147.94	1968.48	3305.29			3027.95	2183.3	2052.5	3243.81
	2494.38	2716.31	1257.52	2820.93			2489.47	2807.83	1277.64	2923.85
	2516.06	2154.29	1727.27	2324.53			2575.88	2170.61	1748.17	2252.26
	2556.44	1958.91	2546.77	2168.44			2370.4	2129.03	2409.12	2056.61
	2307.54	2668.67	2660.91	2246.15			2606.18	2563.94	2614.71	2084.17
	1898.35	1744.98	1656.79	2340.89			1755.92	1809.4	1600.67	2217.1
	1090.95	902.265	1832.3	2369.72			1308.39	931.173	2228.94	2209.57
	2045.71	2235.05	2670.15	2478.3			2038.38	2542.2	2913.88	2357.56
	2019.26	758.403	2198.76	2137.68			1998.18	778.516	2226.04	2010.62
	1965.52	2141.47	2063.38	2520.94			2095.92	2117.83	2044.98	2207.38
	2917.25	2375.47	2014.37	1928.03			2778.86	2295.79	1996.1	1802.19
	2256	2102.87	1924.78	2101.36			3066.19	2111.23	1975.68	2028
	2427.51	1735.02	2167.02	1996.88			2441.1	1962.89	2078.76	1922.21
	2632.35	2250.96	2213.39	3211.34			2716.15	2168.4	2254.78	2965.8
	1365.37	1186.85	2330.29	2933.38			1497.57	1238.87	2373.96	2933.09
	2048.55	2464.29	3185.86	2443.07			1976.69	2423.36	4873.43	2162.22
	2322.43	2365.2	2253.73	1833.37			2371.85	2553.94	2034.32	1618.46
	2270.11	1783.82	2884.19	2919.07			2280.11	1664.38	2784.1	3090
	1150.62	2777.08	1541.87	2286.66			1365.97	2926.2	1513.92	2119.02
	1631.56	1814.36	1486.4	3046			1692.63	1773.7	1473.77	3511.17
	1432.58	937.013	2382.47	2855.23			1469.32	976.199	2354.75	2666.42
	528.252	2671.61	1904.23	2531.66			529.925	2771.53	1895.79	2237.04
	1294.48	959.426	852.017	2269.75			1562.71	981.495	907.92	2265.43
	2354.35	2340.34	2838.69	2659.19			2497.13	2488.2	2909.34	2539.01
	2463.76	2364.93	1614.4	2729.35			2557.27	2517.46	1836.45	2650.66
	2451.53	2920.12	2426.25	2817.65			2595.86	3048.05	2300.66	2876.67
	2071.55	972.277	2178.22	1518.92			2125.58	1090.9	2224.26	1416.73
	1426.19	1374.27	2781.32	2458.18			1421.78	1391.19	3110.84	2309.2
	1717.27	2530.08	2167.81	2467.5			1682.82	2669.33	2535.99	2472.87
	2434.57	2912.9	2389.96	2340.62			2636.1	3139.78	2445.86	2366.65
	2605.22	2628.73	1965.75	2472.56			2631.01	2689.73	2474.84	2361.13
	1944.02	2350.91	2688.9	2229.47			2096.05	2872.3	2634.91	2162.37
	2036.53	2544.98	1888.59	2236.85			1874.25	2636.57	1959.52	2260.27
	2180.82	1094.36	2549.68	3188.89			2242	1191.47	2697.08	3101.99
	1375.85	1215.25	2122.03	2749.34			1570.24	1229.54	2162.98	2765.75
	3315.8	2626.64	1987.35	2331.34			4086.14	2393.84	1992.02	2137.67
	2387.32	1333.71	2327.62	2569.65			2272	1366.6	2316.14	2557.95
	2960.56	2902.85	2123.8	2260.36			3145.13	2858.88	2090.47	2217.54
	818.575	3153.06	2593.2	1888.22			846.586	3413.33	3100.83	1775.05
	1663.67	2553.2	1982.11	1617.23			1936.72	2595.97	2042.38	1736.48
	2756.01	1900.75	2608.25	2382.02			2990.91	1855.1	2720.76	2367.07
	2255.89	1030.83	2902.82	2316.84			2101.67	1125.36	3048.73	2334.81
	2942.68	2382.21	3050.84	2049.1			3982.15	2526.37	3119.75	2032.23
	1978.47	2907.32	1438.4	2463.57			1750.69	3218.89	1425.52	2639.43
	1505.36	3140.23	1716.03	2400.29			1501.98	3102.66	1877.47	2374.04
	2364.64	1192.65	1713.35	2646.8			2445.4	1273.97	1803.47	2598.55
	2859.77	2993.41	2127.67	2372.85			3665.93	2979.48	2031.74	2306.21
	3214.29	1929.01	2256.87	1933.25			3593.07	2053.82	2287.91	2055.04
	3384.03	2213.26	3196.87	2102.88			3213.64	2067.36	4818.87	2079.99
	2326.82	1861.52	2092.33	2359.19			2417.66	1668.64	2112.26	2255.82
	939.797	1378.16	1664.97	3003.4			1012.75	1422.04	1580.44	2880.8
	1889.57	1077.82	2584.44	2387.65			1872.6	1195.09	2525.45	2246.72
	1855.23	3786.9	1779.34	1974.36			1982.13	4636.84	1964.58	1829.18
	2276.67	1865.83	1828.64	2826.38			2461.12	1837.01	2017.05	2533.69
	2379.81	1932.01	2688.6	2247.82			2653.51	1969.39	2656.34	2126.57
	2068.79	2193.31	1866.97	3113.31			2041.03	2138.19	1806.9	3235.94
	2178.69	2479.03	2379.07	2319.37			2175.71	2622.79	2452.61	2202.44
	1987.47	3199.54	2058.93	2721.83			1892.4	3354.98	2169.38	2479.01
	1768.58	1990.31	2354.55	2434.14			1964.17	1937.68	2526.18	2345.37
	1830.02	1885.15	2005.33	2633.35			1806.28	1725.91	1952.44	2608.58
	1720.24	993.36	2661.07	2645.41			1815.76	1045.93	3022.16	2651.6
	2848.48	2891.74	2077.02	2554.15			2801.39	3002.87	2115.42	2537.78
	1969.55	3068.84	2183.27	2110.77			1929.94	3122.69	2270.92	2094.18
	1698.63	2493.01	1902.19	1051.36			1918.6	2516.91	2198.46	1020.8
	2515.85	2254.01	1746.49	2220.93			2379.42	2169.23	1873.24	2053.76
	1708.81	3517.07	2039.02	3309.82			2115.38	3545.51	2255.64	3148.58
	2397.67	2554.53	2253.08	3153.03			2268.66	2772.83	2761.75	3057.94
	2281.16	2493.97	2505.68	3072.37			2224.49	2587.92	2914.47	3003.92
	1004.45	3023.89	878.388	3077.28			1263.48	3504.1	885.279	2821.79
	2379.63	3260.23	2558.43	2267.01			2336.6	3396.07	2472.45	2234.36
	2792.97	2272.86	1933.68	2215.84			2618.85	2265.26	1935.24	2161.12
	1952.23	2232.63	1393.44	2909.81			1974.03	2178.4	1467.44	2816.47
	2404.92	1671.34	2460.98	2575.24			2415.79	1692.13	2812.48	2468.14
	2410.14	2620	1269.23	3018.86			2470.9	2797.84	1256.5	3127.72
	2549.81	1841.51	1969.51	2461.22			2760.73	1812.33	1956.77	2422.6
	2821.15	842.295	1015.3	2690.45			2994.5	858.894	1150.29	2572.19
	2941.28	1993.67	2066.49	2141.79			2735.56	1955.42	1914.79	2082.37
	1688.85	1118.27	2081.47	2575.02			1798.46	1273.47	2012.85	2459.84
	1853.7	1563.32	2537.88	2507.11			1619.05	1860.94	2544.94	2503.95
	840.379	2916.49	1900.84	1439.42			815.885	2850.66	1804.76	1388.37
	1496.27	3155.94	1665.1	2883.14			1384.17	3162.84	1591.66	2637.84
	2397.45	2560.95	2864.07	2599.41			2641.11	2596.78	2982.44	2527.18
	1191.81	1840.29	2268.63	2989.72			1220.54	1854.21	2216.5	2893.25
	2816.95	1000.41	2700.24	1657.48			2812.95	1447.29	2819.6	1550.94
	2332.99	1242.72	2835.81	2192.41			2459.28	1642.87	2742.78	2171.15
	1903.43	2816.93	2035.54	2154.45			1721.49	2788.65	2250.44	1962.55
	2187.41	2283.6	2575.63	2145.68			2251.13	2352.71	2629.61	2056.93
	3768.76	2390.07	2279.9	3095.38			4612.97	2316.35	2297.05	3872.7
	2222.16	2384.39	925.858	3005.94			2515.44	2326.74	934.498	2763.84
	2628.82	2103.72	2366.42	2355.58			2627.03	1861.74	2835.95	2324.52
	2478.78	1818.3	1907.19	2837.32			2353.55	1841.51	1907.73	2592.74
	1314.4	1795.62	2084.21	2577.73			1255.8	1786.65	2191.28	2560.28
	3087.01	1566.2	1056.71	2814.59			3504.85	1590.29	1089.61	2807.37
	2689.09	1560.9	2249.49	2770.61			2759.28	1725.17	2295.51	2719.13
	2114.05	1242.85	2301.26	2051.76			2177.8	1305.73	2370.6	1968.15
	2795.23	2412.41	2175.28	3089.36			2810.17	2187.38	2202.06	3005.16
	2547.23	1766.27	2301.59	2914.95			2795.05	1684.73	2306.73	2761.55
	2184.88	2459.7	1604.22	929.516			2790.3	3377.95	1878.61	937.229
	2497.75	1833.21	1914.7	2308.04			2792.83	1783.7	2059.86	2146.28
	2653.64	2487.86	1911.26	2407.52			2953.61	2526.91	2786.61	2224.33
	1941.32	948.2	2674.52	3164.67			1555.72	1165.29	2910.34	4013.96
	1972.07	2928.99	1386.72	2495.74			2037.86	2834.09	1456.04	2368.22
	905.215	2419.55	2400.35	1748.68			917.988	2334.24	2440.11	1768.88
	2493.64	1795.17	2025.92	2080.58			2435.63	1758.77	2051.94	1918.58
	1833.16	1930.99	2584.71	2268.16			1769.85	2773.9	2694.71	2241.37
	684.256	1730.91	2229.42	2179.38			716.192	1870.83	2239.55	2085.47
	2121.81	2363.92	2535.48	2426.83			2141.7	2260.66	2518.8	2357.65
	748.537	3343.96	2089.8	2074.93			763.482	3562.82	2158.83	2026.31
	1609.09	2583.44	1715.22	2302.19			1545.17	5005.05	1802.16	2188
	2318.63	1308.1	2163.31	2724.84			2318.16	1335.19	2122.78	2736.46
	2164.59	974.079	2418.72	2951.71			2141.29	1032.66	2565.85	2692.28
	2905.15	3024.45	2676.73	4441.67			2706.63	2869.9	2683.89	6084.56
	1296.71	1973.99	2213.36	3402.16			1418.73	2060.9	2254.33	3924
	2269.71	1638.79	1514.61	3677.26			2230.98	1623.02	1604.29	4455.62
	3243.31	2035	2314	3303.84			4540.07	2005.94	2480.06	3267.02
	1440.59	3110.65	2506.86	2870.55			1604.7	3098.02	2818.69	2770.95
	3971.75	2272.57	1931.21	5326.79			5167.13	2274.04	2012.83	6272.81
	2148.37	2409.93	1900.4	3323.03			2165.77	3404.39	1947.8	3594.84
	3439.65	2272.06	1926.47	4006.28			4097.59	2326.41	1908.8	3928.76
	2361.54	2227.4	2179.53	4105.53			2353.73	2346.61	2123.79	4372.42
	2854.03	1300.88	2597.72	1288.14			3029.98	1400.44	2769.15	1372.85
	2176.27	2027.93	2312.51	2685.44			2376.97	2069.76	2227.66	2421.23
	2906.8	1956.63	1870.32	2938.92			3232.67	2307.94	1819.29	3226.33
	2094.03	1006.62	3147.67	2780.37			2119.42	1028.84	3293.89	2762.77
	3217.97	2700.84	969.041	2953.67			3548.46	2568.65	1015.26	2979.74
	1151.72	1404.34	2452.13	2791.76			1422.43	1474.48	2517.77	2698.59
	2991.54	2852.32	1816.13	2588.45			2936.98	2522.68	1804.06	2451.7
	3345.77	1889.3	1971.71	2076.7			3773.39	1933.11	2043.02	2029.79
	3350.49	2947.44	2252.82	2578.67			3491.56	2768.57	2593.5	2227.63
	3000.7	1027.32	1718.26	1874.08			3910.59	1025.26	1852.63	2056.03
	1535.09	2570.54	2403.36	2693.33			1411.92	2652	2582.84	2524.24
	1809.94	1769.88	2720.78	2959.94			1874.36	1884.17	3069.09	2894.52
	2600.68	1263.32	2613.99	2833.5			2932.85	1271.58	2744.42	2593.81
	1848.17	1864.01	854.486	2684.95			2669.38	1835.46	885.43	2736.57
	2617.92	2457.42	2241.81	3015.36			2797.51	2392.99	2489.25	3239.8
	2748.43	766.315	2701.8	2426.63			2649.29	792.694	2952.37	3387.58
	697.301	941.541	1951.65	1731.55			694.789	984.501	2064.22	1676.55
	2516.03	1573.67	1903.22	3113.07			2483.66	1563.19	2095.84	2841.85
	3297.43	2551.69	2586.37	2952.17			3268.02	2792.15	3187.84	2699.48
	3242.18	2321.14	1814.87	3017.99			3147.14	2330.29	1928.22	2871.75
	2539.64	1983.74	1187.9	2902.81			2426.07	1993.28	1304.42	2596.69
	2395.55	2548.34	1899.88	3062.97			2359.01	3307.65	1995.58	2935.83
	2052.92	2250.56	2195.92	2989.68			2022.37	2133.61	2248.21	2938.06
	1314.39	783.65	1905.54	2882.91			1376.26	771.651	1933.31	2808.26
	574.374	2586.01	2727.12	2813.45			576.626	2779.7	2616.54	2651.82
	2028.15	1914.47	1561.58	3018.07			2163.59	2145.43	1690.16	2955.58
	2374.12	2164.7	1478.39	2840.55			2500.84	2243.66	1499.03	2925.51
	1593	1789.22	2112.41	3425.68			1506.2	1779.63	2335.87	3428.46
	2412.56	2356.56	2058.62	2948.84			2747.68	2239.65	2623.29	2829.97
	1436.34	2084.95	1710.46	2486.11			1416.4	1982.43	1855.97	2377.17
	2114.41	1977.3	1125.12	2640.27			2260.64	1925.14	1040.61	2504.16
	2247.57	1708.27	2394.16	2238.05			2265.39	1715.38	2885.5	2014.07
	2574.85	2832.17	2138.33	2517.87			2796.81	2827.19	2204.19	2458.21
	2245.95	1256.64	1676.98	3168.47			2290.81	1243.58	1785.52	2869.5
	2292.06	2708.66	1474.95	3292.48			2767.23	2765.76	1414.81	3087.11
	2020.51	3012.43	2195	2531.59			2065.2	3063.71	2262.68	3478.07
	1116.7	932.702	1273.59	2406.27			1124.98	971.984	1486.58	2550.51
	1388.06	1965.94	2074	2254.44			1351.32	1885.52	2141.07	2128.91
	1724.67	3023.7	1617.42	2578.21			2330.81	3595.5	1672.86	2789.87
	1769.46	1123.56	2730.2	2351.91			1968.9	1159.39	2867.92	2312.83
	2580.83	1911.39	2105.45	2408.78			2619.65	2012.83	2265.81	2230.12
	2361.92	1037.15	2180.54	2284.21			2332.61	1038.33	2131.86	2083.99
	1717.23	2921.36	2342.24	2759.92			1748.28	2834.58	2579.03	2606.29
	1200.44	1013.5	2981.81	2768.15			1187.45	998.31	3314.65	2834
	2100.64	2763.46	1297.53	2278.49			2106.15	2636.32	1351.45	2037.88
	2844.7	969.929	2133.44	2642.54			2779.31	982.009	2233.39	3187.26
	669.849	3160.84	1762.02	3204.63			665.641	3605.84	1824.29	3162.68
	2114.74	2269.67	1782.15	2459.69			2282.43	1971.32	1825.72	2422.35
	1895.6	1355.69	2200.34	4648.51			2046.44	1445.42	2315.13	6208.72
	1939.13	1067.91	1897.22	3999.6			1903.2	1112.62	2105.24	4878.47
	1866.88	2630.8	1850.19	2186.36			1883.41	2417.72	1678.25	2155.24
	2043.6	2866.49	1947.56	2138.53			2092.39	2933.74	2086.21	2182.7
	2195.77	1200.18	2334.78	2945.91			1884.26	1306.88	2464.36	2842.41
	2242.22	1770.17	1662.16	2641.74			2414.36	1952.94	1679.13	2581.54
	2281.48	2503.5	2206.84	2506.95			2270.02	2723.95	2247.99	2659.34
	796.148	2180.02	2725.5	2787.39			853.957	2267.16	2664.76	2646.96
	2767.39	2459.32	2096.5	3219.99			2795.49	3457.22	1987.84	4910.39
	2302.24	2209.53	2182.72	2963.41			2240.34	2211.55	2480.75	2843.42
	1379.3	989.868	2151.93	2215.46			1331	1029.37	2154.49	2236.15
	2171.72	2067.36	3385.39	1977.75			2267.57	2032.53	3985.41	2083
	2626.42	2055.85	1935.78	2491.57			2586.88	2238.02	1905.12	2295.02
	637.506	2925.05	3278.86	1964.74			731.27	2892.73	3526.28	1986.92
	1635.9	2134.94	2321.57	2226.1			1615.3	2366.81	2184.47	2100.63
	2448.15	2191	1840.81	2101.83			2335.78	2158.3	1802.94	1947.92
	3094	1872.78	2450.51	872.756			4059.09	2319.15	2550.84	908.463
	2595.65	2261.77	2122.21	3000.77			2903.86	2282.81	2211.32	3196.54
	2352.01	2018.99	2161.14	2543.98			2357.48	2188.18	2017.6	3098.31
	2361.91	2954.24	1663.79	2678.47			2149.7	2941.94	1710.39	2521.62
	2660.87	2404.77	2438.69	3290.35			2749.32	2353.91	2351.65	3073.06
	1157.21	937.772	2208.22	3117.62			1290.01	991.417	2235.15	3104.93
	2450.25	3025.49	1723.69	2247.54			2558.87	2954.03	1626.38	2102.35
	2737.45	3305.2	2779.71	2726.03			3278.77	3340.94	2843.27	2788.32
	2765.21	1649.29	1315.81	3259.99			2944.47	1657.73	1270.81	3036.16
	1198.17	1047.01	2318.26	2822.72			1265.05	1057.67	2407.13	2833.18
	1364.74	1674.38	3441.58	3969.85			1847.55	1639.82	3360.41	5198.88
	2222.53	1671.06	2238.23	3863.07			2359.57	1585.94	2201.34	4627.15
	2199.68	1526.61	2386.61	2518.41			2605.02	1513.59	2444.77	2376.27
	1995.33	822.731	2727.51	2888.95			1884.11	808.999	2813.14	2904.56
	2506.8	1650.94	2482.37	3748.49			2766.65	1502.3	2714.31	4321.84
	1554.69	856.864	2129.66	2999.06			1819	925.023	2174.27	3038.69
	2218.75	2162.25	2348.87	1833.04			2289.54	2082.85	2157.13	1592.26
	1653.1	2096.22	2891.62	2215.79			1949.96	2116.67	2792.51	2143.78
	2043.92	2386.9	1298.52	2550.68			2004.3	2356.07	1359.71	2325.3
	749.945	2112.59	1826.07	1960.3			816.926	2021.35	1748.85	1981.3
	2245.78	1889.25	1551.49	3477.01			2356.62	1922.71	1611.67	4416.42
	2861.95	2241.84	1605.2	2083.64			3117.62	2545.07	1766.92	2509.29
	1828.9	1870.26	3358.32	1236.8			1751.65	1841.34	3875.49	1257.73
	2393.21	2390.03	2297.13	3187.86			2193.22	2705.1	2503.95	3228.85
	3242.73	2282.4	2187.24	2698.55			4451.87	2251.38	2371.4	2433.84
	1613.72	2507.68	2406.01	3092.91			1602.67	2490.53	2323.97	3145.69
	1498.89	2178.62	1463.06	2381.9			1513.79	2212.7	1925.13	2232.7
	1621.35	2573.2	1702.93	2382.1			1876.65	2686.61	1757.65	2329.42
	841.185	2271.66	2111.65	2526.5			892.179	2230.81	2432.1	2492.92
	2637.03	1771.63	2208.62	2497.84			2614.8	2411.72	2974.51	2284.22
	1781.38	2365.82	2724.71	2431.37			1783.12	2232.25	2818.66	2331.45
	2091.33	2491.86	3054.56	2581.15			2061.71	2571.22	3117.06	2420.11
	2140.01	2085.96	2262.74	3214.35			2236.83	2045.39	2938.67	3470.73
	2455.3	978.163	3512.35	3084.04			2387.6	998.164	4036.44	3176.99
	2233.67	1914.91	2165.08	2558.34			2425.81	1829.77	2157.3	2593.98
	1803.72	2839.16	2392.59	2251.75			1856.03	2796.63	2247.62	2117.72
	2154.72	2615.58	2340.64	2745.31			2136.61	2683.32	2935.89	2562
	2735.93	2395.24	1345.82	2156.59			2490.05	2301.69	1531.62	2031.82
	2652.99	1379.92	2812.53	2407.16			2800.31	1451	2913.88	2593.58
	2248.5	2083.18	1990.76	3083.43			2327.61	2117.71	1900.42	3342.62
	1465.32	2597.53	2359.55	2632.88			1605.86	2539.09	2251.68	2473.24
	3167.62	1714.69	895.71	2713.83			3366.1	1680.03	911.794	2432.52
	1883.96	2274.06	2953.41	2868.31			1894.38	2790.23	3814.93	2834.41
	2122.37	1607.33	2048.86	3275.42			2083.95	1586.99	2022.77	3964.01
	2059.46	1666.11	2194.65	1361.89			2941.51	1599.61	2172.94	1335.93
	1410.89	2589.55	2135.08	2683.1			1458.61	2745.57	2099.97	2776.61
	2506.68	4474.38	1511.91	2259.57			2601.45	6275.45	1772.43	2242.91
	2501.53	1331.76	2085.26	2671.15			2446.29	1305.42	2126.3	2374.89
	1933.52	2299.77	2408.26	2310.61			1733.18	2169.2	3349.66	2230.33
	1094.98	1188.79	1438.54	2860.35			1174.06	1281.21	1680.74	2786.53
	1935.55	2984.12	2544.41	2312.01			1904.96	3368.47	2702.84	2198.15
	2099.83	2356.99	1749.71	2170.58			2265.84	2196.83	1823.48	2157.09
	1941.33	1320.13	2198.08	1804.19			2104.29	1334.39	2318.46	1797.72
	2151.99	2741.9	2354.43	1942.94			2084.15	2876.82	2391.64	1783.65
	1527.32	1871.92	2365.18	2334.33			1624.75	2072.71	2381.07	2140.18
	962.707	1348.12	2045.24	2988.21			952.709	1386.99	2044.89	2730.85
	2256.94	937.738	1745.94	2351.21			2186.83	1051.26	2096.76	2188.98
	1377	1195.42	1413.41	2607.95			1475.95	1203.69	1744.44	2804.11
	1917.22	2889.81	1977.93	2375.07			2033.92	3012.46	2398.32	2166.73
	1686.39	2985.3	1835.91	2509.81			1678.79	3093.8	1881.41	2376.05
	2185.79	1764.57	2285.28	3015.42			2076.07	1695.97	2414.73	2843.05
	2861.24	897.538	1342.31	3562.45			2893.73	1015.47	1385.92	3309.74
	1981.75	2681.87	2829.07	3702.77			1928.61	2684.45	2865.31	4814.02
	1710.73	3006.48	1898	3000.79			1763.33	2981.95	1914.72	3178.1
	2162.35	1133.38	1653.07	2569.69			2208.5	1175.1	1628.78	2612.52
	2587.86	2087.69	1947.8	2228.05			2165.39	2111.88	1896.95	2073.51
	1623.96	2722.1	1838.27	2821.13			2048.38	2818.66	1684.05	2737.51
	1648.23	2213.81	1803.17	2438.42			1666.15	2151.4	1802.9	2243.03
	2148.65	3696.17	2498.49	2661.11			2015.08	5096.71	2348.13	2610.47
	2012.96	2742.46	1751.48	2784.8			2040.43	2958.9	2075.33	2726.76
	1757.05	2666.65	1739.46	2309.09			1801.44	2865.75	1917.5	2153.87
	1530.91	2484.67	2062.36	2347			1670.22	2438.93	2122.06	2385.22
	1899.94	2982.95	2365.26	2661.35			1908.04	3953.01	2552.56	2568.29
	2737.27	2866.82	2097.88	1935.27			3219.2	3077.84	2046.13	1864.5
	2391.88	2379.89	1521.08	2976.95			2710.79	2421.67	1972.89	2932.37
	2608.17	2609.48	2531.77	2555.3			2672.53	2818.98	2640.45	2979.5
	2369.01	2936.96	2980.24	1659.18			2312	3154.67	3187.31	1610.99
	2287.47	958.427	1105.62	2568.36			2324.54	1031.17	1138.76	2766.12
	2234.79	990.66	3128.32	3248.72			2176.09	1010.02	3847.1	3379.65
	2371.67	2828.26	3041.7	2511.48			2189.3	2805.21	3002.24	2378.76
	2689.9	1804.14	953.665	2920.12			2893.25	1955.82	979.583	2877.74
	2696.4	2207.44	1583.63	2187.72			3070.48	2056.1	1653.44	2316.07
	1765.74	953.852	2108.22	2515.77			2016.14	1004.61	2025.23	2467.66
	1964.56	1054.82	1665.62	2229.24			2124.57	1037.37	1636.08	2197.64
	3141.55	2247.83	3028.05	2378.84			3154.8	2120.34	3246.28	2214.72
	2553.16	2625.86	2195.4	2751.62			2563.77	2553.08	2201.81	2591.1
	2148.33	2043.96	2018.66	2098.89			2060.49	2769.5	2236.79	2039.04
	2372.91	1208.99	1823.51	1601.14			2425.55	1331.23	2056.84	1728.29
	2235.68	1925.91	2326.45	789.905			2366.92	2190.64	2513.15	793.127
	2098.43	2306.58	1581.89	2760.77			2013.76	2250.29	1726.74	2688.1
	2329.83	1222.6	1056.6	2369.36			2235.71	1494.75	1117.95	2357.08
	2623.39	3149.98	3020.32	2804.49			2632.99	3035.39	3425.5	2904.86
	1034.99	2027.29	970.23	2252.56			1081.97	2005.99	1067.48	2383.15
	2626.66	1846.22	1736.35	1883.59			2594.69	1816.75	1675.1	1822.79
	1880.45	2471.11	2420.2	2500.36			1990.48	2371.88	2418.32	2422.07
	2815.01	855.833	2354	3337.22			2860.08	819.682	2344.64	3184.61
	2302.8	1816.7	2478.37	2571.74			3123.34	1718.54	2506.51	2492.7
	2473.61	2309.66	895.15	2486.72			2642.54	2327.1	1006.43	2435.56
	1312.56	3611.15	2975.73	2727.94			1402	3843.52	3219.9	3770.21
	1892.37	2832.39	1580.4	2247.71			2011.86	3292.76	1699.46	2123.97
	1949.57	2028.35	3153.03	2437.21			2003.56	2026.96	3217.21	2279.17
	1953.76	2680.81	1460.29	2664.01			1948.27	2625.03	1567.6	2477.69
	2371.2	2336.61	2191.53	2421.16			2394.95	2230.33	2253.37	2283.38
	1673.58	1964.48	2271.82	2364.99			1593.26	1897.95	2307.59	2172.16
	1648.48	2000.61	2508.54	2750.41			1612.57	2008.73	3544.68	2631.63
	2891.4	1814.54	2675.54	2937.1			3422.46	2264.32	2737.59	3217.18
	1126.77	2801.32	2113.52	2943.42			1161.66	3099.47	2173.01	3296.26
	2626.94	2454.2	3017.83	2631.69			2963.35	2504.26	3127.84	2461.84
	1401.33	642.675	3109.13	3067.07			1441.15	637.418	3221.98	3461.95
	2884.26	2878.89	1930.39	2347.59			2960.98	3093.19	1884.86	2241.15
	2165.58	1163.86	2372.8	2466.9			2128.47	1242.58	2441.63	2409.71
	1959.95	2269.87	1841.45	2403.25			2010.98	2127.91	2268.38	2370.76
	1993.11	2241.74	2758.38	2420.47			2179.52	2489.16	2780.26	2402.57
	1502.61	1352.61	2379.65	3336.03			1478.8	1573.77	2376.11	3465.7
	2247.76	1089.36	2838.26	2122.32			2500.65	1166.84	2800.22	1974.39
	2234.98	1104.95	1707.41	2817.19			2338.17	1145.66	1764.28	2663.53
	2472.99	2629.32	2064.94	2777.86			2466.62	2554.57	2313.61	2804.64
	1607.54	1689.53	1704.18	3561.23			1555.76	1820.51	1930.67	3746.14
	3609.07	2279.41	1730.91	2392.36			4594.08	2533.82	1766.71	2364.2
	3408.62	1847.68	2255.23	2557.31			3916.04	1940.36	2222.89	3129.34
	2280	1781.51	2002.56	2270.64			2355.44	1587.57	2001.33	2123.69
	2518.89	864.737	3012.27	2016.03			2599.94	839.19	3262.84	2069.49
	833.901	2435.73	3234.64	2284.97			775.828	2212.53	5009.5	2284.04
	2554.84	1240.18	1902.83	2252.69			2940.53	1492.2	1834.79	2214.44
	1702.26	2130.79	2796.01	1981.22			1756.95	2466.84	3725.65	1940.78
	2303.72	1088.43	2649.89	1964.92			2415.41	1120.64	2847.65	1803.89
	1723.96	2253.68	2923.01	1832.23			1735.66	2261.55	3392.6	1729.54
	2154.66	2348.56	2623.44	2620.35			2041.68	2861.31	3180.69	2455.28
	2788.54	940.967	2718.03	2142.38			2929.86	993.774	3102.1	2051.31
	4630.87	2136.66	2562.91	2729.2			5306.43	2212.46	2489.56	2911.91
	3029.27	1561.82	3044.34	2329.68			3273.84	1717.44	3063.5	2309.99
	2151.47	1807.23	2867.47	2928.67			2060.17	1989.88	2751.76	3132.75
	1761.07	1847.56	2792.23	2662.28			1752.92	1717.22	2952.48	2713.56
	3637.89	3144.12	1844.49	2762.03			3891.11	3618.2	2052.44	2805.61
	1682.81	1607.69	2530.04	2343.11			1640.99	1695.15	3157.07	2257.35
	1854.33	3026.47	2958.61	2224.45			1825.54	3282.56	3212.27	2347.48
	2605.96	2593.74	3164.82	2839.7			2608.93	2569.87	3587.78	3000.61
	1862.41	1987.48	2453.33	1858.59			1885.78	2212.66	2670.17	1778.87
	2794.82	1011.55	2232.28	2658.36			2375.64	1264.86	2195.48	2655.77
	1751.22	1123.68	2628.83	2031.74			1640.14	1212.02	3005.93	2039.8
	1871.49	2434.45	2601.77	2085.08			1872.44	2464.7	3516.67	2069.01
	3152.17	1371.6	2764.58	3033.08			3120.14	1354.87	2729.91	2714.99
	899.545	2760.03	2034.42	1939.41			955.639	2931.84	1968.69	1884.66
	660.065	1090.32	3133.01	2397.67			661.954	1162.86	3182.43	2545.21
	1860.38	2332.05	3204.73	2664.54			1998.21	2242.93	3266.95	2691.3
	1996.4	2694.05	1642.95	2325.79			1935.78	3012.71	1727.97	2315.69
	2357.01	2622.5	1892.71	2534.58			2323.79	2553.37	1890.97	2658.23
	1695.26	991.152	2306.06	2965.32			1674.57	1015.39	2382.36	2873.2
	2478.56	1070.67	2089.48	2429.66			2769.87	1112.06	2192.39	2308.35
	2784.85	2083.6	2946.8	2532.81			2814.58	2122.22	2852.95	2416.41
	2808.61	2067.27	1897.58	3017.09			2730.66	2096.84	1899.84	2796.41
	2104.7	1630.67	2465.29	3242.11			2118.34	1748.84	2476.7	2794.93
	1648.18	2609.09	2196.17	4197.39			1650.8	2724.76	2253.9	5258.39
	1936.92	2558.96	1886.81	3183.66			1991.05	2518.35	1910.74	3552.05
	880.462	2176.07	1952.52	3083.94			913.755	2172.97	1967.41	2857.3
	2410.92	2799.09	2558.36	2309.12			2352.55	2703.43	2487.05	2205.04
	1084.08	1212.95	2527.51	2827.14			1107.3	1289.62	2752.66	2575.46
	1861.74	3533.88	2556.21	2779.52			1940.22	3597.92	2768.43	2639.41
	3064.35	1388.06	2356.13	2809.17			3459.23	1447.06	2860.09	2605.67
	1823.27	1989.87	2482.57	2734.21			1814.22	2340.85	2462.42	2649.94
	1433.42	2828.76	2249.5	3257.62			1382.63	2787.81	2293.43	3493.69
	2617.93	2780.65	2837.63	2529.03			2516.92	3030.96	2929.79	2365.77
	1248.41	1102.2	1204.01	1345.63			1326.34	1134.1	1386.11	1512.43
	778.344	2402.04	2926.09	3729.99			732.748	2256.44	3008.62	4737.85
	3329.48	2465.56	1147.35	2365.57			4377.8	2681.29	1152.61	2216.56
	3413.85	1131.99	1414.39	3341.19			2982.85	1220.13	1609.91	3171.38
	796.108	746.404	1162.66	3667.64			798.068	767.846	1237.42	3607.68
	2587.43	2536.86	932.853	3044.95			2775.87	2947.49	961.254	2859.72
	1345.96	2381.89	2373.67	2852.57			1378.85	2532.19	2481.83	3016
	2348.79	2094.72	2260.8	2093.39			2318.9	2284.01	2303.56	2429.24
	3738.78	2193.74	1331.58	2667.83			4133.59	2067.78	1369.1	2532.53
	3549.03	1353.59	1891.32	3419.45			3342.36	1364.82	2031.71	3235.1
	797.105	1841.99	2103.75	2717.43			801.224	1899.57	2125.1	2625.5
	1737.42	3443.59	2306.94	2469.6			1931.37	3952.41	2366.06	2155.91
	4081.25	2513.82	2693.57	2287.18			4952.61	2412.35	3880.21	2138
	1150.99	2478.2	2759.81	3061.47			1289.37	2733.35	2928.39	3387.9
	2189.78	2135.65	2695.09	2366.62			2220.1	2080.68	2661.52	2275.77
	2743.8	2504.4	2064.3	2606.83			2605.38	2546.07	2409.56	2324.61
	1950.15	1742.9	2756.59	2691.03			2177.58	1830.88	2820.91	2940.33
	1736.74	1881.33	2231.88	3487.18			1671.16	1873.1	2289.68	3316.45
	1980.87	1673.09	2332.79	3520.22			2076.21	1670.23	2386.16	3555.09
	3200.05	2805.37	2752.78	2690.91			2977.23	2634.37	2947.42	2530.75
	2461.81	3088.23	1534.81	2998.5			2267.33	3211.64	1686.73	2914.73
	2155.23	2697.58	2462.66	2625.96			2211.88	2792.02	2341.7	2531.98
	1876.29	2362.58	1757.86	2664.37			1942.99	2384.42	1857.33	2634.43
	1748.9	737.793	962.66	2214.29			1697.78	733.144	959.348	2206.99
	2177.78	2579.07	2858.71	2231.65			2224.44	2498.8	2986.27	2145.31
	2392.14	2090.22	1348.4	2996.1			2436.21	2122.34	1325.69	3132.24
	1623.76	2691.19	2091.7	2577.25			1845.71	2907.68	2100.86	2624.3
	2984.12	1837.06	3752.6	2838.78			3221.41	2123.85	4558.98	2928.94
	2511.47	3041.08	1603.65	3173.57			2293.58	3504.14	1632.81	3317.26
	3022.51	2152.04	1923.26	2665.39			3423.59	2181	1821.38	2854.89
	2092.87	3010.28	2342.32	3249.31			2056.22	3025.3	2260.93	3245.52
	644.119	2526.63	2368.33	3658.55			627.991	2908.8	2351.25	3425.92
	2951.2	2791.97	2751.64	3083.64			2938.71	2793.91	2762.86	3114.65
	1803.05	2346.63	2890.15	3464.12			1648.69	2495.49	3137.02	3335.1
	2453	2055.63	2361.51	2318.81			2954.43	2063.2	2460.05	2237.53
	2810.57	2861.11	2387.6	984.267			2743.17	3198.24	2535.52	1024.91
	2574.18	1873.69	931.9	2727.92			2688.7	1944.3	984.232	2671.43
	1962.59	2281.77	1833.15	2346.51			1880.14	2219.33	1895.32	2250.63
	822.931	2853.2	3508.19	2609.28			862.413	3080.74	3653.62	2662.28
	933.65	2503	2642.97	2100.72			934.983	2407.41	3001.02	2027.48
	2291.44	1355.78	2389.8	2757.7			2226.64	1456.34	2295.31	2732.61
	2205.68	1415.23	2913.18	3391.33			2433.22	1460.64	3338.04	3349.68
	2416.28	2216.58	2439.01	2787.23			2471.67	2810.66	2426.98	2693.49
	868.386	2033.1	2042.84	3162.39			873.987	2233.21	2179.67	3040.54
	2140.08	2664.87	2643.89	2802.38			2020.65	2671.52	2583.93	3007.87
	1977.98	2328.72	3210.78	3168.18			2125.89	2445.65	3289.58	3022.96
	2332.88	2767.22	1931.51	2793.92			2561.54	2942.91	1886.85	2977.84
	1373.98	3375.05	967.7	2771.65			1342.89	3527.71	979.824	2662
	2228.72	2039.44	3061.94	3208.95			2367.38	2360.38	2947.09	3158.44
	1917.08	2296.26	2352.18	1091.1			1970.54	2387.34	2150.78	1091.84
	2217.22	2254.46	2466.12	2675.48			2498.38	2364.96	2429.58	2452.28
	2184.53	1618.79	2661.5	3281			2441.79	1681.8	2607.44	3275.13
	1574.28	1307.55	2684.01	1717.21			1720.95	1435.83	2789.76	1616.31
	837.16	1482.25	2799.57	2695.08			859.142	1466.8	2884.82	2444.87
	2107.45	3094.06	2520.78	3072.44			2198.73	3332.27	2806.31	2967.64
	2414.62	3144.22	2693.55	2793.44			2202.56	3143.67	2807.01	4133.01
	2153.66	2003.75	2587.28	2474.67			2109.1	2010.6	2565.61	2343.45
	2826.17	2750.06	2671.57	2392.71			3001.43	3191.73	2740.41	2068.47
	2194.81	1851.22	2382.45	2733.51			2225.87	1918.88	2382.1	2532.07
	1664.72	3027.66	2192.67	2325.4			1704.56	3365.23	2537.68	2216.68
	2071.83	1757.71	2935.17	2184.24			2519.48	2199.84	3049.52	2095.13
	2244.06	1397.22	854.689	2612			2498.24	1392.67	893.126	2369.16
	1655.54	2416.59	2247.15	1597.37			1620.05	2288.03	2250.66	1364.19
	2847.38	2745.42	2221.69	2845.28			3131.67	2728.75	2397.77	3146.64
	2663.74	2071.36	2429.64	3034.83			2455.29	2034.92	2604.53	3182.14
	1793.58	2273.54	1962.82	2459.06			1783.79	2434.56	2170.44	2311.61
	3019.03	3131.33	1816.75	3043.94			3165.3	4086.8	1902.48	3502.15
	1312.58	2810.24	1833.5	2911.21			1296.5	3062.21	1844.62	3453.72
	1987.99	1669.96	1591.64	3097.61			1972.81	1767.63	1633.47	3187.83
	1794.33	1974.44	1938.48	3412.84			1756.97	1901.9	2087.42	3576.81
	2742.43	1521.12	2385.68	2621.61			2769.98	2203.87	2936.99	2546.54
	2656.4	1968.83	2696.72	2449.04			2475.76	1952.52	3152.19	2593.45
	2258.51	690.575	2296.07	2240.73			2268.48	688.651	2494.97	2482.6
	1252.93	2548.25	2576.26	2738.25			1328.56	2695.94	2709.97	2980.19
	1830.34	2261.67	1283.65	3025.86			1772.38	2324.15	1274.61	2991.93
	931.618	1090.36	1454.86	1959.27			945.906	1161.32	1579.62	1852.01
	3541.44	2159.28	2116.58	2619.15			4035.43	2034.08	2214.74	2446.64
	2619.34	1311.56	1656.35	882.845			3017.91	1365.6	1897.34	921.65
	2328.33	2649.19	2293.91	660.659			2259.79	2665.28	2468.47	657.032
	834.721	2157.02	2684.17	2528.21			993.945	2385.09	2821.2	2561.39
	1956.06	1981.89	1466.51	2891.85			1912.51	1979.4	1559.79	3334.1
	2823.87	2954.36	2166.39	1121.95			3286.22	2913.96	2223.54	1377.96
	2373.53	1288.68	2239.38	2617.91			2535.32	1676.13	2185.34	2591.07
	2549.99	910.239	2559.67	2888.08			3308.44	952.283	2788.35	2959.48
	2185.57	823.542	2004.13	2312.52			2374.85	862.091	2028.32	2286.01
	2034.41	1051.2	1815.95	3059.3			2054.32	1081.13	1873.58	2883.58
	2123.22	2293.16	2562.78	2663.7			2252.17	2233.32	2810.54	2564.6
	3931.61	2916.49	1899.62	3038.41			4297.22	2879.82	2035.06	3446.04
	3412.02	1231.04	2680.83	1534.89			4249.89	1314.99	2673.23	1488.43
	2491.81	1017.7	2638.14	3313.45			2494.08	1011.54	2623.03	3303.73
	2296.87	2063.52	758.517	2808.71			2353.84	2073.92	782.172	2775.44
	2596.09	3360.41	1576.12	2042.54			2911.41	3558.38	1574.56	2024.32
	3993.24	3691.57	2022.73	3114.28			5353.15	5137.61	1999.04	2723.07
	2698.24	1362.12	1880.46	2873.2			2875.08	1550.36	1834.37	2682.54
	2605.62	3086.58	2090.27	2800.11			2370.11	2851.5	2054.55	2784.39
	1905.47	3456.22	1936.02	3341.11			1839.22	4310.33	2055.17	3169.92
	2392.89	974.373	2219.14	2870.68			2882.23	999.953	2252.7	2764.49
	2608.66	1140.97	2305.31	3011.08			2745.19	1144.21	2426.33	3220.98
	2107.05	828.476	2837.01	1947.74			2162.37	854.905	3261.61	1824.2
	2007.31	2263.56	1942.46	2563.66			2202.21	2286.42	1885.94	2537.96
	703.592	3298.45	2633.14	2998.64			697.878	3155.72	2587.17	3068.2
	1908.72	1301.82	3310.27	2342.78			1967.88	1561.67	2992.55	2294.42
	2948.37	1712.44	1796.61	2576.4			3418.02	1735.4	2047.41	2643.37
	3944.09	2400.11	2638.58	2767.86			5050.02	2813.48	2859.58	2676.55
	2180.04	2156.2	2896.97	2028.89			2262.06	2049.93	2879.42	2040.8
	3308.68	2053.83	2154.93	2512.76			3485.7	2201.69	2568.02	2430.46
	2785.28	2444.86	2570.74	2064.51			2717.52	2645.78	2404.66	1959.85
	2079.66	1680.93	3058.19	2164.67			2314.16	1744.46	3033.63	2045.4
	2001.85	2589.95	2739.32	3002.26			2161.82	2735.23	2561.42	3040.8
	691.714	2959.19	2315.37	2493.27			695.721	2895.9	2274.89	2381.57
	2407.32	2513.68	2838.14	1100.52			2266.83	2792.2	2671.38	1125.12
	1922.5	1746.94	2630.84	1364.16			1822.78	1828.39	2592.23	1576.91
	2046.45	1620.41	2494.52	2871.87			2056.02	1711.82	2524.85	3155.37
	1909.77	2002.91	709.438	2468.32			1856.34	1935.43	712.178	2452.72
	593.416	827.722	1135.76	3131.7			593.176	860.096	1120.77	3497.98
	2503.99	2294.12	1568.84	2597.23			2558.55	2400.99	1693.98	2782.34
	1563.83	2732.9	2277.05	2202.68			1703.86	2872.18	2118.27	2187.68
	3031.36	2013.09	3126.46	2437.5			3667.7	2034.57	3690.18	2283.46
	2302.28	3133.96	1963.99	2638.93			2443.43	3109.92	2107.25	2585.12
	1928.15	1043.19	2789.45	2649.69			1983.28	1075.83	2856.17	2469.91
	2501.91	2964.9	2476.14	2376.4			2538.6	3084	2605	2331.26
	2485.98	2882.71	1210.25	2338.76			2520.33	3238.03	1324.85	2192.15
	2273.39	1977.71	2102.78	2167.78			2269.98	2074.38	2103.93	2296.57
	1648.87	2002.99	1822.37	2329.35			1638.83	2136.68	1801.44	2270.97
	1481.94	2499.3	2666.77	2590.22			1561.58	2652.2	2716.95	2884.99
	2128.58	647.292	3383.26	2887.3			1984.18	688.158	3356.14	2773.12
	1532.94	2260.81	2394.39	2147.26			1755.11	2337.71	2921.91	2130.64
	2245.2	786.878	2305.53	2905.51			2162.44	834.81	2437.15	2696.32
	2044.63	2713.22	1735.99	2349.35			1991.97	3042.35	1776.05	2254.34
	2509.72	2023.36	1127.83	3042.07			2702	2043.81	1212.8	3135.78
	1592.37	1657.82	1857.42	2463.64			1637.96	1607.11	1736.53	2617.48
	2957.1	714.967	1990.39	2764.09			3284.58	721.301	1976.83	3408.58
	2582.05	2273.39	1965.13	3063.77			2542.07	2389.03	1939.05	3057.34
	1804.89	1935.66	1986.89	2517.81			1896.18	2392.71	1997.17	2465.32
	3187.3	2428.56	3163.89	2384.65			3290.98	2439.89	3264.31	2284.01
	3341.03	2173.67	2192.69	2443.17			4013.07	2220.18	2252.92	2348.82
	1399.43	2262.76	1883.58	2303.56			1427.53	3005.34	1792.16	2259.05
	2755.26	729.207	2382.42	2735.57			2606.09	732.226	2442.18	2995.3
	1710.42	830.098	1840.54	1970.65			1728.85	854.035	1748.95	1895.46
	2050.78	2453.55	1821.7	2372.72			2002.53	1895.77	1804.16	2412.8
	1971.55	1741.94	1878.4	3320.64			1904.97	1844.05	2289.75	3161.33
	2288.59	1910.05	2606.64	1849.3			2293.08	1951.9	2699.36	1810.53
	2452.7	1504.13	2729.79	2340			2597.18	1559.21	2718.49	2310.16
	2178.1	3135.67	2632.17	1774.21			2646.7	3429.34	2617.24	1678.09
	2302.51	1793.39	2092.76	2539.09			2710.81	1767.35	1999.87	2607.55
	800.222	2246.99	2440.59	1976.83			836.891	2286.61	2353.62	1867.15
	2839.78	2945.29	880.686	1903.83			2748.69	2992.42	967.179	1837.18
	2361.89	1020.27	2910.44	1631.8			2242.24	1058.01	2880.14	1692.77
	2746.61	2518.01	2820.39	2889.59			2662.84	2424.29	2878.36	2726.71
	791.695	1770.93	1940.17	2814.98			772.442	1837.08	1979.99	2703.36
	2282.66	2416.02	1431.9	2367.61			2511.7	2333.53	1553.65	3284.17
	2880.17	873.816	1958.3	3343.88			2971.2	916.47	2015.32	3402.79
	1133.25	1132.2	2838.6	3177.04			1294.24	1266.23	2869.21	3115.91
	2636.58	1828.16	3215.76	2803.53			2726.02	1850.5	3854.48	2726.51
	2594.31	1810.97	2957.41	2452.89			2915.41	1763.32	5750.21	2329.32
	3558.01	1096.71	2605.6	2440.14			4402.45	1145.33	2968.7	2303.65
	1864.1	2843.02	2717.94	2627.62			1787.7	2874.93	2734.16	2490.08
	2327.12	2122.37	1254.58	2483.83			2210.08	2218.13	1283.52	2894.22
	2760.93	2696.03	1469.3	2462.8			3163.5	2692.94	1690.23	2398.61
	1750.25	2373.94	1239.45	2038.88			1808.05	2591.51	1261.91	1969.35
	1792.9	2554.23	2291.17	2547.13			1838.95	3168.62	2329.75	2534.21
	2073.03	1328.49	2105.76	1538.53			2045.89	1337.7	2189.35	1477.6
	3028.7	2378.88	1945.04	2629.51			2978.91	2326.79	2031.45	2546.49
	1614.77	979.664	2706.36	3065.99			1702.29	1068.77	3062.5	2787.88
	1763.21	1512.31	2332.39	3258.45			2563	1495.77	2393.62	3209.53
	2092.96	1218.76	892.361	2706.88			2007.23	1245.87	948.32	2404.45
	2419.51	3065.49	1908.78	3179.77			3101.34	2952.22	2169.81	2992.64
	2194.54	2077.36	2590.8	4254.47			2057.29	2512.95	2617.19	6011.28
	2607.91	2082.79	2778.6	2312.82			3003.81	2152.48	2799.13	2544.71
	792.715	2430.67	3120.97	3044.51			824.016	2400.68	3231.58	2924.57
	2199	2226.5	3276.19	2875.53			2351.2	2165.78	3628.68	2805.3
	2057.58	2456.86	2939.44	3200.33			1928.58	2822.49	2882.99	3153.58
	2627.56	1717.55	2851.89	3930.54			2627.38	1640.24	2731.2	4272.35
	1410.38	2744.08	2401.04	2579.49			1471.88	3046.36	2427.66	2511.82
	1092.1	1185.31	2271.47	2081.73			1301.58	1338.48	2316.44	2016.67
	2315.48	1705.89	2299.56	3284.68			2271.19	1848.72	2413.84	3226.3
	2427.93	2188.08	2486.34	2999.17			2345.88	2201.11	2549.06	2801.76
	2056.39	1986.17	2813.84	3355.68			2218.61	1996.47	2805.07	3165.36
	2166.78	783.807	1570.58	3235.85			2176.5	791.311	1863.84	3383.43
	2340.61	2434.8	3901.92	2810.72			2498.7	2373.32	3799.74	2782.03
	1957.19	1749.08	1800.57	1196.99			2068.52	1898.02	1826.64	1146.92
	2063.96	2440.32	1076.27	2576.99			2247.74	2480.64	1179.3	2429.6
	2295.47	1532.5	2279.94	2115.55			2400.31	1513.5	2235.87	2721.57
	1697.52	2054.99	2544.37	2765.99			1626.85	2045.67	2497.71	2685.42
	2832.41	2146.43	1991.94	3411.38			2889.86	2324.86	2013.64	3233.98
	1767.56	998.942	875.502	2128.39			1504	1028.48	901.551	2581.48
	1397.8	2298.89	2455.54	2376.28			1371.31	2370.06	2696.39	2257.35
	2076.8	3074.33	1812.36	2633.34			1962.26	3190.87	1895.28	2235.5
	1898.15	1576.85	2640.69	2215.04			2511.34	1765.82	2668.99	3000.22
	1547.92	1820.61	2012.88	2351.22			1437.16	1744.81	2144.19	2148.26
	2333.75	1953.79	2940.1	2674.09			2193.45	2106.69	3004.66	2599.78
	2551.87	1936.19	2055.69	2852.04			2569.63	1837.8	2065.69	2813.71
	1569.37	1870.01	1534.11	2571.24			1485.3	2144.46	1924.74	2511.93
	2583.69	2222.47	1235.82	3248.76			2629.28	2425.73	1198.75	3328.73
	3099.45	1601.57	1502.39	2992.3			3666.39	1682.93	1529.55	2999.11
	3181.07	1977.24	2251.39	2804.11			3090.48	2061.66	2176.94	2699.12
	1684.08	2050.62	2671.94	2040.86			1623.83	2395.11	3062.55	1971.91
	2122.18	938.073	2329.96	2831.67			2284.66	970.443	2407.91	2696.81
	2399.32	2620.03	1904.66	3084.53			2782.54	2746.51	1821.07	2944.56
	1800.49	1668.44	1751.89	2380.16			1770.25	1688.81	1738.68	2311.48
	1710.9	2780.07	2709.55	2027.34			1689.18	3154.15	2584.8	1873.1
	1362.84	1757.3	1258.71	2934.08			1358.42	1799.93	1285.4	2839.19
	1547.49	1145.49	2019.74	1451.08			1657.41	1131.71	2044.22	1402.22
	2115.11	2465.16	2254.57	2227.76			2501.81	2521.22	2268.79	2343.74
	1922.1	3188.65	2265.01	1201.41			1893.3	3217.3	2635.55	1227.23
	1606.22	3079.86	3845.95	2791.78			1898.36	3138.51	5050.65	2766.46
	2608.79	1697.74	1715.3	2909.61			2529.31	1770.21	1951.05	2627.46
	1452.46	2466.14	1542.44	1940.8			1532.77	3204.71	1732.34	2480.66
	1486.78	788.896	1667.08	678.611			1415.79	823.678	1841.89	682.515
	1638.31	1850.91	2288.46	3855.45			1713.12	2093.58	2648.53	3534.43
	2402.36	1939.2	2445.31	2897.58			2433.14	1858.72	2415.24	2887.74
	2721.37	1712.25	2536.16	2762.63			3434.95	1844.21	2529.85	2618.77
	2044.6	1905.92	2849.41	1935.08			2191.22	1985.09	2892.65	1935.61
	1584.01	2195.52	3014.35	2976.41			1695.94	2339.02	4560.58	2916.26
	2522.14	2736.19	2547.72	3048.51			2941.6	2730.83	2549.83	3120.53
	1781.42	3042.8	1362.87	2413.48			2129.81	2925.14	1304.45	2047.4
	1797.96	874.475	1766.93	3856.79			1781.07	884.893	1769.74	3843.82
	1752.08	2394.13	2037.06	3324.79			1787.91	2367.42	2054.4	3325.43
	1827.11	2539.8	2693.93	3061.9			1623.59	2675.58	2722.31	2943.05
	1680.67	1753.63	1817.99	2554.03			1737.2	1679.69	1708.95	2303.46
	1750.07	2097.61	2738.72	909.613			1862.79	2512.03	2549.45	953.081
	2222.24	947.87	3587.07	2691.03			2357.67	1031.03	4764.93	2531.04
	1650.41	2148.65	971.533	2270.09			1644.55	2112.13	1118.26	2213.52
	2221.95	2925.16	2558.65	2594.74			2694.13	3158.24	2535.89	2543.9
	2575.84	2133.1	1776.4	3794.44			2427.76	2262.51	2035.36	3947.75
	2187.62	2895.34	2940.18	3026.54			2207.17	2989.86	2720.76	2916.95
	2397.94	1923.99	1270.61	2246.8			2361.82	2018.69	1258.38	2190.09
	1637.09	2207.28	3298.79	2398.74			1610.83	2167.75	3014.32	2292.09
	2221.03	1673.93	2483.29	2726.07			2142.08	2470.99	2255.91	2634.34
	1827.84	2384.52	3007.03	3308.46			1842.8	2539.96	3035.04	3071.69
	1377.36	2061.32	2612.22	2751.78			1430.52	2176.44	2430.37	2889.98
	2572.3	967.52	2805.06	2865.85			2797.86	991.976	2725.09	2825.7
	2417.4	2928.62	2356.58	2346.25			2497.06	2870.07	2317.35	2923.88
	2740.82	2032.47	1717.4	785.727			2953.15	1987.6	1704.23	861.552
	1769.18	3120.13	2804.17	2267.42			1715.01	3134.03	2882	2122.95
	2775.39	2153.66	2046.02	2066.54			2959.44	2439.19	2157.19	1892.1
	1590.12	1818.33	2987.49	1044.9			1780.25	1849.55	3292.22	1088.55
	2627.38	1816.75	1867.15	2476.01			2750.72	1835.53	1865.75	2340.33
	1827.67	3166.94	1944.33	1626.43			2243.92	2814.96	1904.11	1793.59
	1712.6	1778.2	2413.7	2176.68			1986.35	1775.71	2252.32	2001.33
	2862.38	2891.87	1994.36	2349.15			2863.98	3013.63	2031.78	2461.02
	1851.73	2728.23	2334.73	2043.51			1839.55	2713.94	2371.27	1916.82
	1846.42	2286.5	2406.65	2452.5			1822.38	2573.82	2444.43	2344.48
	2622.96	2409.63	2122.92	3166.87			2802	2308.4	2163.91	3026.67
	1975.58	1393.5	3417.79	2415.64			2015.67	1418.23	3802.75	2355.09
	2243.58	1277.29	2084.76	2914.38			2428.94	1316.12	2061.13	2946.78
	545.47	2430.04	2176.41	2767.86			530.642	2829	2180.34	2695.43
	854.191	1206.84	1949.97	2570.87			974.786	1365.29	2042.78	2494.37
	1136.86	1360.08	2550.89	3155.57			1164.11	1398.85	2762.31	2872.57
	1116.75	1154.16	3833.15	2370.37			1185.32	1301.65	4334.61	2385.1
	2197.7	673.84	2582.85	1867.37			2359.58	698.062	2583.45	1930.26
	1306.39	950.189	2637	2400.24			1477.91	1051.02	2697.76	2324.71
	2140.08	2119.47	2846.06	2378.59			2154.52	2229.54	2901.08	2228.07
	2001.47	2418.82	3294.45	2899.09			2002.07	2554.36	3562.22	2866.83
	3020.45	2837.09	2489.79	3068.27			3075.65	3536.37	2595.24	3207.68
	2988.07	2278.14	2518.26	2558.86			3121.78	2472.34	2725.52	2341.64
	1571.68	3208.28	2702.19	2174.19			1574.99	3189.81	2878.7	2067.72
	2295.17	2435.48	2107.51	2974.59			2298.53	2590.63	2122.99	3695.04
	1702.82	909.867	2414.11	2556.82			1855.28	1037.81	2411.61	2603.14
	984.57	969.438	2546.74	2363.95			1161.18	1029.56	2627.23	2406
	976.232	1503.31	1582.78	3374.03			1022.31	1628.13	1945.32	3401.86
	2374.26	971.698	2598.13	2988.94			2542.89	1056.57	2504.53	3047.11
	1914.09	2906.22	2513	2708.28			2180.36	3007.27	2691.11	2743.42
	2017.93	1170.1	1819.69	2701.59			1835.53	1262.03	1941.76	2669.71
	2055.93	724.212	1745.05	2125.34			1992.87	738.686	1889.51	2137.53
	2822.84	709.242	1947.19	2405.32			3151.84	716.254	2047.78	2184.29
	668.089	642.073	919.373	2712.56			685.256	652.649	953.454	2800.64
	2487.41	1011.05	2207.14	2871.43			2416.31	1127.94	2432.02	2619.84
	2670.96	1966.32	1924.33	2104.7			2614.26	2222	2001.69	2111.26
	1006.94	760.212	2645.56	1923.14			1173.46	785.665	2610.72	1955.8
	1232.03	917.658	916.778	2326.96			1212.86	962.857	1033.08	2330.37
	1853.87	903.079	1953.11	2956.22			1830.04	1040.48	2013.73	2842.86
	1247.44	1014.05	2095.96	2564.76			1300.54	1043.28	2236.1	2476.03
	2197.94	1574.26	2678.23	3126.18			2264.31	1628.85	2552.78	3915.94
	2306.83	916.117	1096.9	2335.52			2271.85	940.019	1191.33	2315.16
	2643.01	2202.33	2387.94	3022.57			2855.78	2712.61	2379.1	2827.45
	2290.39	1976.06	1660.85	2412.5			2472.7	2342.35	1657.87	2345.46
	1951.3	808.287	2135.14	2940.78			1883.96	877.213	2028.52	2744.49
	826.588	1469.74	2249.46	3023.92			843.103	1553	2502.2	3061.84
	699.535	1721.16	2614.01	2877.45			731.431	1911.42	2455.23	3347.42
	2554.92	1044.93	4302.92	3199.32			2586.85	1103.62	5479.93	4153.83
	3640.6	1449.46	2853.74	2813.25			4583.47	1543.77	2958.34	2855.13
	2392.54	1316.2	2396.75	2646.56			2368.66	1443.32	2332.4	2754.11
	1106.63	677.173	2880.07	2851.75			1259.14	693.307	3296.61	2818.21
	2612.7	1196.98	2596.84	2901.82			2581.88	1251.04	2865.6	2663.24
	2916.7	1203.43	1405.17	3050.61			2942.86	1296.02	1506.52	2954.12
	1833.82	735.175	2447.31	2345.69			1631.94	778.911	2879.81	2222.96
	2015.76	740.919	2151.57	1936.28			1966.03	788.527	2233.87	1736.87
	1597.7	2158.58	1317.36	2438.61			1580.29	2531.82	1422.47	2957.78
	2334.14	1339.36	2000.86	2698.5			2174.71	1419.99	2013.94	2622.81
	2452.25	1134.51	2187.55	2739.27			2681.22	1727.22	2216.15	2493.76
	2739.25	1123.12	2016.94	1805.8			2696.74	1304.19	2073.31	1716.98
	2322.3	599.462	3104.28	2253.02			2412.44	607.516	3123.99	2244.85
	2244.41	953.672	1585.11	3105.57			2277.01	1133.54	1752.73	2931.21
	2818.85	1869.43	1230.17	2431.83			2917.87	1723.91	1215.02	2338.66
	2102.6	868.817	1866.29	2603.83			2726.53	970.372	1704.48	2445.97
	819.417	1966.05	2218.78	2217.44			816.361	1886.66	2212.99	2472.3
	3680.91	2832.43	2005.32	2145.18			4686.31	3141.7	2166.27	2168.05
	2065.32	826.393	2541.73	2362.1			2255.45	847.752	2484.04	2376.48
	2561.08	666.568	1891.18	995.848			2521.11	702.07	1887.51	969.894
	2042.87	2003.1	3169.78	1806.35			1879.28	2028.91	3240.72	1629.15
	1432.19	1849.24	2436.02	1877.95			1989.6	1902.41	2728.48	1891.72
	2530.42	1827.38	3200.67	2415.95			2493.01	1829.42	3683.42	2603.81
	2557.61	2491.48	1670.88	2274.58			2354.47	2587.52	1725.89	2070.63
	1458.47	1179.69	2551.09	1694.44			1415.12	1370.65	2550.77	1626.4
	2229.75	1697.84	2428.9	2301.7			2368.18	1778.12	2341.1	2305.7
	2114.99	937.311	3274.71	2475.22			2479.42	1028.28	3256.96	2490.81
	1931.95	1548.53	3934.75	2984.21			1865.18	1474.04	4707.68	2958.3
	3098.09	2082.96	2784.78	2661.77			2932.88	1905.12	2743.46	2543.63
	3190.85	801.775	2550.49	3236.98			3729.02	787.415	2715.49	3236.68
	1514.59	1417.98	2658.88	2965.48			1371.84	1552.46	2694.84	3024.39
	1402.77	1462.21	1889.16	3011.02			1454.55	1634.07	2326.37	2752.45
	1745.7	759.362	2283.59	2990.62			1661.01	850.231	2763.67	3111.35
	2033.94	1863.47	2412.22	2155.28			2005.92	1952.4	2457.33	1960.72
	1642.45	1723.48	1664.62	2370.55			1758.27	1776.57	1688.5	2330.71
	2891.9	1817.91	1383	2151.13			2908.03	1905.74	1465.29	2329.23
	1949.42	1896.53	2160.32	2461.66			1891.61	2098.55	2323.12	2193.17
	2635.75	836.887	1703.58	2351.54			2883.93	855.99	1954.7	2212.93
	1475.58	1105.16	2800.11	2626.5			1937.45	1186.21	2949.2	2634.3
	1137.61	2767.71	2672.57	2186.57			1178.69	2732	2771.99	2167.3
	1614.61	681.531	1984.26	3321.62			1696.95	686.544	2013.94	3703.88
	2621.03	1080.75	3290.87	2434.16			2630.64	1100.65	3314.98	2426.92
	2393.12	1319.5	2326.93	3196.95			2482.96	1338.83	2407.54	3048.6
	2088.64	626.002	2673.64	2482.56			1964.38	664.708	3148.7	2494.52
	2934.34	2267.29	2419.53	2511.97			2683.28	2570.98	2587.19	2444.78
	1797.74	1892.59	2260.67	3723.86			1901.43	2549.44	2405.81	4692.73
	2381.74	1829.08	1574.88	3569.3			2593.37	1879.62	1622.69	4334.43
	1880.65	824.748	2766.19	2648.32			2069.65	891.05	3112.3	2473.9
	1394.94	1932.82	2946.46	2000.78			1378.58	1965.05	3648.37	1964.72
	2461.36	1922.04	2283.94	3212.7			2465.17	1866.45	2233.16	3157.1
	867.148	2427.16	2670.86	2057.03			911.539	2477.4	2724.28	2366.24
	2818.49	718.492	2585.54	2456.73			2819.29	698.168	2572.08	2698.67
	3393.01	920.878	1713.51	3139.79			3663.85	994.702	1666.6	3136.89
	1242.43	1700.41	822.923	2964.45			1212.58	1944.59	837.339	2849.69
	1378.2	2806.85	1116.78	2516.9			1393.68	3067.87	1177.36	2266.25
	1215.59	2145.39	2865.39	2254.69			1369.81	2226.85	2909.21	2173.06
	2949.16	1157.38	2464.42	3380.39			2797.02	1321.76	2614.06	3299.61
	2674.39	3298.76	1678.66	2661.66			2793.36	3966.31	1811.68	2445.28
	2174.88	1110.4	2228.51	2938.59			2153.23	1268.82	2209.43	2667.58
	2093.67	1638.33	1893.21	2982.63			2093.62	1683.46	1888.75	3131.11
	1171.99	965.459	2510.03	2298.39			1369.55	1055.12	2590.76	2060.34
	1172.19	1990.84	2003.64	3243.74			1194.63	2046.68	2128.42	3226.49
	2254.21	1305.96	2126.81	2555.23			2162.21	1462.6	2089.78	2410.31
	1125.45	2540.58	1727.53	1842.2			1089.79	2951.02	1911.44	1796.35
	1728.01	1405.18	1880.33	2018.75			1822.08	1378.31	1900.61	1949.44
	1518.38	2781.11	1680.76	2229.84			1559.01	3220.99	1731.36	1940.46
	1846.93	2892.57	2344.67	2776.56			1863.83	3410.74	2401.91	2901.26
	2025.1	581.808	2498.42	2781.83			1841.35	584.352	3065.46	2598.15
	1901.05	834.454	1885.38	2569.33			2009.38	878.943	1989.15	2397.45
	688.583	811.281	2526.26	3157.5			651.96	814.676	2621.06	2777.82
	2437.05	1543.29	1587.39	2527.27			2429.43	1639.61	1623.38	2572.74
	1810.22	3272.38	2629.99	1967.47			1733.29	4089.68	2701.22	1926.41
	2674.98	3272.44	2145.6	2228.24			2831.19	4225.09	2353.66	2095.02
	1855.36	2158.22	2535.12	3183.39			1896.82	2156.14	3064.34	3039.78
	1154.41	747.17	2000.52	2803.05			1193.5	749.008	2157.8	2638.32
	2049.57	884.283	2350.89	3329.27			1889.44	929.246	2401.35	3311.5
	1923.87	951.225	2025.01	3361.21			1801.77	1058.26	2060.28	3211.52
	1999.69	1538.28	2992.91	2808.81			2161.1	1576.68	3448.29	2920
	2138.91	922.47	2749.55	2383.94			2388.04	942.834	3139.96	2467.81
	2400.54	1971.59	2049.94	2256.12			2470.66	2131.81	2329.17	2203.43
	1068.86	2280.53	1605.67	2494.11			1074.61	2343.66	1655.56	2348.02
	1533.5	1714.71	2519.16	2384.01			1450.77	1933.99	2545.63	2251.06
	2374.23	889.403	2399.68	2412.65			2480.62	910.348	2187.39	2316.05
	1484	3307.2	3250.95	2705.54			1589.69	3646.41	3347.37	2955.32
	1836.96	2234.58	3425.13	2295.17			1887.6	2619.6	3631.28	2247.16
	1411.88	889.346	2845.09	2631.2			1434.25	950.716	2660.03	2616.99
	2599.21	658.542	1955.09	2562.74			2505.65	683.181	1990.22	2425.14
	3049.13	2539.15	1897.43	2372.04			3023.69	3218.04	1992.95	2240.57
	1488.52	878.272	3683.57	2589.99			1601.64	1031.44	3957.54	2366.49
	1620.35	864.13	2879.34	2617.36			1635.36	987.26	2892.41	2641.76
	2354.25	1967.89	1369.62	1617.3			2847.78	1929.53	1336.13	1621.44
	1633.67	2515.2	2377.91	2451.26			1669.52	2422.69	2364.03	2259.78
	2074.38	725.156	1827.63	2885.49			1915.56	744.524	1845.98	2936.77
	1027.83	2169.2	1249.18	2644.72			1133.66	2429.28	1346.73	2645.27
	1605.27	2564.58	2224.85	2804.34			1875.95	3115.23	2144.48	2744.42
	2923.14	778.573	1769.02	3363.68			2924.91	857.032	1850.82	3570.97
	2639.95		2430.85	3437.9			2513.79		2270.53	3569.21
	845.786		1621.31	4038.97			900.374		1637.88	4115.78
	2419.05		2844.27	3089.94			2327.28		3405.25	3212.83
	3545.45		2924.85	3284.46			3448.12		3402	3305.02
	1995.64		1035.24	2470.6			1914.17		1170.14	2353.32
	1365.89		1527.75	2709.47			1392.17		1579.31	2508.74
	1913.9		2282.59	3708.8			2003.42		2469.36	3435.7
	864.332		2145.11	1215.93			939.658		2112.54	1343.24
	2407.53		1113.97	3208.61			2256.22		1270.8	3530.48
	2337.57		2677.42	2872.13			2275.66		2759.56	2773.54
	1060.51		2167.64	3309.82			1070.38		2188.49	3435.3
	3267.82		1975.02	2982.97			3741.68		1982.76	3034.09
	1575.96		2355.64	2529.12			1725.68		2528.82	2331.7
	3324.64		2431.52	3109.58			3578.27		2649.45	3015.77
	2544.89		1872.94	5546.1			2931.32		1937.42	6274.73
	2726.47		1908.48	3047.65			3453.74		1939.2	2832.1
	2251.14		3036.31	2666.16			2415.39		3645.68	2721.11
	3264.44		2571	949.106			3516.42		2650.36	920.187
	2867.42		1539.65	2951.29			3497.52		1493.14	2892.89
	2087.39		1784.01	2590.17			2217.56		1707.14	2571.61
	2267.88		2374.82	2110.11			2084.95		2610.65	1849.33
	3455.65		2348.79	2349.06			3489.91		2196.47	2332.5
	1556.61		2501.62	2607.57			1750.35		2713.33	2547.94
	2130.34		900.945	2610.79			2447.56		966.27	2470.74
	1637.13		2165.16	1633.62			2344.63		2442.75	1633.48
	795.45		720.493	3289.51			857.815		742.847	3181.47
	1813.17		1883.4	3371.25			1810.42		1807.05	3319.21
	1981.88		4272.69	2016.52			1974.24		6376.64	1890.93
	2378.1		1664.3	3595.83			2504.04		2074.56	4501.19
	1569.44		1553.28	1172.23			1687.43		1669.28	1319.69
	2058.42		2056.24	2555.86			2168.69		2065	2339.73
	2512.44		2368.83	2824.05			2488.37		2488.02	2725.62
	2104.29		3019.51	3152.49			2091.41		2967.66	3016.28
	818.314		3327.6	2622.71			836.106		3665.17	2568.89
	2237.16		1972.37	2410.17			2311.88		2048.8	2328.2
	2015.42		3363.06	2599.83			1947.14		3524.83	2360.77
	2375.87		1133.65	3239.91			2328.76		1216.55	3135.05
	972.996		2625.55	2791.81			1094.27		2628.99	2519.35
	2464.63		2006.5	2268.07			2650.51		2178.22	2116.95
	681.803		1389.9	2387.94			701.586		1691.16	2131.64
	3182.84		1979.09	2801.09			3210.46		2798.82	2560.55
	3338.03		2266.48	2650.76			3527.37		2309.94	2506.3
	2617.39		2394.46	2239.17			2653.2		2716.01	2014.96
	1567.47		2214.82	2995.36			1475.62		2371.2	3405.03
	2712.23		1164.84	2994.35			3964.02		1202.01	2989.41
	2573.89		2195.39	2455.36			2340.39		2197.42	2412.24
	1400.31		2446.28	2217.22			1428.37		2495.76	1857.31
	1499.96		1221.11	2406.55			1554.11		1250.85	2457.29
	2094.72		2815.41	2738.69			2053.25		3418.37	2492.5
	2028.81		2764.87	2212.84			2042.84		3326.85	2153
	2689.72		2145.78	1887.38			2651.34		1979.63	1865.89
	2162.87		2405.78	2395.86			2099.51		2522.12	2285.33
	1809.39		1583.99	2830.48			1792.78		1519.94	2681.79
	2244.19		1615.91	2736.8			3203		1721.2	2648.36
	1929.45		2002.88	3113.52			2314.09		2079.11	3203.23
	1146.51		2033.34	2482.52			1158.8		2116.22	2513.05
	1396.81		2840.43	2924.36			1541.96		2810.9	3018.94
	1694.51		2775.95	3067.2			1823.71		3000.32	2848.24
	1053.07		1634.66	1821.89			1124.1		1744.53	2190.25
	1796.99		2634.39	3625.25			1695.74		2671.95	4151.99
	951.677		2782.59	2618.85			967.674		2722.34	2602.48
	2033.18		3175.87	2672.92			2307.72		3229.84	2712.97
	1415.99		2693.39	3488.28			1737.86		2871.45	3204.45
	2719.4		2541.07	2128.22			2910.93		2813.93	2427.67
	955.069		2544.53	2909.3			1010.73		3004.49	3500.34
	2736.51		3212.89	2538.41			2840.79		3197.59	2614.18
	1333.26		1939.65	2218.51			1712.5		2015.73	2159.57
	1442.64		2565.2	2189.39			1819.67		2449.88	2306.51
	2242.13		1032.46	2396.99			2260.01		1087.02	2490.53
	2910.14		2393.07	3809.07			3060.05		2666.61	4376.38
	1397.11		2275.37	3123.64			1396.41		2403.49	2916.84
	2607.65		2644.25	2064.29			3000.78		2669.62	2025.41
	2250.63		2490.11	3670.51			2612.09		2732.43	4002.44
	2292.48		1804.91	2392.02			2452.86		2001.56	2357.43
	2617.93		2040.04	2765.8			2766.15		2110.58	3184.1
	1935.42		3640.36	1638.81			2201.15		4194.37	1619.68
	1695.37		3266.84	2009.8			1570.69		3399.64	1899.48
	1030.16		3821.73	1866.44			943.457		4251.03	1897.08
	2930.38		3770.14	2351.48			2898.93		4488.95	2299.94
	2076.92		2459.93	2885.59			1986.41		2418.85	2789.34
	1885.45		2027.91	2349.6			1877.99		1982.61	2278.11
	1640.59		2900.36	2311.84			1768.55		2962.01	2140.18
	2891.86		2861.89	2617.12			3276.76		3085.36	3144.21
	2089.19		4541.75	2240.05			2165.46		4731.02	2068.51
	2422.32		2510.49	2747.03			2495.92		2584.82	2714.94
	927.377		2459.18	2223.03			995.08		2567.91	2071.74
	1326.22		1714.8	3247.21			1425.11		1807.16	3259.98
	2342.98		2719.42	2761.76			2328.5		2569.2	2626.69
	1952.17		2572.7	4327.43			2013.23		2689.39	5148.14
	1896.27		2768.03	3580.48			1892.72		3193.93	3396.28
	911.363		3490.23	2399.34			981.824		3569.97	2090.05
	3093.83		3219.18	2620.9			2968.31		3489.43	2450.94
	2355.7		2507.37	2762.71			2474.84		3324.26	2687.01
	2133.28		3096.04	3048.56			2105.83		3101.42	3115.73
	1802.59		2677.57	3348.47			2000.73		2787.93	3468.61
	2799.58		1754.03	2987.72			2680.93		1655.95	3265.34
	2532.26		1309.91	2583.11			2598.4		1290.4	2526.64
	1298.86		2614.96	2613.14			1543.02		2869.14	2352.22
	1982.99		2509.76	2195.42			2500.07		2507.19	2144.33
	2172		2556.15	2687.11			2365.68		2658.75	2401.11
	1728.6		1947.74	1931.96			1649.7		3355.36	1805.27
	929.296		1063.57	2471.04			971.214		1106.83	2332.95
	2053.78		2170.76	2327.68			2253.71		2187.1	2594.73
	1581.07		2177.86	1169.45			1521.32		2211.92	1238.85
	1324.07		3026.99	1848.91			1395.54		2997.43	1702.79
	2389.6		1528.93	3006.65			2803.97		1580.57	3208.39
	2096.73		2552.04	2638.54			2133.19		2694.59	2463.27
	1401.2		2203.21	2529.78			1592.85		2288.59	2443.36
	2947.57		2217.87	2779.8			2931.76		2381.14	2704.43
	1646.5		1393.26	2836.26			1564.89		1498.72	2960.43
	2780.4		2126.33	2426.75			3384.49		2095.07	2374.79
	786.615		2774.35	2872.16			827.577		2746.99	2818.87
	1236.53		1859.44	3375.54			1256.84		1830.08	4117.39
	2868.45		2159.69	1807.82			2625.06		2088.36	1889.86
	1602.17		1713.2	2205.89			1651.89		1881.78	2385.89
	3098.09		2515.39	2274.94			2998.63		2630.78	2096.11
	1610.24		2023.14	2144.57			1894.74		2006.91	2056.87
	3017.11		2403.44	2026.84			3543.85		2171.33	1890.67
	1249.24		2477.71	2508.43			1217.01		2307.52	2525.23
	1883.47		1278.45	2321.79			1914.07		1322.33	2068.48
	1250.04		1095.9	2389.63			1259.03		1403.78	2324.63
	3781.79		1187.12	3267.68			3776.78		1260.96	2822.55
	2018.56		1854.84	2894.59			2006.52		1971.31	2990.16
	1485.04		2440.28	2610.3			1941.52		2465.75	2681.63
	783.315		2613.49	3284.46			808.68		2504.42	3196.9
	2804.93		2261.83	2777.69			2910.73		2584.54	2757.16
	2334.94		3144.85	2936.06			2431.55		3125.35	2929.32
	2366.79		2280.54	2052.33			2433.91		2208.26	2147.37
	1794.95		3096.87	2788.95			1692.1		2985.72	2754.16
	879.767		2159.41	3058.27			1050.45		2143.33	2777.97
	2426.92		3127.99	2626.39			2413.14		3381.33	2662.2
	1842.19		2436.79	3049.39			1744.12		2396.87	2868.18
	994.929		2211.86	3264.3			1026.33		2198.56	3707.18
	1928.76		2533.86	3360.59			1925.01		2520.41	3920.11
	1337.49		1409.17	2493.32			1265.85		1521.76	2475.24
	1534.24		2491.85	2895.85			1714.87		2443.32	2716.69
	2178.05		1584.31	3301.22			2062.4		1645.92	3187.97
	2292.31		6101.34	2261.79			2275.75		6103.38	2135.24
	2807.47		3112.32	2510.7			2627.46		2821.93	2210.59
	1875.57		2508.86	2600.91			1850.55		2606.13	2474.84
	1216.48		1453.83	2696.74			1182.39		1457.71	2518.29
	1940.4		2299.86	2641.29			1993.36		2213.25	2502.97
	2588.04		2279.7	2863.03			2303.61		2358.45	2740.13
	1946.76		2060.07	2497.37			2015.44		2016.43	2364.07
	2072.1		2056.53	2235.57			2078.75		2054.6	2214.37
	1698.46		3573.88	2398.41			1839.86		3560.32	2383.53
	2391.91		2379.16	3104.97			2484.56		2412.88	3129.29
	1662.3		2456.43	2528.99			1932.08		3216.59	2276.04
	2318.45		1899.92	3638.41			2125.86		1903.73	3600.36
	1799.13		2686.66	3015.97			1681.2		2905.11	2973.51
	2823.71		1977.75	3475.01			2440.33		2545.26	3623.68
	2625.73		2041.21	1999.21			3042.11		2061.05	1998.14
	2424.89		2709.46	2681.26			2395.04		3049.71	2742.78
	1476.69		2978.96	3044.92			1481.07		2837.5	2967.16
	2195.99		3110.6	1266.35			2230.93		3738.6	1421.43
	1625.99		2551.28	3466.85			1797.96		2488.68	3464.3
	2644.09		3391.75	2760.45			2640.23		3631.4	2676.49
	1608.86		1145.37	2305.37			1792.59		1167.03	2207.86
	1756.55		2180.75	2141.78			1829.6		2045.16	2559.47
	1745.2		2746.03	2604.06			1792.82		2799.95	2696.61
	2569.98		2689.03	1980.12			2667.91		2872.21	1859.55
	1791.54		2380.7	2270.79			1677.61		2385.29	2160.32
	1695.46		2504.72	2753.73			1617.82		3204.11	3116.62
	2004.23		3241.5	1459.35			2188.74		3515.74	1378.75
	1350.37		2783.57	2043.86			1536.98		3886.27	1944.59
	1592.3		2968.64	2701.01			1772.41		3317.46	2725.6
	2259.39		1663.84	2682.94			2366.03		1657.29	2656.35
	707.197		1995.34	2460.56			862.77		1962.26	2358.97
	2151.33		2666.57	3677.31			1994.08		2927.77	3454.81
	1939.73		2887.15	2664.51			2230.5		3182.35	2578.54
	3206.72		2516.63	1879.54			3411.58		2539.2	1805.73
	1643.96		2052.71	3206.82			1624.79		1919.6	3159.01
	2349.7		1898.28	2716.07			2335.83		1920.84	2711.84
	1745.25		2875.87	2702.74			1982.74		2722.85	2920.86
	2323.45		1578.17	1712.34			2373.18		1604.61	1517.58
	994.692		2862.48	2325.44			1088.96		3059.3	2124.58
	1671.05		1331.23	2419.63			1616.64		1349.65	2251.22
	2002.34		1930.12	2345.22			2013.03		1973.11	2449.54
	2469.87		2122.27	2188.09			2641.97		2100.45	2253.27
	1950.27		1863.29	1107.15			2502.37		2273.11	1138.53
	2637.77		2428.45	2060.11			2441.32		2407.14	2053.39
	709.44		2135.05	2843.59			693.355		2179.41	3011.49
	2329.43		2435.98	2826.2			2257.5		2536.98	2866.88
	2261.69		2780.04	2545.51			2153.43		2750.45	2538.21
	2524.86		1935.23	2417.13			2442.91		1930.38	2593.12
	1736.23		2816.61	3301.85			1719.03		2790.13	3273.85
	2014.19		2203.99	2788.61			1923.29		2377.27	2815.15
	2458.27		2134.26	2774.8			2325.46		2151.19	2851.81
	2293.89		2082.09	2965.55			2912.26		2077.63	2923.31
	2549.36		1591.63	2110.14			2514.02		2055.25	2165.13
	2722.63		3041.03	2237.13			3047.72		3388.51	2252.85
	2207.84		2570.24	2194.73			2193.07		2540.21	2350.34
	869.867		2776.18	2159.7			964.204		3105	2326.05
	1203.8		1724.32	1715.95			1256.2		1764.67	1730.15
	1448.99		2202.35	2189.33			1317.37		2326.79	2223.62
	2493.38		2624.57	2235.58			2411.62		2980.36	2244.8
	1942.29		3468.24	2347.36			2692.85		3427.59	2291.28
	1975.82		2701.92	2245.16			1906.38		3032.96	2325.12
	2766.77		3094.91	1287.38			2913.19		3145.6	1410.52
	2063.5		1723.39	2119.53			2228.79		1956.7	2119.2
	2163.91		2407.75	1862.14			2520.13		2422.18	1937.51
	1903.49		3163.26	2024.2			2425.66		3666.56	2177.11
	3046.89		1501.78	3089.79			3908.46		1590.71	3030.19
	2574.73		2308.44	3187.02			2483.82		2415.22	3426.79
	2347.75		1027.54	2854.96			2334.36		1003.92	3432.95
	2522.41		3031.1	3126.57			2399.56		3421.06	2969.31
	3084.97		1689.43	3602.85			3836.74		1694.92	3747.8
	1848.27		1905.72	3087.1			1792.97		1883.46	3044.19
	2032.88		2055.05	3149.71			2307.26		2054.26	3108
	1084.62		2148.78	2326.18			1066.29		2254.72	2653.54
	1645.69		2349.28	2142.01			1634.7		3207.85	2059.44
	3135.46		2403.53	2774.95			4056.33		2572.34	2549.04
	2082.41		2552.62	2283.29			2566.48		2700.81	2192.95
	1898.28		1458.9	1764.85			1853.39		1726.37	1674.74
	1319.13		2134.38	2050.53			1341.22		2162.96	1889.34
	2819.31		2855.07	2590.97			2902.12		3480.29	2412.14
	1439.3		1659.68	2386.5			1517.53		1787.88	2309.37
	3126.12		3720.56	2682.72			3348.95		3847.96	2487.46
	1252.22		2706.51	3346.81			1257.43		2951.16	3005.06
	1170.35		3255.14	2273.4			1423.31		3367.31	2148.88
	1606.28		2799.54	3076.76			1536.46		2843.32	2969.1
	2140.89		2500.49	2299.39			2042.93		2588.49	2179.08
	3404.89		2686.28	3255.36			4565.65		2876.82	3093.36
	2783.84		2034.74	3248.4			2769.32		2140.85	3223.14
	1844.02		2348.59	2774.19			2119.43		2298.18	2717.74
	1418.88		1301.16	2766.3			1610.88		1321.03	2715.81
	1913.52		1611.31	3632.03			2294.33		1810.44	3963.41
	2213.84		3347.65	3346.09			2176.61		4539.45	3359.7
	3218.9		3299.97	2317.77			3093.42		3600.37	2344.87
	2376.32		2723.97	2634.77			2260.15		2808.74	2547.29
	2241.83		2607.3	2586.96			2459.4		2752.32	2588.64
	3444.85		1905.46	2619.06			4681.08		1916.53	2477.12
	1270.1		1740.49	2841.65			1316.74		1921.55	3012.12
	3030.14		1889.62	2263.35			2955.09		1986.51	2099.29
	2980.83		2344.44	2596.14			3277.43		2395.23	2409.6
	1820.5		1846.17	3251.29			1776.22		1812.64	3548.51
	1047.07		2740.83	2850.87			1091.78		2677.81	2687.12
	1902.72		1969.87	1640.27			2022.51		2154.59	1709.42
	1148.1		2336.82	2595.38			1197.11		2451.17	2491.8
	1668.1		1911.64	2351.34			1781.05		2109.79	2265.98
	1934.77		2513.15	2181.42			2270.44		2476.38	2038.14
	1942.93		2201.04	2323.18			2103.66		2320.2	2467
	1758.83		2145.46	2256.21			1801.97		2304.69	2188.85
	2472.69		2660.98	1541.35			2520.14		2809.55	1630.51
	2833.98		2285.62	2246.87			2917.05		2464.68	2073.79
	1980.08		2842.58	1983.91			2445.4		3237.45	1989.44
	2082.44		2635.03	2464.14			2258.84		3008.72	2413.07
	2219.44		2604.27	2077.43			2283.67		2723.54	1988.46
	2397.69		1370.92	1904.58			2185.47		1491.23	1941.97
	1531.24		1846.97	1818.76			1738.12		1872.05	1827.09
	1643.85		2169.66	2268.4			1806.24		2084.04	2322.65
	767.98		2170.07	2687.88			778.07		2081.78	2784.43
	517.556		2198.48	2704.89			535.505		2075.21	2813.67
	2301.97		2250.44	3283.18			2227.49		1998.92	4309.77
	1270.57		2328.49	2901.87			1353.54		2383.74	3060.71
	1832.5		2290.85	2820.88			1655.35		2486.28	2955.59
	1527.13		1836.1	2618.44			2111.3		2017.48	2626.77
	2029.2		1009.75	2330.4			2213.46		1100.67	2345.28
	1015.08		763.062	2485.83			1050.07		771.986	2470.54
	2431.99		1684.77	2848.42			2843.97		1687.56	3758.6
	3342.37		2498.3	1802.79			3739.52		2363.75	1868.8
	2156.01		2706.29	2731.65			2318.6		2809.51	2917.13
	1430.39		2361.82	2083.03			1517.47		2356.16	2065.4
	2249.78		2418.95	2928.04			2260.87		2377.1	2899.61
	2475.56		2760.29	3077.36			2589.42		2649.27	2978.1
	2380.17		2487.91	3345.86			2355.59		2460.3	3226.53
	950.809		1553.59	3522.51			884.895		1618.39	3493.74
	1716.29		2426.7	2701.98			1858.69		2348.59	2661.38
	3230.22		2271.05	2411.16			3206.8		2111.65	2149.98
	1904.36		2621.37	2734.78			2012.09		2648.33	2673.54
	2811.51		1998.43	3335			3112.76		2129.43	3598.25
	2300.8		1646.37	2492.14			2492.41		1568.68	2732.2
	538.948		2353.96	2957.65			546.332		2439.77	2584.86
	2407.62		2075.89	3618.99			2543.15		2040.3	3759.16
	1644.58		2284.99	2710.81			1651.96		2257.19	3410.72
	2168.9		952.272	2437.23			2170.47		978.229	2238.5
	1692.77		1222.33	2215.28			1833.91		1315.15	2131.24
	1791.37		2506.89	2671.47			1874.07		2586.03	2620.99
	2300.6		1179.76	1883.1			2404.43		1182.29	1844.76
	1844.53		1680.77	2271.3			1732.99		1621.4	2133.84
	1095.52		1823.13	2527.1			1137.71		1800.01	2550.21
	2262.36		1679.13	2533.79			2327.05		1684.07	2483.52
	1236.33		1594.38	2231.17			1169.9		1532.8	2112.36
	1694.48		2168.65	2020.51			1717.93		2373.77	1896.31
	2161.69		2654.91	2244.35			2344.99		2786.97	2073.08
	2889.2		2594.78	2716.72			2841.5		2929.9	2510.63
	806.359		2438.64	2836.55			876.2		2710.17	2997.78
	3176.88		2054.95	2552.92			3382.69		2138.29	2471.74
	2006.37		2645.98	3024.55			1994.05		2607.43	2970.85
	2615.65		2163.82	2678.1			2858.33		2159.77	2538.92
	2764.83		1137.02	2287.66			3284.8		1177.26	2421.24
	2525.14		1931.21	3082.34			2762.67		1776.43	3053.05
	2589.97		1932.96	1800.33			3253.28		2338.85	1914.75
	2315.76		2148.76	2603.53			2506.92		2483.7	2567.97
	2330.5		2266.55	2388.96			2332.85		2498.18	2400.72
	1339.92		2394.92	2825.38			1458.76		2392.29	2694.75
	2528.48		2817.19	2474.93			2599.44		2681.34	2447.05
	2785.7		2666.7	2478.28			3069.43		2762.7	2245.26
	1872.77		2059.59	2852.48			1277.38		2102.37	2967.43
	1272.18		4042.38	2889.49			1354.6		4656.29	2903.84
	1465.05		1383.86	3103.26			1603.09		1319.36	3532.03
	2643.49		2385.89	2906.02			2643.03		2574.07	2894.29
	1189.85		2670.64	2567.36			1200.42		2591.7	2553.83
	1633.06		2585.25	2154.22			1682.25		2928.01	1998.45
	2050.24		2506.48	2386.46			1991.11		2407.51	2307.14
	3034.7		2177.31	2188			3127.75		2112.38	2565.44
	2947.89		3437.75	2368.29			2847.95		3540.47	2378.9
	1541.38		751.872	2081.73			1827.53		786.822	2006.43
	1983.77		1923.41	2273.54			2015.89		1795.87	2423.33
	1756.36		2438.5	2432.83			1740.52		2459.74	2342.67
	2667.69		2536.55	2905.94			2559.68		2431.51	3007
	997.804		2925.76	2902.57			1074.09		2869.89	2585.83
	4112.77		2926.41	2754.28			4400.94		3055.39	3340.89
	2497.76		4619.94	3103.14			2671.48		5147.65	2874.32
	791.942		2328.76	2751.38			819.917		2490.45	2672.94
	1550.4		2784.73	2414.16			1439.29		2851.19	2246.13
	607.601		2186.21	2530.95			624.425		2149.95	2454.74
	2393.97		2044.93	2739.96			2202.24		2070.3	2592.7
	1428.68		1728.81	2998.77			1567.97		1791.74	3029.5
	2472.86		1696.17	1820.27			2941.09		1720.27	1782.75
	1491.96		1765.99	1087.36			1437.77		1753.16	1166.22
	2181.53		2272.2	2139.15			2282.06		2065.07	2062.35
	925.022		2905.09	3359.57			1023.74		2757.5	3339.03
	2091.41		3029.98	2831.75			2102.46		3275.46	3629.95
	521.124		3151.13	2539.55			522.338		3128.44	2417.78
	1194.16		2707.86	2970.48			1364.48		2695.92	2740.54
	1879.56		2252.15	3096.68			1850.91		2282.87	2816.68
	2323.67		3084.49	3020.93			2561.28		3279.69	2898.66
	1410.29		2818.24	2961.36			1397.64		3162.53	2826.49
	844.797		1683.75	2664.18			856.679		1944.42	2592.82
	1959.97		1974.74	2928.15			1909.31		1795.88	2830.02
	1906.55		1981.8	1987.15			1923.97		1959.3	1991.61
	1523.85		1963.12	3042.88			1542.29		2109.72	2806.91
	787.476		1895.41	2844.06			865.685		1946.15	2828.85
	2562.65		2146.42	2813.86			2529.97		2061.53	2530.86
	2023.59		2285.86	2846.95			2220.99		2135.61	3394.58
	832.756		2238.87	2484.99			832.794		2194.07	2411.48
	1601.4		1967.27	1602.72			1538.31		2163.38	1542.87
	2003.08		2569.02	1805.63			2057.93		2608.86	1797.88
	1914.88		2367.93	2751.48			1846.76		2513.29	2722.73
	1488.26		2339.94	3315.72			1572.59		2177.78	3079.35
	1123.3		2162.55	2183.25			1127.91		2098.03	2186.69
	785.69		3123.53	2156.93			921.925		3224.6	2102.01
	2104.74		1582.65	3291.69			2286.6		1698.26	3204.59
	2149.41		2640.41	3058.04			2224.23		2628.96	3016.99
	1542.64		2499.5	3436.02			1804.73		2507.57	3338.02
	2733.79		2759.28	3358.76			2865.87		2965.55	3413.41
	1745.42		2002.21	2515.41			1746.55		1933.65	2516.65
	2840.88		2610	1869.03			3141.65		2445.78	1884.52
	2601.32		1555.35	2212.43			3106.27		1722.01	2155.86
	1492.24		1680.59	2843.44			1521.76		1631.67	3064.44
	2754.04		1510.35	2340.91			3515.31		1505.26	2158.53
	1745.56		1693.89	2805.58			1814.23		1919.97	2631.2
	2140.53		1972.52	2117.41			2142.65		1935.84	2587.16
	1967.62		2829.03	2095.03			1967.41		2763.32	2018.95
	945.917		2680.07	2486.77			996.894		2636.87	2347.23
	1335.47		3200.02	1934.85			1404.13		3200.64	1862.42
	2235.29		2387.82	2189.94			2390.83		2224.59	2285.81
	1304.69		2481.9	2227.35			1646.03		2510.77	2195.38
	2018.31		1226.24	2383.19			2159.35		1331.83	2450.18
	1909.54		2480.73	2119.8			2400.79		2559.88	2056.58
	2085.82		2231.76	3075.02			1986.16		2228.52	2990.66
	2014.81		2146.05	2452.98			2257.54		2230.86	2346.02
	566.754		2368.28	2355.48			570.052		2288.85	2078.27
	1203.57		1822.29	2959.59			1193.97		1785.97	2866.9
	2286.99		1534.29	3441.43			2728.75		1527.63	3467.2
	1530.1		2066.95	2558.43			1741.62		2033.16	2370.06
	1844.12		2817.27	2334.39			2001.19		2934.68	2215.22
	2298.7		2232.93	2294.71			2763.55		2197.98	2184.86
	2372.15		2467.74	2696.34			2855.88		2530.24	2531.14
	2346.63		2303.1	2628.25			2789.43		2151.29	2413.96
	2364.41		2288.22	2457.05			2722.32		2121.83	2342.47
	1353.33		2362.04	3228.37			1318.15		2312.99	3209.16
	2097.84		2516.23	2046.78			2202.01		2836.63	1835.9
	1406.2		2710.98	2636.63			1478.73		2881.78	3215.21
	1156.17		2292.13	3566.96			1463.9		2345.28	4172.39
	1595.69		2858.7	3231.94			1539.17		2892.16	3241.5
	2182.36		1481.99	2751.49			2808.35		1535.91	2800.08
	1559.65		1552.17	2781.51			1467.33		1585.18	2668.39
	2315.5		2711.03	862.284			2165.69		2777.96	916.713
	1970.81		3208.58	1168.69			2036.24		4071.28	1180.44
	1877.78		2382.56	2661.97			2021.49		2302.41	2432
	2337.64		2448.1	2878.3			3244.94		2676.01	2873.41
	2486.34		2001.14	3190.13			2457.94		1887.44	3290.58
	1190.14		2004.72	2944.16			1197.52		1876.61	2815.27
	1795.76		2261.83	2353.17			1772.04		2537.76	2197
	981.746		1924.16	2037.13			1013.78		2095.09	1904.22
	720.181		2243.62	2462.23			738.621		2390.88	2330.89
	2661.3		1647.9	860.696			2641.18		1485.21	875.264
	608.439		1443.03	1660.53			603.209		1483.7	1947.36
	2522.52		2151.14	3064.55			2680.48		2196.08	2921.18
	1934.48		1918.15	3282.74			1975.52		1850.65	3226.04
	1953.98		945.404	3343.13			2072.66		923.845	3143.9
	1848.23		2739.84	2461.65			1900.33		3198.18	3322.78
	1543.36		2138.24	2277.75			1611.7		2238.14	2208.66
	2661.24		1552.01	3131.65			2957.84		1600.55	3923.78
	2387		2037.79	2153.56			2125.37		2126.45	2072.78
	1607.43		1203.11	2486.38			1667.12		1304.08	2439.34
	1621.02		2038.44	1970.82			1727.24		2061.41	1883.88
	2182.44		2307.04	2689.75			2497.64		2326.24	2459.21
	2711.09		2338.61	2346.35			2768.01		2275.23	2250.36
	2676.26		2133.18	2452.58			2899.26		2154.93	2496.05
	1804.12		1661.77	2522.88			1784.4		1695.77	2396.08
	1887.16		2044.39	1578.44			1961.91		2115.28	1923.75
	1126.88		2201.9	1823.5			1116.1		2164.15	1674.63
	1581.38		3040.9	2144.53			1661.97		3126.34	2047.2
	756.911		2055.25	2615.11			765.091		2023.67	2542.47
	2227.71		1856.19	2166.36			2342.52		1765.2	2071.4
	1791.75		837.526	2722.84			1757.41		887.649	2486.35
	2026.84		2624.95	2216.17			2002.87		2638.58	2126.05
	1931.96		2414.38	2990.11			1949.44		2308.61	3196.62
	2076.25		1794.13	3585.59			2010.61		1689.69	3348.7
	3437.55		2598.82	2323.47			3815.54		2522.07	2680.52
	1674.47		2378.92	3313.89			1718.45		2496.99	3583.07
	1915.73		2541.27	2949.86			1798.71		2910.98	2941.8
	1452.13		2501.94	3180.76			1510.61		2879.46	3028.54
	2314.41		2371.04	3268.97			2546.98		2262.37	3596.41
	2332.63		2232.64	1372.39			2944.03		2322.68	1441.97
	2286.32		3066.13	2262.34			2429.02		3149.86	2236.07
	1372.18		2454.69	2397.55			1344.35		2448.54	2382.12
	2134.68		1892.83	2639.27			2256.69		1769.19	2586.82
	2256.64		2252.38	2698.16			2033.07		2152.81	2771.62
	1823.39		3023.25	2923.64			2140.88		3563.09	3061.11
	1453.41		2148.45	2392.2			1855.77		2109.96	2320.58
	2349.14		2921.59	3079.54			2402.18		2745.79	3030.69
	2283.32		1917.24	4111.63			2647.52		3002.46	4448.42
	2361.46		1488.02	2285.96			2779.97		1359.29	2271.32
	1999.92		2262.64	3810.8			2152.08		1950.8	3940.31
	2150.18		1479.77	2464.06			2169.16		1604.29	2420.22
	2374.73		2486	2565.98			2328.54		2400.36	2380.99
	1770.26		1894.18	2489.07			1744.91		1919.55	2289.97
	2940.82		2069.49	1969.14			3418.88		1954.19	2011.81
	1975.82		2373.77	3834.63			1821.43		2597.22	6133.89
	1547.62		2236.97	2944.85			1632.08		2793.68	2918.81
	2405.53		2375.27	2640.21			2558.21		2205.99	2656.84
	2085.98		3031.23	3198.85			2277.71		3113.65	2993.22
	1798.26		2500.61	2737.4			1882.01		2627.53	2900.99
	2099.28		1576.22	3327.93			2140.44		1650.21	3084.25
	1239.21		1052.18	2786.65			1364.82		1173.92	3472.95
	1385.93		1768.74	3507.28			1523.75		1749.91	3320.07
	2326.18		2216.62	2479.68			2371.29		2186.71	2976.81
	2093.95		2129.98	2352.43			2077.9		2386.27	2086.64
	2020.03		2093.12	3234.15			2150.67		2117.07	4296.54
	1883.03		1998.85	2801.63			1936.11		2010.64	2738.56
	1990.97		2042.95	2288.75			1908.14		2078.93	1990.05
	1331.38		2249.49	2905.88			1368.07		2405.67	2749.88
	2248.41		941.769	2927.99			2395.84		963.427	2548.46
	1150.62		2715.68	875.625			1282.62		3265.78	925.63
	2497.14		2230.15	2831.47			2669.68		2345.6	2689.83
	2541.24		2186.89	3298.04			2498.69		2358.78	3074.4
	1519.22		2639.05	2591.8			1666.81		3452	2368.66
	2800.01		2719.73	2752.76			2849.13		2904.54	2972.39
	2216.9		2056.95	2798.79			2172.85		2038.2	2673.13
	2561.13		2963.92	3136.71			2701.39		3138.83	2944.3
	795.509		923.208	3331.48			784.578		931.487	3341.91
	1258.59		1212.35	2644.88			1423.06		1223.42	2412.8
	2748.9		2505.68	3153.66			2752.53		3015.41	2843.98
	2515.11		1758.58	3382.71			2579.76		1800.53	3359.06
	1888.66		1900.1	2253.15			2126.36		1942.84	2148.03
	2675.23		2704.29	3053.28			2627.27		2677.24	2736.5
	3267.57		2385.88	3205.79			3787.33		2291.77	3291.19
	2527.21		2438.22	2852.74			2440.15		2563.8	2613.01
	2076.35		1765.7	2742.92			1942.08		1670.39	2547.59
	1081.3		3060.12	2139.96			1302.26		3056.86	2066.75
	1600.55		2838.93	2579.99			1614.63		2948.59	2521.73
	2234.33		1709.53	2500.78			2139.79		1797.46	2253.95
	844.442		2467.51	2856.09			887.443		2549.93	2842.04
	1461.03		2184.86	2661.54			1537.18		2095.79	2745.82
	2205.88		2269.38	2475.92			2321.96		2101.34	2544.79
	1134.84		2043.88	3324.71			1237.02		1949.12	3527.24
	1091.82		2590.76	3602.64			1110.77		2996.4	3912.66
	1902.75		2965.82	2204.66			1861.07		3371.99	2241
	2205.59		2722.21	3051.87			2103.6		2537.82	2818.5
	1594.84		1252.16	3504.68			1490.38		1238.04	3246.8
	2450.65		1094.18	2230.37			2699.51		1079.67	2054.85
	3308.66		2382.73	2542.14			3899.99		2361.75	2341.31
	2108.38		3047.34	3161.2			2336.55		2884.63	2866.85
	967.779		2636.13	2648.35			975.742		2725.07	2479.19
	1268.91		1417.55	2389.92			1267.75		1389.55	2308.72
	2309.51		2514.63	3122.33			2442.38		2633.56	2797.92
	2731.03		2800.05	2293.16			2727.32		3106.9	2090.33
	2398.15		2652.04	2927.27			2328.68		2732.99	2810.93
	1390.44		1777.27	2605.26			1441.58		1760.57	2442.65
	1162.81		1705.53	2876.25			1262.59		1760.65	2805.83
	1036.06		1702.82	2927.12			1254.43		1826.5	2779.22
	769.818		1879.36	2559.8			729.32		1950.01	2335.29
	1742.9		962.198	2928.11			1694.64		1101.25	2823.13
	1188.23		2015.22	2826.78			1368.95		1823.03	2516.38
	2023.79		1883.91	2720.08			2025.41		1761.49	2410.55
	1463.95		2032.28	2519.26			1513.73		1943.36	3325.43
	2141.27		2582.99	2937.38			2377.84		2575.44	2717.29
	2303.32		1727.77	2046.29			2475.41		1902.77	1914.99
	2252.24		1674.31	1889.12			2127.88		1703.02	1762.29
	1334.02		1318.01	2570.03			1321.75		1674.67	2624.33
	2118.03		2146.32	2548.58			2112.13		2152.1	2435.23
	1955.85		2201.32	2910.82			2061.29		2150.54	2897.64
	1791.75		1128.27	2137.02			2038.27		1168.11	2055.73
	2067.94		1826.77	2189.38			2356.77		1690.56	2273.42
	2072.24		2078.6	2518.77			2151.89		2090.55	2386.78
	2369.51		1950.42	2301.06			2566.87		1949.87	2306.35
	2042.59		1931.13	3147.49			2125.37		1887.72	2936.83
	2962.49		2430.49	3448.15			3008.52		2525.8	3497.14
	1659.7		2118.92	2756.71			1934.6		2231.01	2736.67
	800.867		2573.61	3032.48			826		2674.69	3187.61
	3864.35		3262.41	3084.03			4375.69		3633.01	3170.4
	4123.54		2570.62	2026.91			4694.32		2581.23	2014.16
	2406.62		3427.65	825.014			2587.92		3712.63	915.197
	2018.47		2719.3	2975.23			1931.08		2715.39	2867.52
	919.477		2499.76	2807.19			1048.5		2423.11	2680.9
	2065.92		2652.25	2041.45			2064.2		2922.19	1894.15
	1724.7		2871.14	2232.54			1983.04		3409.29	2335.73
	1429.07		3470.07	2596.07			1361.9		4138.75	3003.25
	1366.73		3175.37	1589.24			1644.91		3600.51	1556.28
	1948.32		1668.96	2124.01			1964.27		1802.25	2058.61
	1585.97		2262.45	2721.81			1610.5		2216.07	3104.91
	1737.84		3011.74	2204.04			1759.42		3225.25	2105.79
	1897.84		2182.09	2482.1			1873.53		2303.3	2512.98
	1189.27		2458.6	2480.53			1305.15		2486.68	2554.81
	1446.13		3010.59	2512.47			1488.87		3100.23	3617.39
	1697.1		2928.02	3246.3			1959.39		3258.6	3101.9
	1747.83		2013.98	1813.11			1706.74		1849.34	1886.08
	1520.5		1922.31	2439.46			1691.58		1822.67	2175.05
	1676.19		2716.85	2579.77			1727		3125.01	2436.48
	2503.16		2262.86	2521.83			2818.54		2277.75	2541.61
	2529.97		1579.82	3360.95			2537.47		1556.53	3653.57
	1927.45		3152.55	1922.73			1927.16		2996.76	1856.64
	1718.52		2961.49	2613.04			1723.72		3097.23	2613.94
	693.644		2250.87	3008.2			707.926		2153.55	2708.83
	1236.37		1703.9	2195.56			1365.69		1642.67	2237.99
	1750.01		2286.75	2986.26			1785.37		2257	2936.42
	2065.43		1899.19	3101.06			2044.38		2048.12	3133.75
	2642.94		2344.33	2427.3			2832.09		2198.76	2277.43
	2504.78		1599.67	2995.59			2823.08		1417.91	2879.16
	2252.11		2772.32	2945.87			2189.14		2725.49	2775.83
	1341.61		1771.83	3083.93			1485.09		1611.33	2982.32
	1844.68		1596.85	3246.45			1870.42		1537.53	3433.22
	1148.72		2090.67	3038.4			1194.75		1925.59	3188.45
	2127.17		1133.9	2751.81			2400.59		1316.37	2674.07
	2481.34		2111.59	2334.64			2480.61		2052.19	2245.91
	2944.14		2497.86	2691.97			2977.34		2340.61	2668.73
	669.858		2804.85	2568			691.983		2717.3	2620.55
	1922.89		1112.85	1658.61			2011.08		1089.83	1563.11
	2545.03		2162.6	2406.24			2558.03		2062.27	2425.92
	2626.23		3255.56	2078.68			2583.51		2992.27	2265.87
	1511.66		1884.36	2308.84			1750.05		1858.68	2211.4
	2026.33		2026.22	2815.01			2461.67		1985.27	2680.97
	2635.25		3220.13	2058.19			2709.24		3559.59	1894.2
	2219.77		2951.95	2014.04			2296.26		3086.56	1852.91
	2139.55		1761.75	2334.9			2228.45		1722.54	2427.03
	826.18		2414.46	2548.1			889.948		2366.56	2438.48
	2397.75		1462.28	2242.27			2542.68		1542.8	2211.99
	2572.63		1551.86	2075.76			2557.99		1573.58	1888.08
	1677.48		804.483	2565.92			1745.09		843.447	2563.96
	1527.11		2083.07	2588.71			1522.25		2188.69	2567.62
	1596.4		1759.41	2543.49			1594.69		1801.67	2324.85
	1244.94		2759.93	3069.57			1303.49		3414.84	3104.86
	1520.39		2316.52	1629.5			1445.48		2534.59	1622.86
	2125.47		2064.13	3429.68			2376.32		2366.97	4236.81
	1508.62		2933.21	2546.08			1571.97		3080.83	2472.68
	1343.45		2787.82	3088.33			1403.32		2749.92	3081.75
	2188.53		1080.12	1822.54			2086.31		1096.6	1785.27
	2565.18		3063.6	2683.18			2481.52		3170.69	2560.42
	2823.22		3037.67	2354.84			3340.27		3124.36	2313.62
	1284.21		2780.96	2699.14			1261.19		2719.89	2755.21
	2034.78		1667.4	2772.26			2166.54		1735.22	2543.35
	2710.68		2964.65	795.601			2662.28		3214.43	809.356
	2056.18		2877.02	1980.42			1992.76		3296.28	1954.83
	1517.44		1684.53	2104.25			1476.26		1798.59	2094.56
	2272.64		2151.85	2613.73			2475.77		2163.69	2639.34
	1885.27		2527.57	2096.07			1969.65		2967.81	2059.19
	1822.25		3269.45	2866.49			2063.72		3256.11	3059.14
	1886		2821.23	2218.22			1962.6		2753.6	2087.41
	1060.98		2157.32	3215.36			1211.65		2415.65	2811.92
	2089.93		1924.19	2571.04			1999.02		1945.86	2753.02
	693.749		1528.51	2768.03			746.474		1603.17	2757.2
	2308.74		2351.71	2536.43			2826.6		2359.81	2333.62
	2366.78		3432.01	3124.38			2385.16		3625.8	3021.98
	1285.64		2399.25	1801.6			1474.78		2355.99	2175.79
	2568.62		3066.26	2910.7			2799.37		3050.66	3483.46
	2538.47		3372.1	3477.58			2694.38		3411.17	3511.09
	2395.79		3454.6	2220.85			2651.84		3563.11	2341.48
	1565.94		2207.06	1189.23			1669.09		2223.3	1178.86
	2105.96		2665.67	2426.29			2201.71		2759.21	2448.33
	2128.45		1753.11	3315.19			2075.26		1704.18	3277.93
	3068.94		654.503	2664.49			3275.76		674.898	2368.35
	2441.3		1438.4	4297.36			2543.23		1440.69	4591.43
	2870.62		2037.73	2156.23			3024.88		1935.13	2150.93
	3056.12		1757.39	2941.35			3306.13		1668.04	2714.08
	1685.17		2496.26	3813.44			1658.57		2538.93	4826.3
	2037.45		1922.84	3535.91			2036.8		1881.21	4054.64
	1252.91		1542.65	2317.21			1317.82		1439.17	2122.68
	2689.39		1149.44	2484.66			2843.73		1143.75	2582.4
	1984		2188.61	2649.06			2047.69		2182.29	2597
	1665.12		1075.37	3334.34			1805.63		1054.67	3637.23
	1984.76		2540.56	2806.12			2042.29		2478.93	2594.55
	2667.92		2481.7	2296.66			2859.58		2296.95	2325.44
	718.738		1758.13	2452.68			723.641		1857.77	2240.25
	745.373		2744.55	2771.75			726.72		3217.3	2906.42
	1861.26		1522.58	2909.89			1956.62		1680.05	2879.97
	1196.87		2070.68	3168.63			1244.4		2307.27	3497.37
	1979.87		1812.03	3409.19			2015.58		1698.94	3838.62
	2393.99		1901.48	3734.98			2617.16		1727.41	4653.14
	959.297		2064.35	3328.13			1076.74		2447.47	3407.43
	3069.12		2975.06	3003.24			3384.7		3042.87	2903.11
	2646.11		3246.51	2933.5			2772.52		3340.39	2685.66
	2390.91		645.525	2641.57			2730.84		665.724	2498.24
	622.454		2792.86	4821.46			658.401		2883.66	5845.62
	928.314		2268.39	2837.03			985.181		2278.75	2707.18
	2632.5		1966.3	3340.7			2823.23		2033.18	3552.63
	2644.5		2801.28	2261.99			2732.96		2924.21	2084.47
	2199.56		2416.15	2591.82			2287.24		2401.39	2496.16
	2392.39		1088.61	2963.49			2650.26		1117.66	2744.97
	2194.57		1858.25	2530.67			2094.63		1783.28	2489.16
	1154.25		2998.67	2622.19			1281.41		2904.25	2566.85
	2310.68		1133.66	2383.26			2595.83		1197.1	2338.87
	798.927		1333.1	2771.58			804.333		1330.67	2646.94
	2249.4		2095.48	2735.63			2323.96		2208.25	2908.22
	1655.45		1979.29	2908.86			1656.66		2187.6	2928.48
	2243.85		2677.08	2346.36			2321.97		2631.61	2158.57
	836.96		1709.2	2406.6			899.004		1682.2	2407.63
	3222.51		1996.81	2483.8			3176.71		2069.95	2443.33
	2052.79		3045.6	2861.97			2315.35		3095.87	2877.27
	1881.54		1544.41	2329.76			1815.77		1563.54	2170.95
	1443.27		3025.32	2426.52			1431.05		3081.82	2422.88
	2652.67		2099.34	2664.63			2576.65		2532.36	2432.7
	2172.37		1936.36	3204.89			2197.91		1789.48	3162.14
	2090.54		1967.04	2337.91			2195.19		1843.13	2391.13
	2568.35		1567.88	2591.63			2647.03		1643.29	2503.31
			2475.19	3011.57					2828.19	2839.87
			1910.93	1952.35					2308.56	1952.68
			2148.33	2150.75					2170.35	2058.44
			2692.98	2300.39					2507.7	2235.44
			2319.84	1881.28					2773.93	1779.91
			2269.84	3229					2095.48	3289.75
			3055.96	2581.4					2973.36	2489.68
			2829.11	2249.64					2601.14	2147.52
			2579.51	2701.18					2775.35	2792.92
			2810.92	2828.43					2740.33	3157.53
			2851.09	2894.76					2664.1	2619.94
			2733.86	2370					2893.19	2429.03
			2155.23	2752.43					2262.31	2784.36
			2784.05	3417.64					3070.81	3458.27
			3534.74	3114.16					4099.47	3055.99
			2027.16	2868.81					2013.21	2822.83
			2062.52	3216.74					2017.91	3095.24
			1980.23	2296.91					1981.89	2514.38
			2135.21	2521.11					2698.32	2494.4
			1279.86	2906.47					1219.56	2969.99
			2535.07	2687.55					2552.25	2407.51
			2063.76	2421.35					2211.32	2597.17
			2295.92	2268.2					2402.76	2259.86
			1977.26	2409.67					1911.53	2368.46
			2280.92	1728.8					2262.05	1729.94
			1483.64	2693.28					1532.9	2749.5
			2953.5	1889.55					3503.49	1303.34
			1590.2	2033.88					1590.81	2066.09
			1907.51	2009.97					1861	1964.65
			1999.1	2946.91					1968.8	3678.85
			1611.73	3289.95					1646.72	3236.31
			1608.16	2545.47					1584.13	2449.78
			2194.05	3568.46					2195.19	3897.69
			2624.12	3369.26					2813.42	3350.33
			3029.55	2874.44					3363.58	2902.69
			1428.89	3489.87					1409.63	3655.31
			2951.61	3439.91					3031.86	3555.01
			1670.94	4242.16					1669.2	4740.91
			1829.87	3532.25					1889.25	3471.21
			1781.24	2756.7					1749.52	2567.22
			1634.02	2950.8					1691.96	2727.27
			2170.55	4004.34					2157.02	4368.14
			1027.55	2184.82					1013.14	2195.68
			3674.31	1772.96					3651.33	2042.06
			1615.42	2371.83					1610.54	2008.87
			1569.09	2083.18					1427.24	2206.07
			1912.32	2488.87					2006.48	2392.67
			2005.49	3215.31					1918.27	3112.79
			2107.36	2435.53					2154.2	2505.12
			1920.16	2192.42					1842.59	2108.73
			2393.4	3277.2					2372.18	4317.6
			1821.6	2629.01					1886.8	3111.67
			1497.54	2403.2					1736.76	2324.12
			1424.84	2771.72					1503.84	2577.58
			1428.06	1881.85					1481.77	1856.25
			1872.55	2323.18					1888.27	2142.24
			2582.65	1238.03					2409.71	1310.52
			2493.72	2593.38					2555.48	2383.49
			1795.68	3361.64					1717.13	2876.69
			2992.74	3047.78					2879.19	2910.46
			1901.64	2349.33					1861.14	2305.91
			2757.12	2663.16					2793.09	2504.12
			1406.34	2329.44					1396.22	2314.05
			2762.11	2821.55					2702.81	2739.12
			1238.4	2566.54					1259.67	2496.47
			2905.62	1984.9					2931.29	1944.51
			2751.55	2999.6					2622.45	2801.09
			1654.85	2536.76					1978.79	2514.04
			2155.37	2292.11					2229.81	2174.3
			2157.82	2185.07					2076.67	2055.96
			1206.87	4149.35					1171.66	5705.67
			3030.22	2585.02					3057.81	2712.53
			2202.66	2667.76					2499.87	2508.5
			2435.89	1835.29					3118.57	2162.89
			2113.94	2224.93					2177.91	2231.43
			1593.66	2900.54					1676.24	2955.62
			2080.02	2624.07					2205.75	2578.71
			3431.23	2945.12					4190.27	2903.81
			2513.08	3144.09					2701.82	2964.75
			2230.53	2766.81					2469.92	2830.29
			1490.92	2775.02					1581.63	2675.3
			2579.46	2285.21					2589.05	2317.7
			1536.66	2612.04					1521.62	2864.78
			2581.07	2361.91					2494.07	2432.36
			1645.31	2414.87					1564.39	2360.46
			1579.81	2668.97					1822.24	2653.41
			2366.82	1713.62					2396.62	1768.07
			1845.73	2756.45					1751.6	2745.96
			2076.53	2976.37					2041.41	3189.84
			2991.35	2727.24					3012.32	2618.99
			2295.55	3240.4					2478.31	3310.01
			1512.82	1967.44					1526.76	1958.26
			2437.12	2218.99					2543.7	2118.9
			3053.38	2434.56					3326.74	2418.25
			2408.94	2796.57					2753.96	3102.47
			1933.37	2512.83					1795.22	2380.59
			759.302	2799.14					823.876	2830.17
			1923.94	2486					1842.65	2435.5
			2509.97	2262.5					2506	2735.93
			934.599	1994.85					1054.92	1680.06
			3212.68	2351.08					3121.27	2173.2
			2783.45	3188.4					2636.92	2959.74
			1016.33	1636.14					1166.56	1658.85
			2316.73	1629.33					2282.28	1521.08
			2641.45	3262.02					2530.94	3238.45
			1786.58	3065.35					2073.16	3040.47
			3292.3	3176.14					3813.86	3783.32
			2819.77	2975.29					2656.96	2910.53
			2485.69	2735.32					2395.38	2761.77
			1274.16	2857.97					1238.23	3070.73
			2302.34	2501.99					2225.29	2255.68
			2124.43	2047.75					2508.35	1985.29
			1016.41	2071.13					1065.63	2145.95
			2120.78	2678.01					2018.82	2598.79
			1161.66	2442.25					1237.52	2290.85
			2706.87	2055.06					2775.61	1963.35
			1887.52	2053.82					1867.02	1968.08
			1193.31	2159.07					1267.63	2096.27
			2290.47	2380.16					2355.16	2373.85
			2414.49	3136.78					2356.63	3924.94
			1988.63	2525.05					1952.26	3206.96
			2683.06	1974.05					2571.94	1876.95
			2461.86	2637.67					2444.29	2692.08
			2937.89	2644.41					2888.74	2540.76
			4292.28	3101.08					4528.34	3064.5
			3153.87	2127.97					3217.69	2076.98
			1143.45	2928.78					1239.01	3097.32
			3167.75	2139.69					3233.34	1942.42
			3340.76	2040.73					3211.47	2114.7
			2520.15	2963.73					2748.76	3115.32
			2887.74	2835.9					2864.94	2665.61
			1069.53	2864.36					1233.66	2878.83
			815.061	1969.58					853.001	1793.28
			1692.25	3192.8					1876.62	3089.65
			1457.98	2438.01					1535.06	2236.84
			2199.38	2153.08					2256.58	1987.29
			1005	3507.78					1051.16	3433.02
			2608.4	2352.27					2759.63	2189.9
			2728.63	2182.42					2773.6	2302.44
			2544.65	3005.68					2677.24	2972.48
			2517.82	1723.67					2371.63	1773.23
			2475.93	2026.1					2876.96	1899.93
			3521.94	2716.04					3820.34	2613.34
			1366.9	2811.28					1384.41	3096.14
			1681.55	3286.51					1762.32	4931.25
			2609.4	3037.4					3140.73	3058.73
			2427.16	2238.57					2440.97	2234.55
			2516.71	2412.86					2792.44	2910.46
			2997.63	2484.16					3393.98	2471.32
			1645.74	2559.35					1663.48	2531.21
			3212.78	2406.21					3755.76	2333.64
			1006.21	2924.78					976.271	2900.53
			3485.54	2922.85					3251.81	2804.96
			2177.7	2209.23					2256.48	2012.75
			1994.74	2539.2					2361.99	3082.58
			2573.63	3305.54					2552.21	3216.29
			2156.01	2210.82					2167.46	2327.41
			2316.99	2481.06					2358.74	3024.81
			2965.57	3506.71					2802.29	3354.1
			3202.81	3106.05					3143.76	2884.54
			3172.78	3458.48					3174.96	3477.24
			2675.06	3123.68					2730.91	3064.02
			2878.01	3179.36					3158.09	2864.33
			2334.77	3233.15					2299.67	3134.78
			2007.01	3025.5					1918.82	3032.31
			1546.26	2913.85					1694.23	2885.3
			2318.76	3586.82					2492.38	3338.78
			2748.13	3084.37					2691.76	2939.57
			3477.36	2930.94					3299.46	2783.72
			2471.68	2358.54					2221.29	2271.08
			1939.95	1842.38					1907.38	1787.16
			3260.04	2274.02					3245.75	2388.57
			1349.63	2035.27					1336.64	1914.37
			3229.64	3496.2					3314.42	4733.13
			2559.45	3295.07					2798.72	3349.54
			1172.63	2568.2					1135.22	3452.71
			2639.29	3335.32					2649.59	3219.15
			4010.28	2647.18					4765.58	2641.69
			2437.08	2978.7					2427.41	2914.69
			2269.01	2830.38					2249.18	2764.21
			2606.63	3120.5					2731.23	2988.82
			1204.49	2981.3					1196.67	2891.27
			2077.04	3185.71					1996.23	2922.66
			2493.53	1555.85					2530.97	1746.86
			2065.1	2335.01					2110.52	2265
			2472.09	2459.51					2524.84	2750.93
			3094.15	2808.41					3702	2801.28
			2180.52	2907.53					2307.76	3966.21
			2648.16	935.857					3014.17	958.858
			1312.43	2768.13					1188.37	2651.24
			2122.57	2601.16					2126.57	2417.8
			2880.85	2772.03					2973.56	2581.46
			2040.6	3238.46					2487.19	3134.38
			1967.81	3858.36					1904.88	5029.43
			2380.14	2789.21					2297.43	2712.02
			1466.02	2831.64					1395.63	2835.31
			2170.54	2713.09					2142.03	2621.35
			1343.35	2900.16					1928.32	2851.87
			1669.93	3480.57					1566.65	3938.03
			2472.07	4128.61					2505.38	4745.74
			2270.95	3098.08					2266.4	2930.14
			1355.69	2705.98					1284.13	3444.61
			1408.86	1173.08					1334.23	1182.19
			2525.77	2846.01					3055.31	2686.79
			2149.71	3297.96					2307.02	3301.27
			2516.43	2880.48					2489.31	2849.23
			2912.24	1979.08					2735.07	1909.8
			2951.89	2791.23					2959.21	2680.86
			3053.28	1097.72					3504.56	1088.78
			1461.47	2489.23					1461.09	2498.65
			2981.73	2092.01					3011.81	2131.5
			3662.91	2673.6					3548.12	2517.48
			2434.45	3335.66					2699.26	3447.66
			1596.08	3174.57					1572.41	3044.33
			2760.7	3058.58					2671.69	2887.43
			3216.94	2684.33					3122.39	2910.76
			1210	2636.28					1205.35	2802.94
			2339.62	2408.25					2232.62	2386.58
			3208.06	2457.01					3343.33	2441.81
			794.393	2299.75					872.229	2317.46
			3107.81	3068.74					3007.74	3003.64
			2708.34	2568.85					2883.18	2463.81
			1532.99	2232.55					2011.39	1912.36
			3323.16	2661.73					3553.95	2649.18
			1317.54	3225.35					1449.33	3123.92
			1429.67	3024.95					1610.05	3006.33
			1879.76	2199.62					1814.79	2009.98
			2640.71	2920.9					2611.53	2910.08
			1946.32	2329.09					2084.97	2279.67
			2145.64	2260.05					2018.18	2050.02
			1939.7	1729.04					1922.83	1680.72
			2638.75	2098.41					2560.52	1961.38
			3222.49	1916.84					3279.66	1914.39
			2939.8	2866.45					2681.87	2967.44
			2688.33	2707.43					2874.85	2525.44
			1581.6	2831.72					1608.17	2587.98
			3922.51	2611.76					4849.57	2461.37
			3152.97	2320.31					3056.75	2318.11
			843.788	2419.19					904.884	2458.88
			1815.74	2757.04					1925.15	2671.79
			1283.25	2510.01					1443.3	2520.17
			2954.35	3434.77					2932.62	3739.01
			3832.51	1946.81					5116.26	1999.82
			1623	2297.1					1614.45	2219.25
			1849.11	2559.32					1658.56	2418.99
			1923.45	2946.9					2021.87	2927.52
			2291.35	2309.85					2268.98	2247.84
			1998.25	2863.5					1986.83	2764.96
			2499.46	2198.47					2473.33	2292.49
			3609.13	2544.45					4020.12	2440.72
			3237.19	1986.45					3390.22	1866.65
			2795.15	2339.39					2770.97	2317.64
			1060.75	3102.58					1157.79	3151.12
			1256.31	2878.65					1283.6	2749.79
			3241.88	2605.31					3052.29	2648.49
			2709.61	2277.35					2520.95	2194.05
			3109.28	2997.2					2976.35	2821.81
			3486.67	3127.82					3577.26	3199.97
			2986.88	2461.01					3057.96	2138.64
			3618.49	3508.02					4155.06	3819.71
			1623.75	2957.34					1774.11	2789.6
			1804.86	2808.11					2325.31	2691.27
			2889.1	2446.3					2761.88	2235.17
			1418.7	2488.01					1330.86	2319.56
			2812.98	2384.26					2507.2	2538.33
			3727.78	2696.48					3440.7	2566.76
			3011.42	2642.51					2933.2	2571.05
			3229.63	3093.16					3152.17	3057.64
			3596.62	2659.53					3398.05	2481.83
			1350.17	2068.45					1289.6	2024.5
			3615.75	2935.58					3351.65	2836.27
			1594.74	2330.95					1654.12	2186.64
			2332.58	2473.21					2412.38	2451.76
			2459.05	2468.78					2271.57	2484.14
			3205.21	2138.73					3357.05	2169.62
			2825.36	2074.63					2883.64	1894.3
			2198.68	2235.66					2211.77	2217.66
			2738.98	1910.76					2845.2	1829.31
			2216.76	3250.9					2638.06	3131.71
			2413.36	2081.37					2304.66	2081.39
			2942.88	2531.93					2945.53	2393.43
			3773.82	2809.31					3730.18	2663.98
			2045.69	2331.44					2148.53	2361.92
			2054.06	2851.7					2235.52	2743.81
			1867.76	2911.22					1875.12	2958.28
			1050.94	1796.24					1143.16	1630.07
			1068.06	2256.91					1121.93	2374.52
			1799.22	2212.77					1703.65	2278.84
			2596.2	2299.76					2526.54	2085.3
			2523.65	2510.02					2573.34	2315.64
			1783.19	2695.49					1929.06	2468.29
			842.485	2835.04					966.525	2737.41
			2737.32	2542.94					2732.81	2435.52
			1320.49	2357.39					1316.09	2169.43
			1083.53	1601.56					1150.5	1922.43
			1456.38	2632.24					1450.52	2648.61
			1718.31	3896.89					1672.07	5057.78
			2636.69	2703.55					2744.16	2659.61
			2985.54	3054.05					3141.92	2860.47
			1666.09	2205.11					1724.92	2238.49
			2569.85	2705.01					2383.3	2502.15
			2149.19	791.627					2154.48	836.262
			2027.23	1702.09					1863.69	1554.33
			2090.96	2269.01					2087.66	2184.5
			1722.42	2195.81					1864.92	2169.2
			2221.21	2023.78					2258.75	1961.3
			1969.49	3370.89					2594.49	3309.7
			1696.13	3375.82					1644.67	3421.54
			2265.11	3012.93					2183.6	3017.74
			2066.61	959.361					2059.22	953.263
			1571.47	3045.79					1555.65	3099.87
			1962.91	3410.22					1920.23	3265.58
			1964.94	2911.38					1976.24	2896.88
			2234.28	2211.52					2209.14	2038.88
			2017.19	2388.81					2114.59	2771.35
			2114.93	3017.45					2066.85	3077.17
			2309.06	2654.63					2195.6	2875.01
			2446.59	2621.68					2393.77	2742.42
			2241.89	2408.05					2122.94	2434.65
			2230.14	2053.83					2187.9	2069.15
			1679.3	2896.56					1772.39	2779.72
			2104.1	2865.6					2548.77	2842.09
			2040.84	2962.21					2048.89	2787.99
			1986.88	2394.69					2084.37	2277.98
			2292.61	3092.15					2302.91	3228.97
			2154.76	2159.86					2141.54	2020.54
			2332.77	2748.16					2430.24	2521.58
			2961.01	2859.97					2891.58	2489.61
			2045.55	2252.13					2386.48	2226.8
			835.093	2823.82					852.805	2746.43
			2212.31	3455.74					2019.69	3402.09
			2201.66	2803.04					2195.35	2746.25
			955.037	2200.33					1108.69	2094.72
			1971.53	2015.69					2133.17	1923.94
			1733.99	3214.25					1681.89	3242.85
			2697.55	2068.87					2854.17	2062.01
			1966.39	2086.62					1805.95	1931.02
			1954.6	2618.28					2233.06	2432.74
			1822.65	3234.83					1928.06	3026.63
			1235.99	2629.67					1194.38	2587.57
			2396.39	2426.72					2442.94	2364.87
			2299.53	2050.27					2206.96	1933.09
			2633.52	2380.16					2664.41	2333.17
			1760.27	3356.23					1816.79	3005.94
			1944.55	3410.8					1794.71	3287.15
			2176.63	3406.59					2132.28	3434.67
			1509.14	1916.09					1674.39	1820.61
			1686.15	3349.04					1672.7	3198.11
			2870.29	2764.78					2903.53	2714.89
			1582.54	2783.74					1691.71	2769.21
			1956.21	2148.91					1782.41	2061.28
			1342	2947.53					1563.46	3026.26
			1509.86	1668.3					1473.46	1716.56
			2369.03	2704.27					2348.45	2756.32
			1236.92	2352.14					1256.28	3558.43
			2113.7	2752.18					2159.95	2612.62
			2490.63	2747.14					2464.08	2568.89
			2578.79	2155.85					2309.65	1958.05
			2711.21	1665.29					2598.82	1671.98
			983.926	2605.74					1001.07	2316.62
			2570.47	2721.38					2512.74	2643.06
			2506.94	3237.66					2507.1	3102.88
			2529.87	2355.53					2346.2	2130.82
			2420.81	1899.1					2348.16	1835.31
			1602.41	2622.37					1583.84	2608
			1667.91	3678.3					1766.14	3632.6
			2016.19	2522.53					2179.43	2336.7
			3321.06	4144.56					4828.94	5473.24
			1890.01	3200.61					1798.5	3177.28
			2542.45	2747.55					2284.64	2530.29
			1826.34	1428.05					1950.51	1440.87
			1687	1971.81					1672.59	1960.66
			1356.1	3197.98					1470.04	3056.01
			2383.44	2830.07					2159.38	2732.89
			2485.56	2917.26					2779.64	2688.99
			2017.93	2991.3					1860.92	2822.11
			2270.1	2224.11					2253.98	2078.99
			2369.61	3040.98					2358.98	2954.45
			2279.53	2499.99					2405.53	2641.59
			2374.29	2286.95					2399.38	2117.58
			1616.87	1949.94					1618.46	1851.02
			2138.92	2926.15					2115.05	2709.11
			1789.77	3218.96					1735.21	3154.02
			2011.27	2416.46					2031.53	2196.27
			2042.85	2887.67					1802.01	2738.79
			2511.08	2625.59					2328.6	3010.45
			2557.95	2172.16					2322.02	2155.41
			1531.8	3123.52					1569.57	3086.66
			1703.74	3377.42					1627.34	3185.41
			2842.73	2591.9					3189.51	2420
			2273.28	2673.12					2240.51	2507.79
			2577.53	3165.17					2589.83	3059.89
			2198.72	2510.59					2194.21	2281.56
			2173.7	3218.56					2287.76	3012.38
			2044.46	2735.21					2105.76	2610.06
			2206.22	2182.43					2265.47	1967.67
			1957.24	1326.42					1923.83	1562.91
			1740.51	1980.36					1847.26	1920.81
			1908.87	2952.4					1826.86	2766.58
			1172.15	3277.98					1246.73	3260.26
			2068.12	3508.95					1984.28	3477.59
			2562.05	1399.09					2525.19	1323.85
			1601.6	3055.88					1556.39	3375.61
			2332.67	1908.49					2237.66	1876.67
			2627.57	1840.75					3169.77	1852.16
			2284.37	3819.6					2142.69	5345.07
			2214.8	3037.8					2048.82	2990.74
			1767.27	3191.55					1643.82	3378.35
			1373.86	1396.91					1321.42	1478.93
			916.182	3021.07					971.704	2993.96
			2079.41	2244.81					2002.98	2885.43
			2119.63	2727.26					2207.16	2614.74
			1569.38	2771.7					1546.5	2710.42
			2354.59	3664.03					2446.07	3761.13
			739.331	2762.23					757.576	2719.6
			2572.31	2991.15					2566.22	3036.27
			1360.91	2351.24					1472.45	2363.12
			2081.9	2450.53					1978.29	2537.91
			2064.07	2353.38					2221.75	2251.62
			1372.34	2076.62					1394.93	1978.31
			1944.51	2013.43					1797.6	1934.45
			2060.02	2400.66					1939.65	2469.08
			2124.6	3567.77					2120.2	4629.57
			2272.34	1912.09					2826.82	1851.85
			2513.04	2475.1					2381.33	2413.76
			1685.17	2190.06					1952.55	2150.9
			1825.17	2416.32					1710.82	2371.19
			2211.95	2611.56					2030.99	2487.77
			1373.68	3117.25					1379.07	2862.11
			2088.98	2579.58					2087	2420.9
			1719.5	3056.13					1898.73	3054.65
			1834.85	2187.4					1925.09	2109.12
			1788.98	3047.58					1771.48	3000.98
			2096.22	2944.37					2016.24	2776.88
			2034.66	2229.94					2166.7	2263.33
			2564.12	2752.53					2815.24	2721.79
			739.245	2972					746.278	2721.57
			1531.98	2622.09					1611.81	2451.34
			1634.73	2373.66					1608.66	2351.59
			2894.56	2286.57					3210.01	2238.67
			2676.57	2632.09					2513.71	2589.76
			1817.85	3044.14					1647.01	3337.43
			1636.73	1911.29					1525.24	1760.88
			2047.34	2462.02					1902.85	2293.29
			1763.92	2514.69					1726.57	2371.51
			844.866	2719.76					989.277	2615.7
			1520.3	2631.24					1570.52	2415.37
			1273.38	2587.3					1236.62	2638.43
			2859.83	2761.48					2777.61	2833.61
			3167.69	2565.18					3315.05	3254.96
			2161.15	2043.98					2194.35	1843.34
			2309.51	2375.26					2160.29	2297.51
			2233.86	4292.38					2189.46	4240.03
			2057.86	1955.44					1995.75	1788.95
			1832.97	2063.97					2024.62	2045.07
			2302.64	2094.01					2472.09	2037.93
			2767.12	2588.44					3185.98	2569.21
			2073.38	4244.28					1977.95	4704.33
			2059.27	4542.84					1878.51	5757.19
			1213.45	3361.41					1168	3284.19
			2682.73	3419					3032.35	3437.02
			2461.25	2046.16					2333.47	1933.95
			1738.01	3004.45					1725.26	3061.57
			2031.44	1323.14					1931.28	1350.85
			1921.7	2874.66					1863.9	2622.36
			1833.57	2597.82					2115.49	2373.29
			1648.62	2354.34					1776.98	2275.74
			1966.6	2289.78					1865.14	2135.89
			2429.12	2391.45					2658.05	2222.59
			2094.09	2546.3					2189.75	2420.17
			1880.33	2748.88					1850.79	2596.14
			1794.41	1940.12					1690.61	1954.85
			1707.11	2026.45					1705.54	1948.29
			1737.2	2125.96					1646.92	2087.6
			1569.7	3443.15					1557.61	3246.03
			2276.38	3179.26					2102.38	3347.45
			1806.08	2569.54					1623.71	2535.95
			2039.39	2951.77					1832	2820.79
			2082.03	2016.29					2056.49	1918.82
			2272.49	2663.14					2277.18	2480.71
			2160.57	2805.02					2025.12	2909.18
			884.228	2429.04					968.291	2615.02
			1631.28	2916.41					1641.84	2803.9
			2382.74	1498.82					2524.13	1554.47
			2706.2	2154.43					2565.47	2477.03
			2060.82	2295.33					2160.51	2092.69
			2566.16	1942.11					2550.79	1847.05
			2379.1	2505					2323.82	2501.04
			2304.61	1830.36					2321.81	1896.39
			2644	3119.9					2498.56	3233.38
			1289.73	2015.98					1183.46	1915.02
			2858.57	2019.61					3129.88	1874.54
			2023.35	2501.09					1957.04	2486.02
			857.077	1942.9					832.095	1825.05
			1372.95	2143.6					1560.84	2033.46
			2299.11	2445.61					2307.3	2337.9
			2740.65	2039.21					3148.58	1886.47
			838.576	2498.51					823.724	2496.96
			2693.3	2692.24					2560.49	2885.37
			3121.13	2253.25					2958.78	2431.62
			1779.08	2763.9					1920.75	2660.37
			1895.86	2859.96					2165.09	2886.82
			2207.89	3041.62					2217.2	2721.5
			1784.67	2509.27					1848.08	2383.02
			2066.37	2838.36					1954.59	3468.18
			2742.43	2998.64					2706	2821.93
			2654.81	3075.44					2612.07	2880.69
			2309.21	2137.9					2108.47	2676.07
			2057.05	2008.39					1935.75	1876.83
			2332.86	2153.86					2262.06	2082.07
			1736.07	3067.11					1679.3	2844.04
			1760.12	2218.69					1792.56	2125.96
			2021.45	2038.01					2057.29	1997.89
			2272.79	2183.74					2489.99	2100.71
			2431.29	3748.19					2420.87	3969.31
			2328.37	2797.94					2340.49	2624.91
			2699.95	2879.47					2744.5	2873.99
			1887.2	2689.24					2017.2	2631.53
			2377.18	2838.57					2343.68	3087.54
			831.782	2607.76					841.935	2600.26
			1858.5	2770.28					1906.44	2522.68
			1732.49	2218.49					1629	2344.48
			2385.51	2347.82					2425.65	2211.35
			2092.14	2473.33					1889.45	2396.51
			1258.47	2964.4					1217.29	2761.25
			2737.66	2796.24					2692.04	2482.82
			2351.14	1876.13					2415.8	1813.15
			2494.34	2802.26					2212.76	3257.58
			2173.7	3419.54					2109.7	3282.31
			3671.8	3666.18					4162.79	3927.35
			2212.39	2271.24					2182.93	2303.31
			1019.84	2039.34					1119.17	1972.17
			1697.88	2805.59					1582.5	2807.86
			2393.14	2196.61					2456.37	2160.42
			2116.87	2733.83					2168.18	2607.07
			1818.49	2386.43					1770.92	2244.09
			2260.36	2137.38					2168.3	2084.11
			2816.63	2161.33					2690.21	2111.77
			2134.19	2699.67					2034.95	2477.5
[truncated: 3,781 more rows]

## Sheet: Sheet8_Figure 9C-D-S19E
	Figure 9C-H3K9ac								Figure 9D-H3K27ac							Figure S19E-GATAD2b
	cell_condition_ordered	group_GFP_Mean_intensity_nuclei	Cy5_Mean_intensity_nuclei	Cy5_Mean_intensity_CC	Cy5_Mean_intensity_nuclei_norm	Cy5_Mean_intensity_CC_norm			cell_condition_ordered	group_GFP_Mean_intensity_nuclei	Cy5_Mean_intensity_nuclei	Cy5_Mean_intensity_CC	Cy5_Mean_intensity_nuclei_norm	Cy5_Mean_intensity_CC_norm		cell_condition_ordered	group_GFP_Mean_intensity_nuclei	Cy5_Mean_intensity_nuclei	Cy5_Mean_intensity_CC	Cy5_Mean_intensity_nuclei_norm	Cy5_Mean_intensity_CC_norm
background	01_ESJ1_MBD2-KO4_MBD2aG	q1	1808.02	1878.44	1	1			01_ESJ1_MBD2-KO4_MBD2aG	q1	1640.58	1703.65	1	1		01_ESJ1-MBD2KO4_MBD2a-GFP	q1	2565.5	2655.1	1	1
	02_ESJ1_MBD2-KO4_MBD2bG	q1	2242.97	2318.21	1	1			02_ESJ1_MBD2-KO4_MBD2bG	q1	1688.27	1806.01	1	1		02_ESJ1-MBD2KO4_MBD2b-GFP	q1	2719.77	2832.43	1	1
	03_ESJ1_MBD2-KO4_MBD2cG	q1	1621.54	1686.67	1	1			03_ESJ1_MBD2-KO4_MBD2cG	q1	1623.52	1664.09	1	1		03_ESJ1-MBD2KO4_MBD2c-GFP	q1	2655.02	2760.37	1	1
	04_ESJ1_MBD2-KO4_GFP	q1	1491.59	1527.75	1	1			04_ESJ1_MBD2-KO4_GFP	q1	1738.74	1820.59	1	1		04_ESJ1-MBD2KO4_GFP	q1	2349.8	2415.34	1	1
	01_ESJ1_MBD2-KO4_MBD2aG	q2	2095.38	2257.16	1.15893	1.20162			01_ESJ1_MBD2-KO4_MBD2aG	q2	1791.38	1851.68	1.09192	1.08689		01_ESJ1-MBD2KO4_MBD2a-GFP	q2	3168.55	3329.99	1.23506	1.25419
	02_ESJ1_MBD2-KO4_MBD2bG	q2	2522.27	2625.74	1.12452	1.13266			02_ESJ1_MBD2-KO4_MBD2bG	q2	1841.24	1982.6	1.09061	1.09778		02_ESJ1-MBD2KO4_MBD2b-GFP	q2	3056.85	3227.47	1.12394	1.13947
	03_ESJ1_MBD2-KO4_MBD2cG	q2	1900.9	2000.01	1.17228	1.18578			03_ESJ1_MBD2-KO4_MBD2cG	q2	1820.69	1886.1	1.12145	1.13341		03_ESJ1-MBD2KO4_MBD2c-GFP	q2	3086.33	3234.85	1.16245	1.17189
	04_ESJ1_MBD2-KO4_GFP	q2	1958.3	2084.14	1.3129	1.36419			04_ESJ1_MBD2-KO4_GFP	q2	1954.41	2039.03	1.12403	1.11998		04_ESJ1-MBD2KO4_GFP	q2	2767.28	2934.59	1.17767	1.21498
	01_ESJ1_MBD2-KO4_MBD2aG	q3	2078.06	2202.86	1.14935	1.17271			01_ESJ1_MBD2-KO4_MBD2aG	q3	1875.14	1940.81	1.14298	1.13921		01_ESJ1-MBD2KO4_MBD2a-GFP	q3	3618.94	3848.27	1.41062	1.44939
	02_ESJ1_MBD2-KO4_MBD2bG	q3	2653.63	2776.95	1.18309	1.19788			02_ESJ1_MBD2-KO4_MBD2bG	q3	1968.8	2136.29	1.16616	1.18288		02_ESJ1-MBD2KO4_MBD2b-GFP	q3	3240.11	3432.86	1.19132	1.21198
	03_ESJ1_MBD2-KO4_MBD2cG	q3	2073.28	2165.79	1.27859	1.28407			03_ESJ1_MBD2-KO4_MBD2cG	q3	1952.45	2030.71	1.2026	1.22031		03_ESJ1-MBD2KO4_MBD2c-GFP	q3	3776.73	3963.29	1.42249	1.43578
	04_ESJ1_MBD2-KO4_GFP	q3	1993.65	2109.1	1.3366	1.38052			04_ESJ1_MBD2-KO4_GFP	q3	2104.2	2225.88	1.21018	1.22261		04_ESJ1-MBD2KO4_GFP	q3	3209.4	3391.7	1.36582	1.40423
	01_ESJ1_MBD2-KO4_MBD2aG	q4	1983.1	2110.71	1.09683	1.12365			01_ESJ1_MBD2-KO4_MBD2aG	q4	1799.15	1871.01	1.09666	1.09824		01_ESJ1-MBD2KO4_MBD2a-GFP	q4	3953.79	4353.93	1.54114	1.63984
	02_ESJ1_MBD2-KO4_MBD2bG	q4	2692.67	2829.18	1.20049	1.22042			02_ESJ1_MBD2-KO4_MBD2bG	q4	1979.75	2142.88	1.17265	1.18652		02_ESJ1-MBD2KO4_MBD2b-GFP	q4	3703.33	4010.21	1.36163	1.41582
	03_ESJ1_MBD2-KO4_MBD2cG	q4	2058.75	2168.16	1.26963	1.28547			03_ESJ1_MBD2-KO4_MBD2cG	q4	1992.86	2083.59	1.2275	1.25209		03_ESJ1-MBD2KO4_MBD2c-GFP	q4	3869.74	4091.12	1.45752	1.48209
	04_ESJ1_MBD2-KO4_GFP	q4	2002.29	2123.11	1.34239	1.3897			04_ESJ1_MBD2-KO4_GFP	q4	2119.72	2259.59	1.21911	1.24113		04_ESJ1-MBD2KO4_GFP	q4	3507.98	3728.41	1.49289	1.54364
	01_ESJ1_MBD2-KO4_MBD2aG	q5	1913.6	2013.92	1.05839	1.07213			01_ESJ1_MBD2-KO4_MBD2aG	q5	1510.87	1620.99	0.920938	0.951481		01_ESJ1-MBD2KO4_MBD2a-GFP	q5	4233.65	4881.27	1.65022	1.83845
	02_ESJ1_MBD2-KO4_MBD2bG	q5	2673.63	2793.63	1.19201	1.20508			02_ESJ1_MBD2-KO4_MBD2bG	q5	1978.48	2138.52	1.1719	1.18411		02_ESJ1-MBD2KO4_MBD2b-GFP	q5	4335.96	4707.39	1.59424	1.66196
	03_ESJ1_MBD2-KO4_MBD2cG	q5	2005.16	2123.21	1.23658	1.25882			03_ESJ1_MBD2-KO4_MBD2cG	q5	1946.98	2068.15	1.19924	1.24281		03_ESJ1-MBD2KO4_MBD2c-GFP	q5	3996.73	4250.87	1.50535	1.53996
	04_ESJ1_MBD2-KO4_GFP	q5	1945.15	2047.54	1.30408	1.34023			04_ESJ1_MBD2-KO4_GFP	q5	2024.7	2180.34	1.16446	1.1976		04_ESJ1-MBD2KO4_GFP	q5	3843.92	4204.65	1.63585	1.74081

## Sheet: Sheet9_Figure 9E-F S19G
Figure 9E H3K9ac										Figure 9F H3K27ac										Figure S19G GATAD2b
Label	cell type	Cy5_Mean_intensity_nuclei	Cy5_Mean_intensity_CC							Label	cell type	Cy5_Mean_intensity_nuclei	Cy5_Mean_intensity_CC							cell_condition	Cy5_Mean_intensity_nuclei	Cy5_enrichment_CC
DAPI_ESJ1_MBD2-KO4_H3K9ac-Cy5_010-1	ESJ1_MBD2-KO4	3834.01	3743.81			Mean_in nuclei	SD	N		DAPI_ESJ1_MBD2-KO4_H3K27ac-Cy5_011-1	ESJ1_MBD2-KO4	2855.9	2923.85							ESJ1_MBD2-KO4	2034.3	1.0537			Mean_in nuclei	SD	N
DAPI_ESJ1_MBD2-KO4_H3K9ac-Cy5_010-10	ESJ1_MBD2-KO4	4736.01	4737.3		ESJ1_MBD2-KO4	4959.68	1287.53	384		DAPI_ESJ1_MBD2-KO4_H3K27ac-Cy5_011-10	ESJ1_MBD2-KO4	3090.71	2758.93		ESJ1_MBD2-KO4	2854.07	782.553	255		ESJ1_MBD2-KO4	2747.19	0.988559		ESJ1_MBD2-KO4	2637.62	333.696	186
DAPI_ESJ1_MBD2-KO4_H3K9ac-Cy5_010-11	ESJ1_MBD2-KO4	3523.62	4194.11		ESJ1_MBD2-WT	3695.99	1052.95	203		DAPI_ESJ1_MBD2-KO4_H3K27ac-Cy5_011-11	ESJ1_MBD2-KO4	3447.59	3646.04		ESJ1_MBD2-WT	2684.58	702.82	318		ESJ1_MBD2-KO4	2532.36	1.009		ESJ1_MBD2-WT	2790.35	392.634	148
DAPI_ESJ1_MBD2-KO4_H3K9ac-Cy5_010-12	ESJ1_MBD2-KO4	3865.3	3583.03							DAPI_ESJ1_MBD2-KO4_H3K27ac-Cy5_011-12	ESJ1_MBD2-KO4	2404.38	2347.68							ESJ1_MBD2-KO4	2095.55	1.0121
DAPI_ESJ1_MBD2-KO4_H3K9ac-Cy5_010-13	ESJ1_MBD2-KO4	6484.48	6547.31			Mean_in PCH				DAPI_ESJ1_MBD2-KO4_H3K27ac-Cy5_011-13	ESJ1_MBD2-KO4	3298.94	3270.64			Mean_in PCH				ESJ1_MBD2-KO4	2351.16	0.990284			fold enrichment
DAPI_ESJ1_MBD2-KO4_H3K9ac-Cy5_010-14	ESJ1_MBD2-KO4	3988.91	3653.75		ESJ1_MBD2-KO4	4658.02	1377.6	384		DAPI_ESJ1_MBD2-KO4_H3K27ac-Cy5_011-14	ESJ1_MBD2-KO4	4513.47	4890.08		ESJ1_MBD2-KO4	2896.36	894.425	255		ESJ1_MBD2-KO4	2539.03	1.01344		ESJ1_MBD2-KO4	1.0815	0.0553008	186
DAPI_ESJ1_MBD2-KO4_H3K9ac-Cy5_010-15	ESJ1_MBD2-KO4	4049.83	3895.12		ESJ1_MBD2-WT	3508.44	1170.33	203		DAPI_ESJ1_MBD2-KO4_H3K27ac-Cy5_011-15	ESJ1_MBD2-KO4	3777.81	4039.01		ESJ1_MBD2-WT	2671.26	801.493	318		ESJ1_MBD2-KO4	2520.32	1.03269		ESJ1_MBD2-WT	1.09624	0.0719612	148
DAPI_ESJ1_MBD2-KO4_H3K9ac-Cy5_010-16	ESJ1_MBD2-KO4	4186.6	4184.95							DAPI_ESJ1_MBD2-KO4_H3K27ac-Cy5_011-16	ESJ1_MBD2-KO4	3742.14	3789.9							ESJ1_MBD2-KO4	2253.23	1.09653
DAPI_ESJ1_MBD2-KO4_H3K9ac-Cy5_010-17	ESJ1_MBD2-KO4	4010.98	3792.68							DAPI_ESJ1_MBD2-KO4_H3K27ac-Cy5_011-17	ESJ1_MBD2-KO4	3764.77	3785.31							ESJ1_MBD2-KO4	2696.03	1.00319
DAPI_ESJ1_MBD2-KO4_H3K9ac-Cy5_010-18	ESJ1_MBD2-KO4	3408.07	3452.02							DAPI_ESJ1_MBD2-KO4_H3K27ac-Cy5_011-18	ESJ1_MBD2-KO4	3348.03	3259.73							ESJ1_MBD2-KO4	2619.12	1.12505
DAPI_ESJ1_MBD2-KO4_H3K9ac-Cy5_010-19	ESJ1_MBD2-KO4	6025.86	6080.31							DAPI_ESJ1_MBD2-KO4_H3K27ac-Cy5_011-19	ESJ1_MBD2-KO4	3682.78	3735.16							ESJ1_MBD2-KO4	2645.02	1.13944
DAPI_ESJ1_MBD2-KO4_H3K9ac-Cy5_010-2	ESJ1_MBD2-KO4	3385.26	3167.93							DAPI_ESJ1_MBD2-KO4_H3K27ac-Cy5_011-2	ESJ1_MBD2-KO4	3428.8	3377.97							ESJ1_MBD2-KO4	1868	1.03992
DAPI_ESJ1_MBD2-KO4_H3K9ac-Cy5_010-20	ESJ1_MBD2-KO4	4743.69	4655.49							DAPI_ESJ1_MBD2-KO4_H3K27ac-Cy5_011-20	ESJ1_MBD2-KO4	2283.09	2266.47							ESJ1_MBD2-KO4	2580.16	1.01278
DAPI_ESJ1_MBD2-KO4_H3K9ac-Cy5_010-21	ESJ1_MBD2-KO4	5162.5	4654.28							DAPI_ESJ1_MBD2-KO4_H3K27ac-Cy5_011-21	ESJ1_MBD2-KO4	3273.01	3298.31							ESJ1_MBD2-KO4	2551.17	1.04346
DAPI_ESJ1_MBD2-KO4_H3K9ac-Cy5_010-22	ESJ1_MBD2-KO4	3619.48	3246.25							DAPI_ESJ1_MBD2-KO4_H3K27ac-Cy5_011-22	ESJ1_MBD2-KO4	2536.32	2259.81							ESJ1_MBD2-KO4	2054.53	1.05349
DAPI_ESJ1_MBD2-KO4_H3K9ac-Cy5_010-23	ESJ1_MBD2-KO4	5807.22	5227.83							DAPI_ESJ1_MBD2-KO4_H3K27ac-Cy5_011-23	ESJ1_MBD2-KO4	3462.93	3644.47							ESJ1_MBD2-KO4	2263.69	1.0372
DAPI_ESJ1_MBD2-KO4_H3K9ac-Cy5_010-24	ESJ1_MBD2-KO4	3870.92	3591.02							DAPI_ESJ1_MBD2-KO4_H3K27ac-Cy5_011-24	ESJ1_MBD2-KO4	3421.57	3540.54							ESJ1_MBD2-KO4	2490.47	1.03113
DAPI_ESJ1_MBD2-KO4_H3K9ac-Cy5_010-3	ESJ1_MBD2-KO4	4965.7	4790.76							DAPI_ESJ1_MBD2-KO4_H3K27ac-Cy5_011-25	ESJ1_MBD2-KO4	3144.55	3034.29							ESJ1_MBD2-KO4	2561.55	1.12428
DAPI_ESJ1_MBD2-KO4_H3K9ac-Cy5_010-4	ESJ1_MBD2-KO4	3956.79	3479.4							DAPI_ESJ1_MBD2-KO4_H3K27ac-Cy5_011-3	ESJ1_MBD2-KO4	3282.26	3599.87							ESJ1_MBD2-KO4	2424.59	1.06645
DAPI_ESJ1_MBD2-KO4_H3K9ac-Cy5_010-5	ESJ1_MBD2-KO4	3903.39	3860.94							DAPI_ESJ1_MBD2-KO4_H3K27ac-Cy5_011-4	ESJ1_MBD2-KO4	3166.61	3209.15							ESJ1_MBD2-KO4	1876.97	1.02797
DAPI_ESJ1_MBD2-KO4_H3K9ac-Cy5_010-6	ESJ1_MBD2-KO4	5499.44	5191.67							DAPI_ESJ1_MBD2-KO4_H3K27ac-Cy5_011-5	ESJ1_MBD2-KO4	3470.45	3481.1							ESJ1_MBD2-KO4	1983.88	1.05956
DAPI_ESJ1_MBD2-KO4_H3K9ac-Cy5_010-7	ESJ1_MBD2-KO4	4718.09	4371.28							DAPI_ESJ1_MBD2-KO4_H3K27ac-Cy5_011-6	ESJ1_MBD2-KO4	3788.67	3767.51							ESJ1_MBD2-KO4	2315.09	1.08095
DAPI_ESJ1_MBD2-KO4_H3K9ac-Cy5_010-8	ESJ1_MBD2-KO4	5329.44	4836.24							DAPI_ESJ1_MBD2-KO4_H3K27ac-Cy5_011-7	ESJ1_MBD2-KO4	3398.53	3584.62							ESJ1_MBD2-KO4	2220.03	1.04253
DAPI_ESJ1_MBD2-KO4_H3K9ac-Cy5_010-9	ESJ1_MBD2-KO4	6358.85	6770.4							DAPI_ESJ1_MBD2-KO4_H3K27ac-Cy5_011-8	ESJ1_MBD2-KO4	3739.09	4003.3							ESJ1_MBD2-KO4	2316.3	1.04691
DAPI_ESJ1_MBD2-KO4_H3K9ac-Cy5_011-1	ESJ1_MBD2-KO4	4183.84	4042.41							DAPI_ESJ1_MBD2-KO4_H3K27ac-Cy5_011-9	ESJ1_MBD2-KO4	3812.13	3395.69							ESJ1_MBD2-KO4	2469.23	1.08389
DAPI_ESJ1_MBD2-KO4_H3K9ac-Cy5_011-10	ESJ1_MBD2-KO4	4339.65	3745.63							DAPI_ESJ1_MBD2-KO4_H3K27ac-Cy5_012-1	ESJ1_MBD2-KO4	3017.84	3098.78							ESJ1_MBD2-KO4	2559.36	1.05503
DAPI_ESJ1_MBD2-KO4_H3K9ac-Cy5_011-11	ESJ1_MBD2-KO4	4494.11	4193.05							DAPI_ESJ1_MBD2-KO4_H3K27ac-Cy5_012-10	ESJ1_MBD2-KO4	2881.83	2887.01							ESJ1_MBD2-KO4	2020.84	1.03095
DAPI_ESJ1_MBD2-KO4_H3K9ac-Cy5_011-12	ESJ1_MBD2-KO4	4946.56	4492.92							DAPI_ESJ1_MBD2-KO4_H3K27ac-Cy5_012-11	ESJ1_MBD2-KO4	2736	2786.5							ESJ1_MBD2-KO4	2376.42	1.05187
DAPI_ESJ1_MBD2-KO4_H3K9ac-Cy5_011-13	ESJ1_MBD2-KO4	5221.62	4603.4							DAPI_ESJ1_MBD2-KO4_H3K27ac-Cy5_012-12	ESJ1_MBD2-KO4	3661.37	3533.93							ESJ1_MBD2-KO4	2107.76	1.02937
DAPI_ESJ1_MBD2-KO4_H3K9ac-Cy5_011-14	ESJ1_MBD2-KO4	3085.63	2810.89							DAPI_ESJ1_MBD2-KO4_H3K27ac-Cy5_012-13	ESJ1_MBD2-KO4	3487.91	3036.96							ESJ1_MBD2-KO4	2737.08	1.07793
DAPI_ESJ1_MBD2-KO4_H3K9ac-Cy5_011-15	ESJ1_MBD2-KO4	4708.05	4409.28							DAPI_ESJ1_MBD2-KO4_H3K27ac-Cy5_012-14	ESJ1_MBD2-KO4	2928.99	2894.27							ESJ1_MBD2-KO4	2459.5	1.05817
DAPI_ESJ1_MBD2-KO4_H3K9ac-Cy5_011-16	ESJ1_MBD2-KO4	5908.31	5711.08							DAPI_ESJ1_MBD2-KO4_H3K27ac-Cy5_012-15	ESJ1_MBD2-KO4	3265.3	3146.86							ESJ1_MBD2-KO4	2246.57	1.04834
DAPI_ESJ1_MBD2-KO4_H3K9ac-Cy5_011-17	ESJ1_MBD2-KO4	3610.89	3244.96							DAPI_ESJ1_MBD2-KO4_H3K27ac-Cy5_012-16	ESJ1_MBD2-KO4	2983.67	3247.67							ESJ1_MBD2-KO4	3019.29	1.08773
DAPI_ESJ1_MBD2-KO4_H3K9ac-Cy5_011-18	ESJ1_MBD2-KO4	5140.29	4698.7							DAPI_ESJ1_MBD2-KO4_H3K27ac-Cy5_012-17	ESJ1_MBD2-KO4	3388.74	3455							ESJ1_MBD2-KO4	2395.87	1.00776
DAPI_ESJ1_MBD2-KO4_H3K9ac-Cy5_011-19	ESJ1_MBD2-KO4	5686.53	5834.22							DAPI_ESJ1_MBD2-KO4_H3K27ac-Cy5_012-18	ESJ1_MBD2-KO4	2073.99	1929.97							ESJ1_MBD2-KO4	2586.09	1.05139
DAPI_ESJ1_MBD2-KO4_H3K9ac-Cy5_011-2	ESJ1_MBD2-KO4	4262.21	4053.89							DAPI_ESJ1_MBD2-KO4_H3K27ac-Cy5_012-19	ESJ1_MBD2-KO4	2522.41	2320.2							ESJ1_MBD2-KO4	2410.72	1.05098
DAPI_ESJ1_MBD2-KO4_H3K9ac-Cy5_011-20	ESJ1_MBD2-KO4	4197.19	3776.13							DAPI_ESJ1_MBD2-KO4_H3K27ac-Cy5_012-2	ESJ1_MBD2-KO4	3022.05	3268.11							ESJ1_MBD2-KO4	2801.53	1.07501
DAPI_ESJ1_MBD2-KO4_H3K9ac-Cy5_011-21	ESJ1_MBD2-KO4	4227.84	3822.19							DAPI_ESJ1_MBD2-KO4_H3K27ac-Cy5_012-20	ESJ1_MBD2-KO4	2260.96	2213.11							ESJ1_MBD2-KO4	2683.55	1.05557
DAPI_ESJ1_MBD2-KO4_H3K9ac-Cy5_011-22	ESJ1_MBD2-KO4	5089.4	4632.35							DAPI_ESJ1_MBD2-KO4_H3K27ac-Cy5_012-21	ESJ1_MBD2-KO4	3118.69	3250.24							ESJ1_MBD2-KO4	2327.46	1.05919
DAPI_ESJ1_MBD2-KO4_H3K9ac-Cy5_011-23	ESJ1_MBD2-KO4	2860.51	2650.54							DAPI_ESJ1_MBD2-KO4_H3K27ac-Cy5_012-22	ESJ1_MBD2-KO4	3690.73	3924.13							ESJ1_MBD2-KO4	2095.44	1.01672
DAPI_ESJ1_MBD2-KO4_H3K9ac-Cy5_011-24	ESJ1_MBD2-KO4	5803.69	5405.73							DAPI_ESJ1_MBD2-KO4_H3K27ac-Cy5_012-23	ESJ1_MBD2-KO4	3151.29	3109.2							ESJ1_MBD2-KO4	3000.05	1.11362
DAPI_ESJ1_MBD2-KO4_H3K9ac-Cy5_011-25	ESJ1_MBD2-KO4	5856.53	5405.9							DAPI_ESJ1_MBD2-KO4_H3K27ac-Cy5_012-24	ESJ1_MBD2-KO4	3754.76	4544.09							ESJ1_MBD2-KO4	3182.93	1.11533
DAPI_ESJ1_MBD2-KO4_H3K9ac-Cy5_011-26	ESJ1_MBD2-KO4	6032.68	5720.25							DAPI_ESJ1_MBD2-KO4_H3K27ac-Cy5_012-25	ESJ1_MBD2-KO4	2625.92	2731.19							ESJ1_MBD2-KO4	2658.62	1.09186
DAPI_ESJ1_MBD2-KO4_H3K9ac-Cy5_011-27	ESJ1_MBD2-KO4	2989.55	3042.45							DAPI_ESJ1_MBD2-KO4_H3K27ac-Cy5_012-26	ESJ1_MBD2-KO4	2979.96	3042.03							ESJ1_MBD2-KO4	2820.51	1.14317
DAPI_ESJ1_MBD2-KO4_H3K9ac-Cy5_011-28	ESJ1_MBD2-KO4	6779.61	7081.36							DAPI_ESJ1_MBD2-KO4_H3K27ac-Cy5_012-3	ESJ1_MBD2-KO4	3396.08	3004.62							ESJ1_MBD2-KO4	2626.41	1.10977
DAPI_ESJ1_MBD2-KO4_H3K9ac-Cy5_011-29	ESJ1_MBD2-KO4	4484.09	4069.77							DAPI_ESJ1_MBD2-KO4_H3K27ac-Cy5_012-4	ESJ1_MBD2-KO4	3621.83	3351.52							ESJ1_MBD2-KO4	2795.58	1.1201
DAPI_ESJ1_MBD2-KO4_H3K9ac-Cy5_011-3	ESJ1_MBD2-KO4	4244.34	4105.54							DAPI_ESJ1_MBD2-KO4_H3K27ac-Cy5_012-5	ESJ1_MBD2-KO4	3098.54	3628.46							ESJ1_MBD2-KO4	2770.6	1.03899
DAPI_ESJ1_MBD2-KO4_H3K9ac-Cy5_011-30	ESJ1_MBD2-KO4	6013.22	5780.73							DAPI_ESJ1_MBD2-KO4_H3K27ac-Cy5_012-6	ESJ1_MBD2-KO4	2387.78	2414.88							ESJ1_MBD2-KO4	2424.05	1.06383
DAPI_ESJ1_MBD2-KO4_H3K9ac-Cy5_011-31	ESJ1_MBD2-KO4	5317.81	4988.06							DAPI_ESJ1_MBD2-KO4_H3K27ac-Cy5_012-7	ESJ1_MBD2-KO4	2238.97	2237.52							ESJ1_MBD2-KO4	2351.91	1.1011
DAPI_ESJ1_MBD2-KO4_H3K9ac-Cy5_011-32	ESJ1_MBD2-KO4	4856.68	4637.84							DAPI_ESJ1_MBD2-KO4_H3K27ac-Cy5_012-8	ESJ1_MBD2-KO4	2609.35	2661.14							ESJ1_MBD2-KO4	2736.06	1.14012
DAPI_ESJ1_MBD2-KO4_H3K9ac-Cy5_011-33	ESJ1_MBD2-KO4	8193.15	8273.06							DAPI_ESJ1_MBD2-KO4_H3K27ac-Cy5_012-9	ESJ1_MBD2-KO4	4059.95	4559.63							ESJ1_MBD2-KO4	2491.48	1.06161
DAPI_ESJ1_MBD2-KO4_H3K9ac-Cy5_011-34	ESJ1_MBD2-KO4	5770.75	5467.44							DAPI_ESJ1_MBD2-KO4_H3K27ac-Cy5_013-1	ESJ1_MBD2-KO4	2311.05	2270.21							ESJ1_MBD2-KO4	2922.47	1.0657
DAPI_ESJ1_MBD2-KO4_H3K9ac-Cy5_011-35	ESJ1_MBD2-KO4	4835.82	4235.89							DAPI_ESJ1_MBD2-KO4_H3K27ac-Cy5_013-10	ESJ1_MBD2-KO4	4097.15	4451.78							ESJ1_MBD2-KO4	2221.15	1.07237
DAPI_ESJ1_MBD2-KO4_H3K9ac-Cy5_011-36	ESJ1_MBD2-KO4	4008.46	3689.94							DAPI_ESJ1_MBD2-KO4_H3K27ac-Cy5_013-11	ESJ1_MBD2-KO4	3708.14	3769.53							ESJ1_MBD2-KO4	2208.07	1.11166
DAPI_ESJ1_MBD2-KO4_H3K9ac-Cy5_011-37	ESJ1_MBD2-KO4	7156.59	6797.5							DAPI_ESJ1_MBD2-KO4_H3K27ac-Cy5_013-12	ESJ1_MBD2-KO4	4002.26	4214.69							ESJ1_MBD2-KO4	2335.36	1.11484
DAPI_ESJ1_MBD2-KO4_H3K9ac-Cy5_011-38	ESJ1_MBD2-KO4	5919.38	5774.17							DAPI_ESJ1_MBD2-KO4_H3K27ac-Cy5_013-13	ESJ1_MBD2-KO4	2765.14	2499.48							ESJ1_MBD2-KO4	2104.06	1.10251
DAPI_ESJ1_MBD2-KO4_H3K9ac-Cy5_011-39	ESJ1_MBD2-KO4	4352.73	4426.25							DAPI_ESJ1_MBD2-KO4_H3K27ac-Cy5_013-14	ESJ1_MBD2-KO4	2011.21	1888.28							ESJ1_MBD2-KO4	2039.72	1.07263
DAPI_ESJ1_MBD2-KO4_H3K9ac-Cy5_011-4	ESJ1_MBD2-KO4	4847.93	4277.51							DAPI_ESJ1_MBD2-KO4_H3K27ac-Cy5_013-15	ESJ1_MBD2-KO4	3030.64	3549.8							ESJ1_MBD2-KO4	2236.05	1.10793
DAPI_ESJ1_MBD2-KO4_H3K9ac-Cy5_011-40	ESJ1_MBD2-KO4	5574.98	5208.28							DAPI_ESJ1_MBD2-KO4_H3K27ac-Cy5_013-16	ESJ1_MBD2-KO4	2184	1995.35							ESJ1_MBD2-KO4	2612.9	1.16436
DAPI_ESJ1_MBD2-KO4_H3K9ac-Cy5_011-41	ESJ1_MBD2-KO4	5479.23	4920.9							DAPI_ESJ1_MBD2-KO4_H3K27ac-Cy5_013-17	ESJ1_MBD2-KO4	1650.18	1655.15							ESJ1_MBD2-KO4	2009.69	1.09245
DAPI_ESJ1_MBD2-KO4_H3K9ac-Cy5_011-42	ESJ1_MBD2-KO4	4894.19	4316.43							DAPI_ESJ1_MBD2-KO4_H3K27ac-Cy5_013-18	ESJ1_MBD2-KO4	2626.26	2651.08							ESJ1_MBD2-KO4	2077.64	1.08259
DAPI_ESJ1_MBD2-KO4_H3K9ac-Cy5_011-43	ESJ1_MBD2-KO4	4425.37	4868.88							DAPI_ESJ1_MBD2-KO4_H3K27ac-Cy5_013-19	ESJ1_MBD2-KO4	2396.09	2436.73							ESJ1_MBD2-KO4	2768.32	1.07613
DAPI_ESJ1_MBD2-KO4_H3K9ac-Cy5_011-44	ESJ1_MBD2-KO4	3967.74	3462							DAPI_ESJ1_MBD2-KO4_H3K27ac-Cy5_013-2	ESJ1_MBD2-KO4	2996.64	3188.43							ESJ1_MBD2-KO4	2305.86	1.0445
DAPI_ESJ1_MBD2-KO4_H3K9ac-Cy5_011-45	ESJ1_MBD2-KO4	4247.09	4642.14							DAPI_ESJ1_MBD2-KO4_H3K27ac-Cy5_013-20	ESJ1_MBD2-KO4	2082.89	1909.51							ESJ1_MBD2-KO4	2853.05	1.07789
DAPI_ESJ1_MBD2-KO4_H3K9ac-Cy5_011-46	ESJ1_MBD2-KO4	4761.97	4386.25							DAPI_ESJ1_MBD2-KO4_H3K27ac-Cy5_013-21	ESJ1_MBD2-KO4	2931.3	2974.56							ESJ1_MBD2-KO4	2115.97	0.991387
DAPI_ESJ1_MBD2-KO4_H3K9ac-Cy5_011-47	ESJ1_MBD2-KO4	4301.38	4126.31							DAPI_ESJ1_MBD2-KO4_H3K27ac-Cy5_013-22	ESJ1_MBD2-KO4	2247.22	2245.67							ESJ1_MBD2-KO4	2477.17	1.02258
DAPI_ESJ1_MBD2-KO4_H3K9ac-Cy5_011-48	ESJ1_MBD2-KO4	6190.01	4993.04							DAPI_ESJ1_MBD2-KO4_H3K27ac-Cy5_013-23	ESJ1_MBD2-KO4	3203.72	3314.13							ESJ1_MBD2-KO4	2120.13	1.04427
DAPI_ESJ1_MBD2-KO4_H3K9ac-Cy5_011-49	ESJ1_MBD2-KO4	5583.16	5190.47							DAPI_ESJ1_MBD2-KO4_H3K27ac-Cy5_013-24	ESJ1_MBD2-KO4	2686.58	2570.66							ESJ1_MBD2-KO4	2550.14	1.04024
DAPI_ESJ1_MBD2-KO4_H3K9ac-Cy5_011-5	ESJ1_MBD2-KO4	3109.47	2726.79							DAPI_ESJ1_MBD2-KO4_H3K27ac-Cy5_013-3	ESJ1_MBD2-KO4	2580.08	2901.34							ESJ1_MBD2-KO4	2808.15	1.02606
DAPI_ESJ1_MBD2-KO4_H3K9ac-Cy5_011-50	ESJ1_MBD2-KO4	4863.87	5066.39							DAPI_ESJ1_MBD2-KO4_H3K27ac-Cy5_013-4	ESJ1_MBD2-KO4	2779.95	2916.43							ESJ1_MBD2-KO4	2516.17	1.13257
DAPI_ESJ1_MBD2-KO4_H3K9ac-Cy5_011-51	ESJ1_MBD2-KO4	3326.83	3361.79							DAPI_ESJ1_MBD2-KO4_H3K27ac-Cy5_013-5	ESJ1_MBD2-KO4	2842.54	3142.7							ESJ1_MBD2-KO4	3160.23	1.04501
DAPI_ESJ1_MBD2-KO4_H3K9ac-Cy5_011-52	ESJ1_MBD2-KO4	6645.29	8530.31							DAPI_ESJ1_MBD2-KO4_H3K27ac-Cy5_013-6	ESJ1_MBD2-KO4	3129.25	3232.17							ESJ1_MBD2-KO4	2791.33	1.0648
DAPI_ESJ1_MBD2-KO4_H3K9ac-Cy5_011-53	ESJ1_MBD2-KO4	6349.55	6124.56							DAPI_ESJ1_MBD2-KO4_H3K27ac-Cy5_013-7	ESJ1_MBD2-KO4	4358.31	4629.15							ESJ1_MBD2-KO4	2774	1.09646
DAPI_ESJ1_MBD2-KO4_H3K9ac-Cy5_011-54	ESJ1_MBD2-KO4	4405.62	3898.82							DAPI_ESJ1_MBD2-KO4_H3K27ac-Cy5_013-8	ESJ1_MBD2-KO4	3584.78	3499.03							ESJ1_MBD2-KO4	2299.12	1.05446
DAPI_ESJ1_MBD2-KO4_H3K9ac-Cy5_011-55	ESJ1_MBD2-KO4	3712.3	3631.05							DAPI_ESJ1_MBD2-KO4_H3K27ac-Cy5_013-9	ESJ1_MBD2-KO4	3916.67	3908.67							ESJ1_MBD2-KO4	2885.54	1.06737
DAPI_ESJ1_MBD2-KO4_H3K9ac-Cy5_011-56	ESJ1_MBD2-KO4	4689.09	4922.79							DAPI_ESJ1_MBD2-KO4_H3K27ac-Cy5_014-1	ESJ1_MBD2-KO4	1602.72	1543.16							ESJ1_MBD2-KO4	2748.43	1.04409
DAPI_ESJ1_MBD2-KO4_H3K9ac-Cy5_011-57	ESJ1_MBD2-KO4	3424.1	2969.73							DAPI_ESJ1_MBD2-KO4_H3K27ac-Cy5_014-10	ESJ1_MBD2-KO4	1519.32	1503.69							ESJ1_MBD2-KO4	2852.97	1.07185
DAPI_ESJ1_MBD2-KO4_H3K9ac-Cy5_011-58	ESJ1_MBD2-KO4	4461.26	3991.95							DAPI_ESJ1_MBD2-KO4_H3K27ac-Cy5_014-11	ESJ1_MBD2-KO4	2868.61	2937.95							ESJ1_MBD2-KO4	2438.18	1.05775
DAPI_ESJ1_MBD2-KO4_H3K9ac-Cy5_011-59	ESJ1_MBD2-KO4	3887.65	3396.18							DAPI_ESJ1_MBD2-KO4_H3K27ac-Cy5_014-12	ESJ1_MBD2-KO4	2119.6	2036.11							ESJ1_MBD2-KO4	2650.09	1.05714
DAPI_ESJ1_MBD2-KO4_H3K9ac-Cy5_011-6	ESJ1_MBD2-KO4	3815.23	3647.68							DAPI_ESJ1_MBD2-KO4_H3K27ac-Cy5_014-13	ESJ1_MBD2-KO4	2876.02	3017.79							ESJ1_MBD2-KO4	2314.52	1.03737
DAPI_ESJ1_MBD2-KO4_H3K9ac-Cy5_011-60	ESJ1_MBD2-KO4	3206.49	2821.13							DAPI_ESJ1_MBD2-KO4_H3K27ac-Cy5_014-14	ESJ1_MBD2-KO4	3158.43	2983.81							ESJ1_MBD2-KO4	2826.87	1.15238
DAPI_ESJ1_MBD2-KO4_H3K9ac-Cy5_011-61	ESJ1_MBD2-KO4	4975.62	6432.43							DAPI_ESJ1_MBD2-KO4_H3K27ac-Cy5_014-15	ESJ1_MBD2-KO4	2554.3	2463.65							ESJ1_MBD2-KO4	2544.09	1.06681
DAPI_ESJ1_MBD2-KO4_H3K9ac-Cy5_011-7	ESJ1_MBD2-KO4	4162.63	4028.65							DAPI_ESJ1_MBD2-KO4_H3K27ac-Cy5_014-16	ESJ1_MBD2-KO4	3369.91	3020.53							ESJ1_MBD2-KO4	2872.52	0.964645
DAPI_ESJ1_MBD2-KO4_H3K9ac-Cy5_011-8	ESJ1_MBD2-KO4	4188.58	3665.45							DAPI_ESJ1_MBD2-KO4_H3K27ac-Cy5_014-17	ESJ1_MBD2-KO4	2753.04	2520.16							ESJ1_MBD2-KO4	2678.6	1.0471
DAPI_ESJ1_MBD2-KO4_H3K9ac-Cy5_011-9	ESJ1_MBD2-KO4	4988.5	4040.7							DAPI_ESJ1_MBD2-KO4_H3K27ac-Cy5_014-18	ESJ1_MBD2-KO4	2168.73	2106.66							ESJ1_MBD2-KO4	2250.7	1.0308
DAPI_ESJ1_MBD2-KO4_H3K9ac-Cy5_012-1	ESJ1_MBD2-KO4	3885.8	3339.76							DAPI_ESJ1_MBD2-KO4_H3K27ac-Cy5_014-19	ESJ1_MBD2-KO4	2258.27	2171.79							ESJ1_MBD2-KO4	2884.99	1.05772
DAPI_ESJ1_MBD2-KO4_H3K9ac-Cy5_012-10	ESJ1_MBD2-KO4	3640.29	3342.89							DAPI_ESJ1_MBD2-KO4_H3K27ac-Cy5_014-2	ESJ1_MBD2-KO4	2065.66	2183.47							ESJ1_MBD2-KO4	2691	1.0489
DAPI_ESJ1_MBD2-KO4_H3K9ac-Cy5_012-11	ESJ1_MBD2-KO4	7020.62	6947.07							DAPI_ESJ1_MBD2-KO4_H3K27ac-Cy5_014-20	ESJ1_MBD2-KO4	3591.58	3469.09							ESJ1_MBD2-KO4	2679.99	0.989589
DAPI_ESJ1_MBD2-KO4_H3K9ac-Cy5_012-12	ESJ1_MBD2-KO4	4261.99	4374.62							DAPI_ESJ1_MBD2-KO4_H3K27ac-Cy5_014-21	ESJ1_MBD2-KO4	2844.2	2666.91							ESJ1_MBD2-KO4	2563.92	1.07334
DAPI_ESJ1_MBD2-KO4_H3K9ac-Cy5_012-13	ESJ1_MBD2-KO4	3627.86	3642.32							DAPI_ESJ1_MBD2-KO4_H3K27ac-Cy5_014-22	ESJ1_MBD2-KO4	1676.12	1685.17							ESJ1_MBD2-KO4	2861.05	1.15579
DAPI_ESJ1_MBD2-KO4_H3K9ac-Cy5_012-14	ESJ1_MBD2-KO4	3240.49	2867.7							DAPI_ESJ1_MBD2-KO4_H3K27ac-Cy5_014-23	ESJ1_MBD2-KO4	2071.64	1935.41							ESJ1_MBD2-KO4	2426.04	1.06744
DAPI_ESJ1_MBD2-KO4_H3K9ac-Cy5_012-15	ESJ1_MBD2-KO4	5227.55	4232.41							DAPI_ESJ1_MBD2-KO4_H3K27ac-Cy5_014-3	ESJ1_MBD2-KO4	2276.53	2454.39							ESJ1_MBD2-KO4	2595.88	1.0372
DAPI_ESJ1_MBD2-KO4_H3K9ac-Cy5_012-16	ESJ1_MBD2-KO4	7049.47	6388.03							DAPI_ESJ1_MBD2-KO4_H3K27ac-Cy5_014-4	ESJ1_MBD2-KO4	2427.28	2472.27							ESJ1_MBD2-KO4	2586.17	1.07298
DAPI_ESJ1_MBD2-KO4_H3K9ac-Cy5_012-17	ESJ1_MBD2-KO4	4767.43	4398.89							DAPI_ESJ1_MBD2-KO4_H3K27ac-Cy5_014-5	ESJ1_MBD2-KO4	2901.93	3130.82							ESJ1_MBD2-KO4	2901.86	1.04501
DAPI_ESJ1_MBD2-KO4_H3K9ac-Cy5_012-18	ESJ1_MBD2-KO4	4249.73	3883.07							DAPI_ESJ1_MBD2-KO4_H3K27ac-Cy5_014-6	ESJ1_MBD2-KO4	2424.01	2386.9							ESJ1_MBD2-KO4	2455.5	1.01861
DAPI_ESJ1_MBD2-KO4_H3K9ac-Cy5_012-19	ESJ1_MBD2-KO4	2979.61	2644.99							DAPI_ESJ1_MBD2-KO4_H3K27ac-Cy5_014-7	ESJ1_MBD2-KO4	2584.16	2664.17							ESJ1_MBD2-KO4	2653.95	1.08386
DAPI_ESJ1_MBD2-KO4_H3K9ac-Cy5_012-2	ESJ1_MBD2-KO4	4289.12	3932.05							DAPI_ESJ1_MBD2-KO4_H3K27ac-Cy5_014-8	ESJ1_MBD2-KO4	1742.93	1714.69							ESJ1_MBD2-KO4	2691.02	1.07949
DAPI_ESJ1_MBD2-KO4_H3K9ac-Cy5_012-20	ESJ1_MBD2-KO4	2772.02	2688.04							DAPI_ESJ1_MBD2-KO4_H3K27ac-Cy5_014-9	ESJ1_MBD2-KO4	2317.74	2205.57							ESJ1_MBD2-KO4	2704.33	1.08406
DAPI_ESJ1_MBD2-KO4_H3K9ac-Cy5_012-21	ESJ1_MBD2-KO4	3858.5	3619.02							DAPI_ESJ1_MBD2-KO4_H3K27ac-Cy5_015-1	ESJ1_MBD2-KO4	1970.79	1957.65							ESJ1_MBD2-KO4	2419.76	1.10092
DAPI_ESJ1_MBD2-KO4_H3K9ac-Cy5_012-22	ESJ1_MBD2-KO4	5231.02	4516.92							DAPI_ESJ1_MBD2-KO4_H3K27ac-Cy5_015-10	ESJ1_MBD2-KO4	3169.07	2719.44							ESJ1_MBD2-KO4	2516.8	1.15793
DAPI_ESJ1_MBD2-KO4_H3K9ac-Cy5_012-23	ESJ1_MBD2-KO4	3921.76	3166.66							DAPI_ESJ1_MBD2-KO4_H3K27ac-Cy5_015-11	ESJ1_MBD2-KO4	2884.03	2975.64							ESJ1_MBD2-KO4	2229.05	1.0491
DAPI_ESJ1_MBD2-KO4_H3K9ac-Cy5_012-24	ESJ1_MBD2-KO4	4734.04	4188.23							DAPI_ESJ1_MBD2-KO4_H3K27ac-Cy5_015-12	ESJ1_MBD2-KO4	2483.7	2552.85							ESJ1_MBD2-KO4	2388.59	1.06227
DAPI_ESJ1_MBD2-KO4_H3K9ac-Cy5_012-25	ESJ1_MBD2-KO4	4716.91	3948.05							DAPI_ESJ1_MBD2-KO4_H3K27ac-Cy5_015-13	ESJ1_MBD2-KO4	2864.62	2796.95							ESJ1_MBD2-KO4	2421.84	1.07021
DAPI_ESJ1_MBD2-KO4_H3K9ac-Cy5_012-26	ESJ1_MBD2-KO4	6843.75	6618.78							DAPI_ESJ1_MBD2-KO4_H3K27ac-Cy5_015-14	ESJ1_MBD2-KO4	2740.84	3013.42							ESJ1_MBD2-KO4	2338.78	1.0573
DAPI_ESJ1_MBD2-KO4_H3K9ac-Cy5_012-27	ESJ1_MBD2-KO4	7318.69	7462.33							DAPI_ESJ1_MBD2-KO4_H3K27ac-Cy5_015-15	ESJ1_MBD2-KO4	3062.21	3175.91							ESJ1_MBD2-KO4	1922.56	1.01973
DAPI_ESJ1_MBD2-KO4_H3K9ac-Cy5_012-28	ESJ1_MBD2-KO4	6747.63	6552.77							DAPI_ESJ1_MBD2-KO4_H3K27ac-Cy5_015-16	ESJ1_MBD2-KO4	2380.48	2371.29							ESJ1_MBD2-KO4	2381.62	1.09628
DAPI_ESJ1_MBD2-KO4_H3K9ac-Cy5_012-29	ESJ1_MBD2-KO4	3664.83	2697.44							DAPI_ESJ1_MBD2-KO4_H3K27ac-Cy5_015-17	ESJ1_MBD2-KO4	3244.03	3561.41							ESJ1_MBD2-KO4	2376.65	1.16884
DAPI_ESJ1_MBD2-KO4_H3K9ac-Cy5_012-3	ESJ1_MBD2-KO4	4337.75	3558.65							DAPI_ESJ1_MBD2-KO4_H3K27ac-Cy5_015-18	ESJ1_MBD2-KO4	3498.45	3533.27							ESJ1_MBD2-KO4	2358.33	1.12998
DAPI_ESJ1_MBD2-KO4_H3K9ac-Cy5_012-30	ESJ1_MBD2-KO4	4789.84	4607.06							DAPI_ESJ1_MBD2-KO4_H3K27ac-Cy5_015-19	ESJ1_MBD2-KO4	3050.61	3144.35							ESJ1_MBD2-KO4	2305.48	1.11118
DAPI_ESJ1_MBD2-KO4_H3K9ac-Cy5_012-31	ESJ1_MBD2-KO4	3731.7	3136.5							DAPI_ESJ1_MBD2-KO4_H3K27ac-Cy5_015-2	ESJ1_MBD2-KO4	2075.49	2082.02							ESJ1_MBD2-KO4	2620.55	0.991234
DAPI_ESJ1_MBD2-KO4_H3K9ac-Cy5_012-32	ESJ1_MBD2-KO4	7287.08	7246.91							DAPI_ESJ1_MBD2-KO4_H3K27ac-Cy5_015-20	ESJ1_MBD2-KO4	3266.92	3351.37							ESJ1_MBD2-KO4	2324.87	1.07115
DAPI_ESJ1_MBD2-KO4_H3K9ac-Cy5_012-33	ESJ1_MBD2-KO4	5826.33	5647.65							DAPI_ESJ1_MBD2-KO4_H3K27ac-Cy5_015-21	ESJ1_MBD2-KO4	3135.44	2985.41							ESJ1_MBD2-KO4	2417.01	1.07721
DAPI_ESJ1_MBD2-KO4_H3K9ac-Cy5_012-34	ESJ1_MBD2-KO4	7051.08	6172.22							DAPI_ESJ1_MBD2-KO4_H3K27ac-Cy5_015-22	ESJ1_MBD2-KO4	3211.65	3077.58							ESJ1_MBD2-KO4	2631.41	1.05703
DAPI_ESJ1_MBD2-KO4_H3K9ac-Cy5_012-35	ESJ1_MBD2-KO4	4215.34	4194.49							DAPI_ESJ1_MBD2-KO4_H3K27ac-Cy5_015-23	ESJ1_MBD2-KO4	2497.11	2553.21							ESJ1_MBD2-KO4	2430.78	1.08786
DAPI_ESJ1_MBD2-KO4_H3K9ac-Cy5_012-36	ESJ1_MBD2-KO4	7583.39	6905.32							DAPI_ESJ1_MBD2-KO4_H3K27ac-Cy5_015-3	ESJ1_MBD2-KO4	2023.29	2053.37							ESJ1_MBD2-KO4	2715.38	1.03112
DAPI_ESJ1_MBD2-KO4_H3K9ac-Cy5_012-37	ESJ1_MBD2-KO4	3700.54	3519.33							DAPI_ESJ1_MBD2-KO4_H3K27ac-Cy5_015-4	ESJ1_MBD2-KO4	2162.77	2034.7							ESJ1_MBD2-KO4	2936.05	1.09223
DAPI_ESJ1_MBD2-KO4_H3K9ac-Cy5_012-38	ESJ1_MBD2-KO4	6946.85	6982.31							DAPI_ESJ1_MBD2-KO4_H3K27ac-Cy5_015-5	ESJ1_MBD2-KO4	1919.96	1781.27							ESJ1_MBD2-KO4	2869.07	1.05366
DAPI_ESJ1_MBD2-KO4_H3K9ac-Cy5_012-39	ESJ1_MBD2-KO4	4070.73	3714.71							DAPI_ESJ1_MBD2-KO4_H3K27ac-Cy5_015-6	ESJ1_MBD2-KO4	1628.33	1667.75							ESJ1_MBD2-KO4	2859.94	1.09495
DAPI_ESJ1_MBD2-KO4_H3K9ac-Cy5_012-4	ESJ1_MBD2-KO4	3356.81	2809.63							DAPI_ESJ1_MBD2-KO4_H3K27ac-Cy5_015-7	ESJ1_MBD2-KO4	2707.19	2725.67							ESJ1_MBD2-KO4	2542.09	1.04474
DAPI_ESJ1_MBD2-KO4_H3K9ac-Cy5_012-40	ESJ1_MBD2-KO4	5082.79	5333.56							DAPI_ESJ1_MBD2-KO4_H3K27ac-Cy5_015-8	ESJ1_MBD2-KO4	2531.12	2396.34							ESJ1_MBD2-KO4	2929.3	1.03089
DAPI_ESJ1_MBD2-KO4_H3K9ac-Cy5_012-41	ESJ1_MBD2-KO4	3682.23	3402.4							DAPI_ESJ1_MBD2-KO4_H3K27ac-Cy5_015-9	ESJ1_MBD2-KO4	4630.18	6652.15							ESJ1_MBD2-KO4	2815.99	1.09146
DAPI_ESJ1_MBD2-KO4_H3K9ac-Cy5_012-42	ESJ1_MBD2-KO4	3328.74	2856.73							DAPI_ESJ1_MBD2-KO4_H3K27ac-Cy5_016-1	ESJ1_MBD2-KO4	1871.07	1768.36							ESJ1_MBD2-KO4	3124.34	1.09835
DAPI_ESJ1_MBD2-KO4_H3K9ac-Cy5_012-43	ESJ1_MBD2-KO4	4813.01	4676.28							DAPI_ESJ1_MBD2-KO4_H3K27ac-Cy5_016-10	ESJ1_MBD2-KO4	3045.07	3441.57							ESJ1_MBD2-KO4	2955.4	1.09756
DAPI_ESJ1_MBD2-KO4_H3K9ac-Cy5_012-44	ESJ1_MBD2-KO4	5633.15	5131.48							DAPI_ESJ1_MBD2-KO4_H3K27ac-Cy5_016-11	ESJ1_MBD2-KO4	3122.47	3244.92							ESJ1_MBD2-KO4	2620.24	1.04999
DAPI_ESJ1_MBD2-KO4_H3K9ac-Cy5_012-45	ESJ1_MBD2-KO4	4270.5	4416.61							DAPI_ESJ1_MBD2-KO4_H3K27ac-Cy5_016-12	ESJ1_MBD2-KO4	2931.34	2677.61							ESJ1_MBD2-KO4	2624.96	1.08559
DAPI_ESJ1_MBD2-KO4_H3K9ac-Cy5_012-46	ESJ1_MBD2-KO4	3728.01	3111.86							DAPI_ESJ1_MBD2-KO4_H3K27ac-Cy5_016-13	ESJ1_MBD2-KO4	3260.28	3666.53							ESJ1_MBD2-KO4	3263.74	1.16047
DAPI_ESJ1_MBD2-KO4_H3K9ac-Cy5_012-5	ESJ1_MBD2-KO4	4895.41	4406.6							DAPI_ESJ1_MBD2-KO4_H3K27ac-Cy5_016-14	ESJ1_MBD2-KO4	2560.04	2483.37							ESJ1_MBD2-KO4	3157.36	1.13027
DAPI_ESJ1_MBD2-KO4_H3K9ac-Cy5_012-6	ESJ1_MBD2-KO4	4407.03	4053.51							DAPI_ESJ1_MBD2-KO4_H3K27ac-Cy5_016-15	ESJ1_MBD2-KO4	2445.32	2272.18							ESJ1_MBD2-KO4	3099.13	1.07877
DAPI_ESJ1_MBD2-KO4_H3K9ac-Cy5_012-7	ESJ1_MBD2-KO4	3814.28	3557.39							DAPI_ESJ1_MBD2-KO4_H3K27ac-Cy5_016-16	ESJ1_MBD2-KO4	2208.44	2920.9							ESJ1_MBD2-KO4	2674.68	1.04934
DAPI_ESJ1_MBD2-KO4_H3K9ac-Cy5_012-8	ESJ1_MBD2-KO4	5527.36	4829.83							DAPI_ESJ1_MBD2-KO4_H3K27ac-Cy5_016-17	ESJ1_MBD2-KO4	1901.1	1749.51							ESJ1_MBD2-KO4	3422.9	1.16553
DAPI_ESJ1_MBD2-KO4_H3K9ac-Cy5_012-9	ESJ1_MBD2-KO4	3621.06	3226.54							DAPI_ESJ1_MBD2-KO4_H3K27ac-Cy5_016-18	ESJ1_MBD2-KO4	2653.07	2562.82							ESJ1_MBD2-KO4	3017.79	1.06997
DAPI_ESJ1_MBD2-KO4_H3K9ac-Cy5_013-1	ESJ1_MBD2-KO4	2678.21	2490.6							DAPI_ESJ1_MBD2-KO4_H3K27ac-Cy5_016-19	ESJ1_MBD2-KO4	3041.12	3158.12							ESJ1_MBD2-KO4	2911.6	1.06091
DAPI_ESJ1_MBD2-KO4_H3K9ac-Cy5_013-10	ESJ1_MBD2-KO4	6183.3	5724.88							DAPI_ESJ1_MBD2-KO4_H3K27ac-Cy5_016-2	ESJ1_MBD2-KO4	3117.36	3364.99							ESJ1_MBD2-KO4	2799.18	1.09819
DAPI_ESJ1_MBD2-KO4_H3K9ac-Cy5_013-11	ESJ1_MBD2-KO4	3863.33	3253.55							DAPI_ESJ1_MBD2-KO4_H3K27ac-Cy5_016-20	ESJ1_MBD2-KO4	2658.08	2595.97							ESJ1_MBD2-KO4	2948.02	1.05746
DAPI_ESJ1_MBD2-KO4_H3K9ac-Cy5_013-12	ESJ1_MBD2-KO4	6665.51	6947.52							DAPI_ESJ1_MBD2-KO4_H3K27ac-Cy5_016-21	ESJ1_MBD2-KO4	2461.41	2362.57							ESJ1_MBD2-KO4	2875	1.06093
DAPI_ESJ1_MBD2-KO4_H3K9ac-Cy5_013-13	ESJ1_MBD2-KO4	4896.38	4614.2							DAPI_ESJ1_MBD2-KO4_H3K27ac-Cy5_016-22	ESJ1_MBD2-KO4	2550.91	2603.34							ESJ1_MBD2-KO4	2627.49	1.03927
DAPI_ESJ1_MBD2-KO4_H3K9ac-Cy5_013-14	ESJ1_MBD2-KO4	6679.91	5974.03							DAPI_ESJ1_MBD2-KO4_H3K27ac-Cy5_016-23	ESJ1_MBD2-KO4	1820.35	1860.22							ESJ1_MBD2-KO4	3109.92	1.22224
DAPI_ESJ1_MBD2-KO4_H3K9ac-Cy5_013-15	ESJ1_MBD2-KO4	4516.77	3708.64							DAPI_ESJ1_MBD2-KO4_H3K27ac-Cy5_016-24	ESJ1_MBD2-KO4	2505.04	3003.89							ESJ1_MBD2-KO4	2710.98	1.28237
DAPI_ESJ1_MBD2-KO4_H3K9ac-Cy5_013-16	ESJ1_MBD2-KO4	7975.77	7230.02							DAPI_ESJ1_MBD2-KO4_H3K27ac-Cy5_016-25	ESJ1_MBD2-KO4	2264.31	2237.69							ESJ1_MBD2-KO4	3354.45	1.10224
DAPI_ESJ1_MBD2-KO4_H3K9ac-Cy5_013-17	ESJ1_MBD2-KO4	4506.45	4127.19							DAPI_ESJ1_MBD2-KO4_H3K27ac-Cy5_016-26	ESJ1_MBD2-KO4	3235.82	3059.04							ESJ1_MBD2-KO4	3112.26	1.3287
DAPI_ESJ1_MBD2-KO4_H3K9ac-Cy5_013-18	ESJ1_MBD2-KO4	7512.75	6777.86							DAPI_ESJ1_MBD2-KO4_H3K27ac-Cy5_016-27	ESJ1_MBD2-KO4	2649.41	2505.19							ESJ1_MBD2-KO4	2771.52	1.04696
DAPI_ESJ1_MBD2-KO4_H3K9ac-Cy5_013-19	ESJ1_MBD2-KO4	4285.57	3820.51							DAPI_ESJ1_MBD2-KO4_H3K27ac-Cy5_016-28	ESJ1_MBD2-KO4	2494.83	2540.73							ESJ1_MBD2-KO4	2896.63	1.00512
DAPI_ESJ1_MBD2-KO4_H3K9ac-Cy5_013-2	ESJ1_MBD2-KO4	4311.41	3723.73							DAPI_ESJ1_MBD2-KO4_H3K27ac-Cy5_016-29	ESJ1_MBD2-KO4	2339.68	2176.68							ESJ1_MBD2-KO4	3384.07	1.08714
DAPI_ESJ1_MBD2-KO4_H3K9ac-Cy5_013-20	ESJ1_MBD2-KO4	6802.77	6169.25							DAPI_ESJ1_MBD2-KO4_H3K27ac-Cy5_016-3	ESJ1_MBD2-KO4	2311.14	2390.32							ESJ1_MBD2-KO4	3273.04	1.08585
DAPI_ESJ1_MBD2-KO4_H3K9ac-Cy5_013-21	ESJ1_MBD2-KO4	6767.8	6284.31							DAPI_ESJ1_MBD2-KO4_H3K27ac-Cy5_016-30	ESJ1_MBD2-KO4	1800.92	1604.86							ESJ1_MBD2-KO4	2976.68	1.14028
DAPI_ESJ1_MBD2-KO4_H3K9ac-Cy5_013-22	ESJ1_MBD2-KO4	6136.46	5373.59							DAPI_ESJ1_MBD2-KO4_H3K27ac-Cy5_016-31	ESJ1_MBD2-KO4	3153.72	3304.27							ESJ1_MBD2-KO4	3360.01	1.2749
DAPI_ESJ1_MBD2-KO4_H3K9ac-Cy5_013-23	ESJ1_MBD2-KO4	3575.34	2967.13							DAPI_ESJ1_MBD2-KO4_H3K27ac-Cy5_016-32	ESJ1_MBD2-KO4	3539.84	3812.5							ESJ1_MBD2-KO4	2639.96	1.06719
DAPI_ESJ1_MBD2-KO4_H3K9ac-Cy5_013-24	ESJ1_MBD2-KO4	5674.26	5288.73							DAPI_ESJ1_MBD2-KO4_H3K27ac-Cy5_016-33	ESJ1_MBD2-KO4	2126.49	2028.49							ESJ1_MBD2-KO4	3023.96	1.0648
DAPI_ESJ1_MBD2-KO4_H3K9ac-Cy5_013-25	ESJ1_MBD2-KO4	3589.59	3235.49							DAPI_ESJ1_MBD2-KO4_H3K27ac-Cy5_016-34	ESJ1_MBD2-KO4	1860.35	1773.49							ESJ1_MBD2-KO4	3204.56	1.07787
DAPI_ESJ1_MBD2-KO4_H3K9ac-Cy5_013-26	ESJ1_MBD2-KO4	4469.25	3619.44							DAPI_ESJ1_MBD2-KO4_H3K27ac-Cy5_016-35	ESJ1_MBD2-KO4	2498.28	2331.91							ESJ1_MBD2-KO4	2895.43	1.13691
DAPI_ESJ1_MBD2-KO4_H3K9ac-Cy5_013-27	ESJ1_MBD2-KO4	5070.95	4865.6							DAPI_ESJ1_MBD2-KO4_H3K27ac-Cy5_016-36	ESJ1_MBD2-KO4	2893.06	2915.14							ESJ1_MBD2-KO4	2798.5	1.17862
DAPI_ESJ1_MBD2-KO4_H3K9ac-Cy5_013-28	ESJ1_MBD2-KO4	4665.52	4313.09							DAPI_ESJ1_MBD2-KO4_H3K27ac-Cy5_016-37	ESJ1_MBD2-KO4	3090.7	3130.63							ESJ1_MBD2-KO4	3175.35	1.11834
DAPI_ESJ1_MBD2-KO4_H3K9ac-Cy5_013-29	ESJ1_MBD2-KO4	5316.38	4770.98							DAPI_ESJ1_MBD2-KO4_H3K27ac-Cy5_016-38	ESJ1_MBD2-KO4	2200.28	2290.93							ESJ1_MBD2-KO4	2876.49	1.22133
DAPI_ESJ1_MBD2-KO4_H3K9ac-Cy5_013-3	ESJ1_MBD2-KO4	4568.98	4181.84							DAPI_ESJ1_MBD2-KO4_H3K27ac-Cy5_016-39	ESJ1_MBD2-KO4	2772.3	2863.43							ESJ1_MBD2-KO4	3168.72	1.06715
DAPI_ESJ1_MBD2-KO4_H3K9ac-Cy5_013-30	ESJ1_MBD2-KO4	3668.18	3344.48							DAPI_ESJ1_MBD2-KO4_H3K27ac-Cy5_016-4	ESJ1_MBD2-KO4	3459.21	3524.53							ESJ1_MBD2-KO4	3187.33	1.13948
DAPI_ESJ1_MBD2-KO4_H3K9ac-Cy5_013-4	ESJ1_MBD2-KO4	3182.63	2706.36							DAPI_ESJ1_MBD2-KO4_H3K27ac-Cy5_016-40	ESJ1_MBD2-KO4	1682.8	1900.65							ESJ1_MBD2-KO4	2966.08	1.16136
DAPI_ESJ1_MBD2-KO4_H3K9ac-Cy5_013-5	ESJ1_MBD2-KO4	4335.18	4081.3							DAPI_ESJ1_MBD2-KO4_H3K27ac-Cy5_016-41	ESJ1_MBD2-KO4	2096.68	2042.93							ESJ1_MBD2-KO4	2757.62	1.11762
DAPI_ESJ1_MBD2-KO4_H3K9ac-Cy5_013-6	ESJ1_MBD2-KO4	5954.82	5218.32							DAPI_ESJ1_MBD2-KO4_H3K27ac-Cy5_016-42	ESJ1_MBD2-KO4	3040.61	3253.49							ESJ1_MBD2-KO4	2685.93	1.09032
DAPI_ESJ1_MBD2-KO4_H3K9ac-Cy5_013-7	ESJ1_MBD2-KO4	3214	2748.03							DAPI_ESJ1_MBD2-KO4_H3K27ac-Cy5_016-43	ESJ1_MBD2-KO4	2662.9	2925.35							ESJ1_MBD2-KO4	2731.34	1.12918
DAPI_ESJ1_MBD2-KO4_H3K9ac-Cy5_013-8	ESJ1_MBD2-KO4	5848.8	5568.75							DAPI_ESJ1_MBD2-KO4_H3K27ac-Cy5_016-5	ESJ1_MBD2-KO4	3033.15	3183.95							ESJ1_MBD2-KO4	3227.48	1.22364
DAPI_ESJ1_MBD2-KO4_H3K9ac-Cy5_013-9	ESJ1_MBD2-KO4	3493.43	3274.08							DAPI_ESJ1_MBD2-KO4_H3K27ac-Cy5_016-6	ESJ1_MBD2-KO4	3111.49	3686.24							ESJ1_MBD2-KO4	2667.08	1.12983
DAPI_ESJ1_MBD2-KO4_H3K9ac-Cy5_014-1	ESJ1_MBD2-KO4	3175.52	2853.68							DAPI_ESJ1_MBD2-KO4_H3K27ac-Cy5_016-7	ESJ1_MBD2-KO4	1807.25	1758.69							ESJ1_MBD2-KO4	2779.7	1.06341
DAPI_ESJ1_MBD2-KO4_H3K9ac-Cy5_014-10	ESJ1_MBD2-KO4	3463.38	3468.04							DAPI_ESJ1_MBD2-KO4_H3K27ac-Cy5_016-8	ESJ1_MBD2-KO4	2702.89	2548.39							ESJ1_MBD2-KO4	3057.13	1.16012
DAPI_ESJ1_MBD2-KO4_H3K9ac-Cy5_014-11	ESJ1_MBD2-KO4	4329.73	5066.15							DAPI_ESJ1_MBD2-KO4_H3K27ac-Cy5_016-9	ESJ1_MBD2-KO4	2217.53	2268.02							ESJ1_MBD2-KO4	3124.99	1.22324
DAPI_ESJ1_MBD2-KO4_H3K9ac-Cy5_014-12	ESJ1_MBD2-KO4	5502.41	5410.2							DAPI_ESJ1_MBD2-KO4_H3K27ac-Cy5_017-1	ESJ1_MBD2-KO4	2220.84	2207.12							ESJ1_MBD2-KO4	2704.76	1.13891
DAPI_ESJ1_MBD2-KO4_H3K9ac-Cy5_014-13	ESJ1_MBD2-KO4	3047.84	2784.77							DAPI_ESJ1_MBD2-KO4_H3K27ac-Cy5_017-10	ESJ1_MBD2-KO4	5351.92	5231.9							ESJ1_MBD2-KO4	2944.92	1.1386
DAPI_ESJ1_MBD2-KO4_H3K9ac-Cy5_014-14	ESJ1_MBD2-KO4	6570.59	6938.03							DAPI_ESJ1_MBD2-KO4_H3K27ac-Cy5_017-11	ESJ1_MBD2-KO4	2164.08	2198.98							ESJ1_MBD2-KO4	2762.71	1.15588
DAPI_ESJ1_MBD2-KO4_H3K9ac-Cy5_014-15	ESJ1_MBD2-KO4	4525.02	4237.06							DAPI_ESJ1_MBD2-KO4_H3K27ac-Cy5_017-12	ESJ1_MBD2-KO4	4317.33	4547.11							ESJ1_MBD2-KO4	3199.93	1.07729
DAPI_ESJ1_MBD2-KO4_H3K9ac-Cy5_014-16	ESJ1_MBD2-KO4	4828.54	4729.82							DAPI_ESJ1_MBD2-KO4_H3K27ac-Cy5_017-13	ESJ1_MBD2-KO4	3348.73	3489.59							ESJ1_MBD2-KO4	2804.02	1.07801
DAPI_ESJ1_MBD2-KO4_H3K9ac-Cy5_014-17	ESJ1_MBD2-KO4	5971.49	6645.29							DAPI_ESJ1_MBD2-KO4_H3K27ac-Cy5_017-14	ESJ1_MBD2-KO4	5119.02	5704.88							ESJ1_MBD2-KO4	2458.45	1.16692
DAPI_ESJ1_MBD2-KO4_H3K9ac-Cy5_014-18	ESJ1_MBD2-KO4	4743.43	4032.35							DAPI_ESJ1_MBD2-KO4_H3K27ac-Cy5_017-15	ESJ1_MBD2-KO4	3063.04	3119.12							ESJ1_MBD2-KO4	2968.33	1.16428
DAPI_ESJ1_MBD2-KO4_H3K9ac-Cy5_014-19	ESJ1_MBD2-KO4	5706.44	6003.6							DAPI_ESJ1_MBD2-KO4_H3K27ac-Cy5_017-16	ESJ1_MBD2-KO4	2696.19	2624.79							ESJ1_MBD2-KO4	3035.62	1.07852
DAPI_ESJ1_MBD2-KO4_H3K9ac-Cy5_014-2	ESJ1_MBD2-KO4	3671.23	3356.04							DAPI_ESJ1_MBD2-KO4_H3K27ac-Cy5_017-17	ESJ1_MBD2-KO4	3671.2	3768.6							ESJ1_MBD2-KO4	3029.19	1.0559
DAPI_ESJ1_MBD2-KO4_H3K9ac-Cy5_014-20	ESJ1_MBD2-KO4	3210.48	3101.11							DAPI_ESJ1_MBD2-KO4_H3K27ac-Cy5_017-18	ESJ1_MBD2-KO4	2519.1	2706.72							ESJ1_MBD2-KO4	2427.95	1.05833
DAPI_ESJ1_MBD2-KO4_H3K9ac-Cy5_014-21	ESJ1_MBD2-KO4	5371.06	4809.04							DAPI_ESJ1_MBD2-KO4_H3K27ac-Cy5_017-19	ESJ1_MBD2-KO4	3593.67	3913.82							ESJ1_MBD2-KO4	2664.74	1.04304
DAPI_ESJ1_MBD2-KO4_H3K9ac-Cy5_014-22	ESJ1_MBD2-KO4	3920.98	3372.29							DAPI_ESJ1_MBD2-KO4_H3K27ac-Cy5_017-2	ESJ1_MBD2-KO4	2052.64	2012.62							ESJ1_MBD2-KO4	2940.76	1.14404
DAPI_ESJ1_MBD2-KO4_H3K9ac-Cy5_014-23	ESJ1_MBD2-KO4	3358.31	3045.11							DAPI_ESJ1_MBD2-KO4_H3K27ac-Cy5_017-20	ESJ1_MBD2-KO4	3787.06	3945.68							ESJ1_MBD2-KO4	2713.65	1.155
DAPI_ESJ1_MBD2-KO4_H3K9ac-Cy5_014-24	ESJ1_MBD2-KO4	3001.77	2684.26							DAPI_ESJ1_MBD2-KO4_H3K27ac-Cy5_017-21	ESJ1_MBD2-KO4	5346.17	7052.58							ESJ1_MBD2-KO4	2512.58	1.07259
DAPI_ESJ1_MBD2-KO4_H3K9ac-Cy5_014-25	ESJ1_MBD2-KO4	4162.12	3584.35							DAPI_ESJ1_MBD2-KO4_H3K27ac-Cy5_017-3	ESJ1_MBD2-KO4	2858.43	2762.67							ESJ1_MBD2-KO4	2392.18	1.01153
DAPI_ESJ1_MBD2-KO4_H3K9ac-Cy5_014-26	ESJ1_MBD2-KO4	4008.1	3704.75							DAPI_ESJ1_MBD2-KO4_H3K27ac-Cy5_017-4	ESJ1_MBD2-KO4	4465.33	4394.94							ESJ1_MBD2-KO4	2316.2	1.02318
DAPI_ESJ1_MBD2-KO4_H3K9ac-Cy5_014-27	ESJ1_MBD2-KO4	4176.56	4350.26							DAPI_ESJ1_MBD2-KO4_H3K27ac-Cy5_017-5	ESJ1_MBD2-KO4	6063.79	6587.05							ESJ1_MBD2-KO4	2637.14	1.08756
DAPI_ESJ1_MBD2-KO4_H3K9ac-Cy5_014-28	ESJ1_MBD2-KO4	5746.84	5107.61							DAPI_ESJ1_MBD2-KO4_H3K27ac-Cy5_017-6	ESJ1_MBD2-KO4	4286.76	4411.62							ESJ1_MBD2-KO4	2204.45	1.08263
DAPI_ESJ1_MBD2-KO4_H3K9ac-Cy5_014-29	ESJ1_MBD2-KO4	4670.95	4743.89							DAPI_ESJ1_MBD2-KO4_H3K27ac-Cy5_017-7	ESJ1_MBD2-KO4	5227.04	5250.1							ESJ1_MBD2-KO4	2415.13	1.04956
DAPI_ESJ1_MBD2-KO4_H3K9ac-Cy5_014-3	ESJ1_MBD2-KO4	7291.39	7729.36							DAPI_ESJ1_MBD2-KO4_H3K27ac-Cy5_017-8	ESJ1_MBD2-KO4	3872.19	3674.66							ESJ1_MBD2-KO4	2306.08	1.05603
DAPI_ESJ1_MBD2-KO4_H3K9ac-Cy5_014-30	ESJ1_MBD2-KO4	3997.22	3384.75							DAPI_ESJ1_MBD2-KO4_H3K27ac-Cy5_017-9	ESJ1_MBD2-KO4	3663.16	3544.92							ESJ1_MBD2-KO4	2978.15	1.07016
DAPI_ESJ1_MBD2-KO4_H3K9ac-Cy5_014-31	ESJ1_MBD2-KO4	4596.29	4319.49							DAPI_ESJ1_MBD2-KO4_H3K27ac-Cy5_018-1	ESJ1_MBD2-KO4	2005.68	2244.84							ESJ1_MBD2-KO4	2629.13	1.07044
DAPI_ESJ1_MBD2-KO4_H3K9ac-Cy5_014-32	ESJ1_MBD2-KO4	3572.68	3131.2							DAPI_ESJ1_MBD2-KO4_H3K27ac-Cy5_018-10	ESJ1_MBD2-KO4	2214.72	2266.95							ESJ1_MBD2-WT	2124.77	1.06695
DAPI_ESJ1_MBD2-KO4_H3K9ac-Cy5_014-33	ESJ1_MBD2-KO4	3211.93	3185.47							DAPI_ESJ1_MBD2-KO4_H3K27ac-Cy5_018-11	ESJ1_MBD2-KO4	2249.08	2165.37							ESJ1_MBD2-WT	2631.27	1.0825
DAPI_ESJ1_MBD2-KO4_H3K9ac-Cy5_014-34	ESJ1_MBD2-KO4	4086.87	4027.95							DAPI_ESJ1_MBD2-KO4_H3K27ac-Cy5_018-12	ESJ1_MBD2-KO4	2510.69	2295.5							ESJ1_MBD2-WT	2646.45	1.10935
DAPI_ESJ1_MBD2-KO4_H3K9ac-Cy5_014-35	ESJ1_MBD2-KO4	2630.46	2453.99							DAPI_ESJ1_MBD2-KO4_H3K27ac-Cy5_018-13	ESJ1_MBD2-KO4	3018.15	3411.65							ESJ1_MBD2-WT	3029.77	1.14722
DAPI_ESJ1_MBD2-KO4_H3K9ac-Cy5_014-4	ESJ1_MBD2-KO4	4656.36	4401.07							DAPI_ESJ1_MBD2-KO4_H3K27ac-Cy5_018-14	ESJ1_MBD2-KO4	3157.8	3247.29							ESJ1_MBD2-WT	2905.45	1.04975
DAPI_ESJ1_MBD2-KO4_H3K9ac-Cy5_014-5	ESJ1_MBD2-KO4	3881.02	3926.33							DAPI_ESJ1_MBD2-KO4_H3K27ac-Cy5_018-15	ESJ1_MBD2-KO4	3287.66	2917.61							ESJ1_MBD2-WT	2780.1	1.05359
DAPI_ESJ1_MBD2-KO4_H3K9ac-Cy5_014-6	ESJ1_MBD2-KO4	3378.08	2937.39							DAPI_ESJ1_MBD2-KO4_H3K27ac-Cy5_018-16	ESJ1_MBD2-KO4	3374.86	3355.84							ESJ1_MBD2-WT	2954.52	1.11596
DAPI_ESJ1_MBD2-KO4_H3K9ac-Cy5_014-7	ESJ1_MBD2-KO4	4821.1	5084.14							DAPI_ESJ1_MBD2-KO4_H3K27ac-Cy5_018-17	ESJ1_MBD2-KO4	3747.33	3983.75							ESJ1_MBD2-WT	2921.8	1.07697
DAPI_ESJ1_MBD2-KO4_H3K9ac-Cy5_014-8	ESJ1_MBD2-KO4	2627.81	2368.02							DAPI_ESJ1_MBD2-KO4_H3K27ac-Cy5_018-18	ESJ1_MBD2-KO4	2792.14	2898.22							ESJ1_MBD2-WT	2665.46	1.08986
DAPI_ESJ1_MBD2-KO4_H3K9ac-Cy5_014-9	ESJ1_MBD2-KO4	3292.8	3119.83							DAPI_ESJ1_MBD2-KO4_H3K27ac-Cy5_018-19	ESJ1_MBD2-KO4	2695.97	2714.55							ESJ1_MBD2-WT	2718.5	1.05604
DAPI_ESJ1_MBD2-KO4_H3K9ac-Cy5_015-1	ESJ1_MBD2-KO4	2828.29	2502.33							DAPI_ESJ1_MBD2-KO4_H3K27ac-Cy5_018-2	ESJ1_MBD2-KO4	3347.54	3378.09							ESJ1_MBD2-WT	3111.93	1.12287
DAPI_ESJ1_MBD2-KO4_H3K9ac-Cy5_015-10	ESJ1_MBD2-KO4	4564.41	4265.4							DAPI_ESJ1_MBD2-KO4_H3K27ac-Cy5_018-20	ESJ1_MBD2-KO4	3478.01	3281.28							ESJ1_MBD2-WT	2782.39	1.13762
DAPI_ESJ1_MBD2-KO4_H3K9ac-Cy5_015-11	ESJ1_MBD2-KO4	4047.58	3387.86							DAPI_ESJ1_MBD2-KO4_H3K27ac-Cy5_018-21	ESJ1_MBD2-KO4	2143.65	2190.4							ESJ1_MBD2-WT	2726.61	1.13489
DAPI_ESJ1_MBD2-KO4_H3K9ac-Cy5_015-12	ESJ1_MBD2-KO4	6172.18	5469.15							DAPI_ESJ1_MBD2-KO4_H3K27ac-Cy5_018-3	ESJ1_MBD2-KO4	2114.93	2090.6							ESJ1_MBD2-WT	2630.41	1.0309
DAPI_ESJ1_MBD2-KO4_H3K9ac-Cy5_015-13	ESJ1_MBD2-KO4	5111.21	4742.39							DAPI_ESJ1_MBD2-KO4_H3K27ac-Cy5_018-4	ESJ1_MBD2-KO4	3379.3	3115.98							ESJ1_MBD2-WT	2690.22	1.10248
DAPI_ESJ1_MBD2-KO4_H3K9ac-Cy5_015-14	ESJ1_MBD2-KO4	3305.64	3236.36							DAPI_ESJ1_MBD2-KO4_H3K27ac-Cy5_018-5	ESJ1_MBD2-KO4	1663.6	1618.03							ESJ1_MBD2-WT	2625.79	1.02204
DAPI_ESJ1_MBD2-KO4_H3K9ac-Cy5_015-15	ESJ1_MBD2-KO4	2000.23	1685.44							DAPI_ESJ1_MBD2-KO4_H3K27ac-Cy5_018-6	ESJ1_MBD2-KO4	2881.81	2901.32							ESJ1_MBD2-WT	2629.89	1.07826
DAPI_ESJ1_MBD2-KO4_H3K9ac-Cy5_015-16	ESJ1_MBD2-KO4	5351.27	5397.85							DAPI_ESJ1_MBD2-KO4_H3K27ac-Cy5_018-7	ESJ1_MBD2-KO4	1701.09	1687.84							ESJ1_MBD2-WT	2335.96	1.08765
DAPI_ESJ1_MBD2-KO4_H3K9ac-Cy5_015-17	ESJ1_MBD2-KO4	4380.16	3245.88							DAPI_ESJ1_MBD2-KO4_H3K27ac-Cy5_018-8	ESJ1_MBD2-KO4	2525.61	2357.95							ESJ1_MBD2-WT	2584.71	1.03574
DAPI_ESJ1_MBD2-KO4_H3K9ac-Cy5_015-18	ESJ1_MBD2-KO4	3858.94	3611.27							DAPI_ESJ1_MBD2-KO4_H3K27ac-Cy5_018-9	ESJ1_MBD2-KO4	2655.4	2622.25							ESJ1_MBD2-WT	2829.31	1.0257
DAPI_ESJ1_MBD2-KO4_H3K9ac-Cy5_015-19	ESJ1_MBD2-KO4	4748.33	4330.58							DAPI_ESJ1_MBD2-KO4_H3K27ac-Cy5_019-1	ESJ1_MBD2-KO4	2228.94	2398.9							ESJ1_MBD2-WT	2344.03	1.07846
DAPI_ESJ1_MBD2-KO4_H3K9ac-Cy5_015-2	ESJ1_MBD2-KO4	3594.7	3382.74							DAPI_ESJ1_MBD2-KO4_H3K27ac-Cy5_019-10	ESJ1_MBD2-KO4	3276.95	3737.96							ESJ1_MBD2-WT	2404.9	1.05964
DAPI_ESJ1_MBD2-KO4_H3K9ac-Cy5_015-20	ESJ1_MBD2-KO4	3248.57	3018.42							DAPI_ESJ1_MBD2-KO4_H3K27ac-Cy5_019-11	ESJ1_MBD2-KO4	5122.96	4642.66							ESJ1_MBD2-WT	2039.73	1.07249
DAPI_ESJ1_MBD2-KO4_H3K9ac-Cy5_015-21	ESJ1_MBD2-KO4	4444.81	4110.87							DAPI_ESJ1_MBD2-KO4_H3K27ac-Cy5_019-12	ESJ1_MBD2-KO4	3651.22	3836.41							ESJ1_MBD2-WT	2742.5	1.14451
DAPI_ESJ1_MBD2-KO4_H3K9ac-Cy5_015-22	ESJ1_MBD2-KO4	5394.72	4752.05							DAPI_ESJ1_MBD2-KO4_H3K27ac-Cy5_019-13	ESJ1_MBD2-KO4	2977.05	2879.81							ESJ1_MBD2-WT	2267.64	1.08065
DAPI_ESJ1_MBD2-KO4_H3K9ac-Cy5_015-23	ESJ1_MBD2-KO4	4681.27	4428.49							DAPI_ESJ1_MBD2-KO4_H3K27ac-Cy5_019-14	ESJ1_MBD2-KO4	1498.83	1534.17							ESJ1_MBD2-WT	2896.29	1.06285
DAPI_ESJ1_MBD2-KO4_H3K9ac-Cy5_015-24	ESJ1_MBD2-KO4	3128.95	2924.3							DAPI_ESJ1_MBD2-KO4_H3K27ac-Cy5_019-15	ESJ1_MBD2-KO4	1824.7	1891.95							ESJ1_MBD2-WT	2386.83	1.02827
DAPI_ESJ1_MBD2-KO4_H3K9ac-Cy5_015-25	ESJ1_MBD2-KO4	3518.16	3255.64							DAPI_ESJ1_MBD2-KO4_H3K27ac-Cy5_019-16	ESJ1_MBD2-KO4	2385.83	2382.19							ESJ1_MBD2-WT	2297.32	1.0943
DAPI_ESJ1_MBD2-KO4_H3K9ac-Cy5_015-26	ESJ1_MBD2-KO4	5703.36	5056.11							DAPI_ESJ1_MBD2-KO4_H3K27ac-Cy5_019-17	ESJ1_MBD2-KO4	1986.66	1887.97							ESJ1_MBD2-WT	3065.67	1.17463
DAPI_ESJ1_MBD2-KO4_H3K9ac-Cy5_015-27	ESJ1_MBD2-KO4	3831.92	3539.54							DAPI_ESJ1_MBD2-KO4_H3K27ac-Cy5_019-18	ESJ1_MBD2-KO4	1880.98	1715.58							ESJ1_MBD2-WT	2651.66	1.11176
DAPI_ESJ1_MBD2-KO4_H3K9ac-Cy5_015-3	ESJ1_MBD2-KO4	4946.73	4909.84							DAPI_ESJ1_MBD2-KO4_H3K27ac-Cy5_019-19	ESJ1_MBD2-KO4	2410.98	2427.2							ESJ1_MBD2-WT	2646.01	1.26747
DAPI_ESJ1_MBD2-KO4_H3K9ac-Cy5_015-4	ESJ1_MBD2-KO4	3060.45	2991.2							DAPI_ESJ1_MBD2-KO4_H3K27ac-Cy5_019-2	ESJ1_MBD2-KO4	1429.87	1425.25							ESJ1_MBD2-WT	2276.8	1.06022
DAPI_ESJ1_MBD2-KO4_H3K9ac-Cy5_015-5	ESJ1_MBD2-KO4	3317.21	3227.63							DAPI_ESJ1_MBD2-KO4_H3K27ac-Cy5_019-20	ESJ1_MBD2-KO4	1369.65	1350.44							ESJ1_MBD2-WT	2370.97	1.10277
DAPI_ESJ1_MBD2-KO4_H3K9ac-Cy5_015-6	ESJ1_MBD2-KO4	5366.61	5270.31							DAPI_ESJ1_MBD2-KO4_H3K27ac-Cy5_019-21	ESJ1_MBD2-KO4	2584.38	2296.82							ESJ1_MBD2-WT	3228.63	1.25656
DAPI_ESJ1_MBD2-KO4_H3K9ac-Cy5_015-7	ESJ1_MBD2-KO4	3311.25	3126.1							DAPI_ESJ1_MBD2-KO4_H3K27ac-Cy5_019-22	ESJ1_MBD2-KO4	1614.56	1606.56							ESJ1_MBD2-WT	2950.04	1.23365
DAPI_ESJ1_MBD2-KO4_H3K9ac-Cy5_015-8	ESJ1_MBD2-KO4	2793.86	2682.11							DAPI_ESJ1_MBD2-KO4_H3K27ac-Cy5_019-23	ESJ1_MBD2-KO4	1427.1	1475.22							ESJ1_MBD2-WT	2288.07	1.17865
DAPI_ESJ1_MBD2-KO4_H3K9ac-Cy5_015-9	ESJ1_MBD2-KO4	3916.79	3966.9							DAPI_ESJ1_MBD2-KO4_H3K27ac-Cy5_019-24	ESJ1_MBD2-KO4	2620.06	3051.8							ESJ1_MBD2-WT	2188.72	1.26399
DAPI_ESJ1_MBD2-KO4_H3K9ac-Cy5_016-1	ESJ1_MBD2-KO4	4671.72	4561.52							DAPI_ESJ1_MBD2-KO4_H3K27ac-Cy5_019-25	ESJ1_MBD2-KO4	2625.18	2522.05							ESJ1_MBD2-WT	2787.5	1.09715
DAPI_ESJ1_MBD2-KO4_H3K9ac-Cy5_016-10	ESJ1_MBD2-KO4	4065.12	3917.3							DAPI_ESJ1_MBD2-KO4_H3K27ac-Cy5_019-3	ESJ1_MBD2-KO4	2158.88	2105.85							ESJ1_MBD2-WT	2495.59	1.09562
DAPI_ESJ1_MBD2-KO4_H3K9ac-Cy5_016-11	ESJ1_MBD2-KO4	5410.7	5326.91							DAPI_ESJ1_MBD2-KO4_H3K27ac-Cy5_019-4	ESJ1_MBD2-KO4	1559.25	1587.4							ESJ1_MBD2-WT	2467.37	1.18231
DAPI_ESJ1_MBD2-KO4_H3K9ac-Cy5_016-12	ESJ1_MBD2-KO4	6045.68	6066.34							DAPI_ESJ1_MBD2-KO4_H3K27ac-Cy5_019-5	ESJ1_MBD2-KO4	1697.42	1553.28							ESJ1_MBD2-WT	2550.58	1.06587
DAPI_ESJ1_MBD2-KO4_H3K9ac-Cy5_016-13	ESJ1_MBD2-KO4	5627.02	5134.4							DAPI_ESJ1_MBD2-KO4_H3K27ac-Cy5_019-6	ESJ1_MBD2-KO4	1446.93	1585.41							ESJ1_MBD2-WT	2641.79	1.13602
DAPI_ESJ1_MBD2-KO4_H3K9ac-Cy5_016-14	ESJ1_MBD2-KO4	4470.31	3957.93							DAPI_ESJ1_MBD2-KO4_H3K27ac-Cy5_019-7	ESJ1_MBD2-KO4	1743.62	1596.58							ESJ1_MBD2-WT	2476.91	1.05424
DAPI_ESJ1_MBD2-KO4_H3K9ac-Cy5_016-15	ESJ1_MBD2-KO4	7681.31	7952.55							DAPI_ESJ1_MBD2-KO4_H3K27ac-Cy5_019-8	ESJ1_MBD2-KO4	3456.06	3338.51							ESJ1_MBD2-WT	2588.51	1.28762
DAPI_ESJ1_MBD2-KO4_H3K9ac-Cy5_016-16	ESJ1_MBD2-KO4	7082.69	6320.62							DAPI_ESJ1_MBD2-KO4_H3K27ac-Cy5_019-9	ESJ1_MBD2-KO4	3229.48	3208.38							ESJ1_MBD2-WT	2367.33	1.07846
DAPI_ESJ1_MBD2-KO4_H3K9ac-Cy5_016-17	ESJ1_MBD2-KO4	6388.47	6615.43							DAPI_ESJ1_MBD2-KO4_H3K27ac-Cy5_020-1	ESJ1_MBD2-KO4	1601.66	1559.75							ESJ1_MBD2-WT	2305.36	1.08441
DAPI_ESJ1_MBD2-KO4_H3K9ac-Cy5_016-18	ESJ1_MBD2-KO4	7874.9	7449.24							DAPI_ESJ1_MBD2-KO4_H3K27ac-Cy5_020-10	ESJ1_MBD2-KO4	3573.08	3847.97							ESJ1_MBD2-WT	2343.58	1.07883
DAPI_ESJ1_MBD2-KO4_H3K9ac-Cy5_016-19	ESJ1_MBD2-KO4	4768.79	4596.55							DAPI_ESJ1_MBD2-KO4_H3K27ac-Cy5_020-11	ESJ1_MBD2-KO4	2373.06	2331.62							ESJ1_MBD2-WT	2816.45	1.22122
DAPI_ESJ1_MBD2-KO4_H3K9ac-Cy5_016-2	ESJ1_MBD2-KO4	3494.35	2798.1							DAPI_ESJ1_MBD2-KO4_H3K27ac-Cy5_020-12	ESJ1_MBD2-KO4	2367.78	2389.48							ESJ1_MBD2-WT	2544.46	1.14047
DAPI_ESJ1_MBD2-KO4_H3K9ac-Cy5_016-20	ESJ1_MBD2-KO4	4822.75	4577.5							DAPI_ESJ1_MBD2-KO4_H3K27ac-Cy5_020-13	ESJ1_MBD2-KO4	2212.93	2048.59							ESJ1_MBD2-WT	2627.61	1.01457
DAPI_ESJ1_MBD2-KO4_H3K9ac-Cy5_016-21	ESJ1_MBD2-KO4	6140.74	6018.03							DAPI_ESJ1_MBD2-KO4_H3K27ac-Cy5_020-14	ESJ1_MBD2-KO4	3337.27	3459.76							ESJ1_MBD2-WT	2732.59	1.03846
DAPI_ESJ1_MBD2-KO4_H3K9ac-Cy5_016-22	ESJ1_MBD2-KO4	6455.91	6413.99							DAPI_ESJ1_MBD2-KO4_H3K27ac-Cy5_020-15	ESJ1_MBD2-KO4	3442.96	3584.7							ESJ1_MBD2-WT	2672.03	1.04138
DAPI_ESJ1_MBD2-KO4_H3K9ac-Cy5_016-23	ESJ1_MBD2-KO4	6830.2	6670.04							DAPI_ESJ1_MBD2-KO4_H3K27ac-Cy5_020-16	ESJ1_MBD2-KO4	3613.53	3646.4							ESJ1_MBD2-WT	2760.7	1.07254
DAPI_ESJ1_MBD2-KO4_H3K9ac-Cy5_016-24	ESJ1_MBD2-KO4	5549.77	5685.03							DAPI_ESJ1_MBD2-KO4_H3K27ac-Cy5_020-17	ESJ1_MBD2-KO4	3842.82	3925.03							ESJ1_MBD2-WT	2765.31	1.14828
DAPI_ESJ1_MBD2-KO4_H3K9ac-Cy5_016-25	ESJ1_MBD2-KO4	6147.81	5657.15							DAPI_ESJ1_MBD2-KO4_H3K27ac-Cy5_020-18	ESJ1_MBD2-KO4	3419.58	3213.95							ESJ1_MBD2-WT	2591.87	1.07205
DAPI_ESJ1_MBD2-KO4_H3K9ac-Cy5_016-26	ESJ1_MBD2-KO4	5046.19	4163.4							DAPI_ESJ1_MBD2-KO4_H3K27ac-Cy5_020-19	ESJ1_MBD2-KO4	2041.69	2227.22							ESJ1_MBD2-WT	3249.79	1.13965
DAPI_ESJ1_MBD2-KO4_H3K9ac-Cy5_016-27	ESJ1_MBD2-KO4	6575.19	6245.54							DAPI_ESJ1_MBD2-KO4_H3K27ac-Cy5_020-2	ESJ1_MBD2-KO4	2678.05	2822.37							ESJ1_MBD2-WT	2739.15	1.10487
DAPI_ESJ1_MBD2-KO4_H3K9ac-Cy5_016-28	ESJ1_MBD2-KO4	6008.36	6155.85							DAPI_ESJ1_MBD2-KO4_H3K27ac-Cy5_020-20	ESJ1_MBD2-KO4	3687.97	3746.75							ESJ1_MBD2-WT	2109.32	1.00985
DAPI_ESJ1_MBD2-KO4_H3K9ac-Cy5_016-29	ESJ1_MBD2-KO4	6449.04	6868.01							DAPI_ESJ1_MBD2-KO4_H3K27ac-Cy5_020-21	ESJ1_MBD2-KO4	2813.57	2789.61							ESJ1_MBD2-WT	2839.31	1.04808
DAPI_ESJ1_MBD2-KO4_H3K9ac-Cy5_016-3	ESJ1_MBD2-KO4	4402.62	3937.1							DAPI_ESJ1_MBD2-KO4_H3K27ac-Cy5_020-22	ESJ1_MBD2-KO4	3585.56	3600.8							ESJ1_MBD2-WT	2313.34	1.07368
DAPI_ESJ1_MBD2-KO4_H3K9ac-Cy5_016-30	ESJ1_MBD2-KO4	5867.91	5826.14							DAPI_ESJ1_MBD2-KO4_H3K27ac-Cy5_020-23	ESJ1_MBD2-KO4	2584.72	2548.58							ESJ1_MBD2-WT	2564.21	1.09323
DAPI_ESJ1_MBD2-KO4_H3K9ac-Cy5_016-31	ESJ1_MBD2-KO4	3439.75	3107.42							DAPI_ESJ1_MBD2-KO4_H3K27ac-Cy5_020-24	ESJ1_MBD2-KO4	1827.59	1740.14							ESJ1_MBD2-WT	2334.29	1.08283
DAPI_ESJ1_MBD2-KO4_H3K9ac-Cy5_016-32	ESJ1_MBD2-KO4	4867.07	4874.39							DAPI_ESJ1_MBD2-KO4_H3K27ac-Cy5_020-3	ESJ1_MBD2-KO4	3422.89	3525.59							ESJ1_MBD2-WT	2654.13	1.14004
DAPI_ESJ1_MBD2-KO4_H3K9ac-Cy5_016-33	ESJ1_MBD2-KO4	6075.08	5949.48							DAPI_ESJ1_MBD2-KO4_H3K27ac-Cy5_020-4	ESJ1_MBD2-KO4	2366.48	2225.49							ESJ1_MBD2-WT	2547.05	1.07341
DAPI_ESJ1_MBD2-KO4_H3K9ac-Cy5_016-34	ESJ1_MBD2-KO4	5945.32	5496.55							DAPI_ESJ1_MBD2-KO4_H3K27ac-Cy5_020-5	ESJ1_MBD2-KO4	2857.3	2821.39							ESJ1_MBD2-WT	3328.12	1.13491
DAPI_ESJ1_MBD2-KO4_H3K9ac-Cy5_016-35	ESJ1_MBD2-KO4	6145.24	5087.55							DAPI_ESJ1_MBD2-KO4_H3K27ac-Cy5_020-6	ESJ1_MBD2-KO4	2565.78	2619.8							ESJ1_MBD2-WT	2133.84	1.04299
DAPI_ESJ1_MBD2-KO4_H3K9ac-Cy5_016-36	ESJ1_MBD2-KO4	5071.18	4860.67							DAPI_ESJ1_MBD2-KO4_H3K27ac-Cy5_020-7	ESJ1_MBD2-KO4	3283.51	3290.07							ESJ1_MBD2-WT	2682.83	1.40852
DAPI_ESJ1_MBD2-KO4_H3K9ac-Cy5_016-4	ESJ1_MBD2-KO4	5005.28	5011.09							DAPI_ESJ1_MBD2-KO4_H3K27ac-Cy5_020-8	ESJ1_MBD2-KO4	2594.49	2477.57							ESJ1_MBD2-WT	2529.29	1.05265
DAPI_ESJ1_MBD2-KO4_H3K9ac-Cy5_016-5	ESJ1_MBD2-KO4	5211.93	4750.13							DAPI_ESJ1_MBD2-KO4_H3K27ac-Cy5_020-9	ESJ1_MBD2-KO4	3121.9	2963.83							ESJ1_MBD2-WT	2218.45	1.01708
DAPI_ESJ1_MBD2-KO4_H3K9ac-Cy5_016-6	ESJ1_MBD2-KO4	5264.75	5156.59							DAPI_ESJ1_MBD2-WT_H3K27ac-Cy5_-1	ESJ1_MBD2-WT	1525.23	1361.51							ESJ1_MBD2-WT	2568.45	1.09063
DAPI_ESJ1_MBD2-KO4_H3K9ac-Cy5_016-7	ESJ1_MBD2-KO4	5065.33	4780.62							DAPI_ESJ1_MBD2-WT_H3K27ac-Cy5_-10	ESJ1_MBD2-WT	1583.58	1502.36							ESJ1_MBD2-WT	2915.31	1.18966
DAPI_ESJ1_MBD2-KO4_H3K9ac-Cy5_016-8	ESJ1_MBD2-KO4	4081.26	3856.21							DAPI_ESJ1_MBD2-WT_H3K27ac-Cy5_-11	ESJ1_MBD2-WT	2576.25	2510.95							ESJ1_MBD2-WT	2616.26	1.17284
DAPI_ESJ1_MBD2-KO4_H3K9ac-Cy5_016-9	ESJ1_MBD2-KO4	5019.07	4677.6							DAPI_ESJ1_MBD2-WT_H3K27ac-Cy5_-12	ESJ1_MBD2-WT	2235.87	2284.94							ESJ1_MBD2-WT	2366.72	1.02829
DAPI_ESJ1_MBD2-KO4_H3K9ac-Cy5_017-1	ESJ1_MBD2-KO4	4694.41	4293.94							DAPI_ESJ1_MBD2-WT_H3K27ac-Cy5_-13	ESJ1_MBD2-WT	1478.61	1461.82							ESJ1_MBD2-WT	2582.91	1.01754
DAPI_ESJ1_MBD2-KO4_H3K9ac-Cy5_017-10	ESJ1_MBD2-KO4	4962.31	4944.57							DAPI_ESJ1_MBD2-WT_H3K27ac-Cy5_-14	ESJ1_MBD2-WT	1614.39	1597.37							ESJ1_MBD2-WT	2344.24	1.04231
DAPI_ESJ1_MBD2-KO4_H3K9ac-Cy5_017-11	ESJ1_MBD2-KO4	5083.56	4758.45							DAPI_ESJ1_MBD2-WT_H3K27ac-Cy5_-15	ESJ1_MBD2-WT	1646.19	1495.41							ESJ1_MBD2-WT	3017.28	1.19876
DAPI_ESJ1_MBD2-KO4_H3K9ac-Cy5_017-12	ESJ1_MBD2-KO4	5355.46	5174.26							DAPI_ESJ1_MBD2-WT_H3K27ac-Cy5_-16	ESJ1_MBD2-WT	1496.93	1503.65							ESJ1_MBD2-WT	2280.45	1.15565
DAPI_ESJ1_MBD2-KO4_H3K9ac-Cy5_017-13	ESJ1_MBD2-KO4	3215.23	2916.57							DAPI_ESJ1_MBD2-WT_H3K27ac-Cy5_-17	ESJ1_MBD2-WT	1549.1	1561.58							ESJ1_MBD2-WT	2672.49	1.11243
DAPI_ESJ1_MBD2-KO4_H3K9ac-Cy5_017-14	ESJ1_MBD2-KO4	5209.15	4912.74							DAPI_ESJ1_MBD2-WT_H3K27ac-Cy5_-18	ESJ1_MBD2-WT	1475.95	1491.2							ESJ1_MBD2-WT	3512.9	1.12667
DAPI_ESJ1_MBD2-KO4_H3K9ac-Cy5_017-15	ESJ1_MBD2-KO4	7969.49	7034.66							DAPI_ESJ1_MBD2-WT_H3K27ac-Cy5_-19	ESJ1_MBD2-WT	2023.15	2153.05							ESJ1_MBD2-WT	3655.58	1.13411
DAPI_ESJ1_MBD2-KO4_H3K9ac-Cy5_017-16	ESJ1_MBD2-KO4	5272.53	5177.78							DAPI_ESJ1_MBD2-WT_H3K27ac-Cy5_-2	ESJ1_MBD2-WT	2128.13	2266.68							ESJ1_MBD2-WT	3352.52	1.11605
DAPI_ESJ1_MBD2-KO4_H3K9ac-Cy5_017-17	ESJ1_MBD2-KO4	4815.85	4068.42							DAPI_ESJ1_MBD2-WT_H3K27ac-Cy5_-20	ESJ1_MBD2-WT	1330.14	1285.7							ESJ1_MBD2-WT	2593.44	1.02971
DAPI_ESJ1_MBD2-KO4_H3K9ac-Cy5_017-18	ESJ1_MBD2-KO4	4876.19	4187.39							DAPI_ESJ1_MBD2-WT_H3K27ac-Cy5_-21	ESJ1_MBD2-WT	1901.67	1925.97							ESJ1_MBD2-WT	3510.54	1.07064
DAPI_ESJ1_MBD2-KO4_H3K9ac-Cy5_017-19	ESJ1_MBD2-KO4	4944.45	4264.68							DAPI_ESJ1_MBD2-WT_H3K27ac-Cy5_-22	ESJ1_MBD2-WT	1798.24	1823.33							ESJ1_MBD2-WT	3413.24	1.09353
DAPI_ESJ1_MBD2-KO4_H3K9ac-Cy5_017-2	ESJ1_MBD2-KO4	4158.4	3598.52							DAPI_ESJ1_MBD2-WT_H3K27ac-Cy5_-23	ESJ1_MBD2-WT	2781.99	2552.94							ESJ1_MBD2-WT	2867.17	1.05626
DAPI_ESJ1_MBD2-KO4_H3K9ac-Cy5_017-20	ESJ1_MBD2-KO4	5706.95	4990.35							DAPI_ESJ1_MBD2-WT_H3K27ac-Cy5_-24	ESJ1_MBD2-WT	1561.28	1510.84							ESJ1_MBD2-WT	3128.58	1.09956
DAPI_ESJ1_MBD2-KO4_H3K9ac-Cy5_017-21	ESJ1_MBD2-KO4	5864.28	5146.81							DAPI_ESJ1_MBD2-WT_H3K27ac-Cy5_-25	ESJ1_MBD2-WT	2362.84	2229.11							ESJ1_MBD2-WT	2920.65	1.06967
DAPI_ESJ1_MBD2-KO4_H3K9ac-Cy5_017-22	ESJ1_MBD2-KO4	4473.77	4075.93							DAPI_ESJ1_MBD2-WT_H3K27ac-Cy5_-26	ESJ1_MBD2-WT	2378.89	2534.4							ESJ1_MBD2-WT	2706.72	1.02604
DAPI_ESJ1_MBD2-KO4_H3K9ac-Cy5_017-23	ESJ1_MBD2-KO4	6841.62	5473.17							DAPI_ESJ1_MBD2-WT_H3K27ac-Cy5_-27	ESJ1_MBD2-WT	2252.22	2135.93							ESJ1_MBD2-WT	2796.66	1.14581
DAPI_ESJ1_MBD2-KO4_H3K9ac-Cy5_017-24	ESJ1_MBD2-KO4	6724.78	6513.82							DAPI_ESJ1_MBD2-WT_H3K27ac-Cy5_-28	ESJ1_MBD2-WT	2549.5	2702.16							ESJ1_MBD2-WT	3136.54	1.09216
DAPI_ESJ1_MBD2-KO4_H3K9ac-Cy5_017-25	ESJ1_MBD2-KO4	3883.61	3149.09							DAPI_ESJ1_MBD2-WT_H3K27ac-Cy5_-29	ESJ1_MBD2-WT	2124.08	2123.03							ESJ1_MBD2-WT	2859.37	1.10284
DAPI_ESJ1_MBD2-KO4_H3K9ac-Cy5_017-26	ESJ1_MBD2-KO4	4473.04	3915.35							DAPI_ESJ1_MBD2-WT_H3K27ac-Cy5_-3	ESJ1_MBD2-WT	1597.45	1599.86							ESJ1_MBD2-WT	2769.22	1.06653
DAPI_ESJ1_MBD2-KO4_H3K9ac-Cy5_017-27	ESJ1_MBD2-KO4	6107.2	5711.43							DAPI_ESJ1_MBD2-WT_H3K27ac-Cy5_-30	ESJ1_MBD2-WT	2965.55	2673.02							ESJ1_MBD2-WT	2549.6	1.05268
DAPI_ESJ1_MBD2-KO4_H3K9ac-Cy5_017-28	ESJ1_MBD2-KO4	4419.08	4215.72							DAPI_ESJ1_MBD2-WT_H3K27ac-Cy5_-31	ESJ1_MBD2-WT	2400.79	2174.33							ESJ1_MBD2-WT	2327.2	1.07093
DAPI_ESJ1_MBD2-KO4_H3K9ac-Cy5_017-29	ESJ1_MBD2-KO4	6026.41	5285.64							DAPI_ESJ1_MBD2-WT_H3K27ac-Cy5_-32	ESJ1_MBD2-WT	2487.07	2347.21							ESJ1_MBD2-WT	2747.52	1.0319
DAPI_ESJ1_MBD2-KO4_H3K9ac-Cy5_017-3	ESJ1_MBD2-KO4	3656.82	3261.4							DAPI_ESJ1_MBD2-WT_H3K27ac-Cy5_-33	ESJ1_MBD2-WT	2432.94	2430.68							ESJ1_MBD2-WT	2665.6	1.06697
DAPI_ESJ1_MBD2-KO4_H3K9ac-Cy5_017-30	ESJ1_MBD2-KO4	4859.49	3913.03							DAPI_ESJ1_MBD2-WT_H3K27ac-Cy5_-34	ESJ1_MBD2-WT	1515.45	1604.65							ESJ1_MBD2-WT	3402.99	1.03188
DAPI_ESJ1_MBD2-KO4_H3K9ac-Cy5_017-31	ESJ1_MBD2-KO4	5412.43	5178.16							DAPI_ESJ1_MBD2-WT_H3K27ac-Cy5_-35	ESJ1_MBD2-WT	2190.56	2186.67							ESJ1_MBD2-WT	3269.3	1.06615
DAPI_ESJ1_MBD2-KO4_H3K9ac-Cy5_017-32	ESJ1_MBD2-KO4	5491.68	4729.24							DAPI_ESJ1_MBD2-WT_H3K27ac-Cy5_-36	ESJ1_MBD2-WT	1568.08	1365.91							ESJ1_MBD2-WT	3193.74	1.03608
DAPI_ESJ1_MBD2-KO4_H3K9ac-Cy5_017-33	ESJ1_MBD2-KO4	4770.26	4393.08							DAPI_ESJ1_MBD2-WT_H3K27ac-Cy5_-37	ESJ1_MBD2-WT	1570.48	1575.19							ESJ1_MBD2-WT	3597.99	1.04654
DAPI_ESJ1_MBD2-KO4_H3K9ac-Cy5_017-34	ESJ1_MBD2-KO4	4731.42	4229.79							DAPI_ESJ1_MBD2-WT_H3K27ac-Cy5_-38	ESJ1_MBD2-WT	1607.42	1659.61							ESJ1_MBD2-WT	3599.7	1.12555
DAPI_ESJ1_MBD2-KO4_H3K9ac-Cy5_017-35	ESJ1_MBD2-KO4	4534.11	3142.95							DAPI_ESJ1_MBD2-WT_H3K27ac-Cy5_-39	ESJ1_MBD2-WT	1651.23	1494.87							ESJ1_MBD2-WT	2632.47	1.14575
DAPI_ESJ1_MBD2-KO4_H3K9ac-Cy5_017-36	ESJ1_MBD2-KO4	3776.26	3589.63							DAPI_ESJ1_MBD2-WT_H3K27ac-Cy5_-4	ESJ1_MBD2-WT	2092.07	2013.98							ESJ1_MBD2-WT	3812.79	1.35227
DAPI_ESJ1_MBD2-KO4_H3K9ac-Cy5_017-37	ESJ1_MBD2-KO4	5264.1	5442.19							DAPI_ESJ1_MBD2-WT_H3K27ac-Cy5_-40	ESJ1_MBD2-WT	1377.04	1310.01							ESJ1_MBD2-WT	3498.21	1.2885
DAPI_ESJ1_MBD2-KO4_H3K9ac-Cy5_017-38	ESJ1_MBD2-KO4	6928.44	7597.64							DAPI_ESJ1_MBD2-WT_H3K27ac-Cy5_-5	ESJ1_MBD2-WT	1848.09	1794.87							ESJ1_MBD2-WT	2860.07	1.12833
DAPI_ESJ1_MBD2-KO4_H3K9ac-Cy5_017-39	ESJ1_MBD2-KO4	6804.42	6053.28							DAPI_ESJ1_MBD2-WT_H3K27ac-Cy5_-6	ESJ1_MBD2-WT	1799.91	1766.42							ESJ1_MBD2-WT	3310.97	1.04579
DAPI_ESJ1_MBD2-KO4_H3K9ac-Cy5_017-4	ESJ1_MBD2-KO4	3432.74	3242.99							DAPI_ESJ1_MBD2-WT_H3K27ac-Cy5_-7	ESJ1_MBD2-WT	2157.5	2128.14							ESJ1_MBD2-WT	3087.34	1.02503
DAPI_ESJ1_MBD2-KO4_H3K9ac-Cy5_017-40	ESJ1_MBD2-KO4	6258.19	5844.16							DAPI_ESJ1_MBD2-WT_H3K27ac-Cy5_-8	ESJ1_MBD2-WT	1911.43	1964.33							ESJ1_MBD2-WT	3364.52	1.10163
DAPI_ESJ1_MBD2-KO4_H3K9ac-Cy5_017-41	ESJ1_MBD2-KO4	6209.31	5090.54							DAPI_ESJ1_MBD2-WT_H3K27ac-Cy5_-9	ESJ1_MBD2-WT	2158.7	2125.32							ESJ1_MBD2-WT	3279.63	1.10907
DAPI_ESJ1_MBD2-KO4_H3K9ac-Cy5_017-42	ESJ1_MBD2-KO4	3068.61	2739.7							DAPI_ESJ1_MBD2-WT_H3K27ac-Cy5_001-1	ESJ1_MBD2-WT	2057.04	2121.83							ESJ1_MBD2-WT	2884.32	1.06579
DAPI_ESJ1_MBD2-KO4_H3K9ac-Cy5_017-5	ESJ1_MBD2-KO4	3952.91	3585.97							DAPI_ESJ1_MBD2-WT_H3K27ac-Cy5_001-10	ESJ1_MBD2-WT	2045.06	2018.75							ESJ1_MBD2-WT	3556.52	1.19986
DAPI_ESJ1_MBD2-KO4_H3K9ac-Cy5_017-6	ESJ1_MBD2-KO4	3392.31	2873.9							DAPI_ESJ1_MBD2-WT_H3K27ac-Cy5_001-11	ESJ1_MBD2-WT	1762.38	1661.17							ESJ1_MBD2-WT	4200.69	1.24583
DAPI_ESJ1_MBD2-KO4_H3K9ac-Cy5_017-7	ESJ1_MBD2-KO4	3773.72	3655.82							DAPI_ESJ1_MBD2-WT_H3K27ac-Cy5_001-12	ESJ1_MBD2-WT	2098.72	1942.23							ESJ1_MBD2-WT	2639.97	1.08664
DAPI_ESJ1_MBD2-KO4_H3K9ac-Cy5_017-8	ESJ1_MBD2-KO4	5371.17	4779.54							DAPI_ESJ1_MBD2-WT_H3K27ac-Cy5_001-13	ESJ1_MBD2-WT	2029.41	1965.72							ESJ1_MBD2-WT	3365.5	1.08805
DAPI_ESJ1_MBD2-KO4_H3K9ac-Cy5_017-9	ESJ1_MBD2-KO4	4147.05	3928.54							DAPI_ESJ1_MBD2-WT_H3K27ac-Cy5_001-14	ESJ1_MBD2-WT	2092.14	2003.64							ESJ1_MBD2-WT	3647.88	1.2336
DAPI_ESJ1_MBD2-KO4_H3K9ac-Cy5_018-1	ESJ1_MBD2-KO4	4457.79	4106.33							DAPI_ESJ1_MBD2-WT_H3K27ac-Cy5_001-15	ESJ1_MBD2-WT	1825.41	1685.23							ESJ1_MBD2-WT	3173.31	1.04757
DAPI_ESJ1_MBD2-KO4_H3K9ac-Cy5_018-10	ESJ1_MBD2-KO4	3735.75	3471.71							DAPI_ESJ1_MBD2-WT_H3K27ac-Cy5_001-16	ESJ1_MBD2-WT	2576.52	2682.35							ESJ1_MBD2-WT	2692.48	1.04644
DAPI_ESJ1_MBD2-KO4_H3K9ac-Cy5_018-11	ESJ1_MBD2-KO4	4968.46	4513.15							DAPI_ESJ1_MBD2-WT_H3K27ac-Cy5_001-17	ESJ1_MBD2-WT	2835.39	2748.48							ESJ1_MBD2-WT	3651.03	1.28345
DAPI_ESJ1_MBD2-KO4_H3K9ac-Cy5_018-12	ESJ1_MBD2-KO4	4803.35	4595.85							DAPI_ESJ1_MBD2-WT_H3K27ac-Cy5_001-18	ESJ1_MBD2-WT	2130.65	1836.46							ESJ1_MBD2-WT	3398.53	1.06204
DAPI_ESJ1_MBD2-KO4_H3K9ac-Cy5_018-13	ESJ1_MBD2-KO4	3423.97	3298.97							DAPI_ESJ1_MBD2-WT_H3K27ac-Cy5_001-19	ESJ1_MBD2-WT	1414.44	1391.76							ESJ1_MBD2-WT	2808.88	1.01872
DAPI_ESJ1_MBD2-KO4_H3K9ac-Cy5_018-14	ESJ1_MBD2-KO4	4666.66	4482.96							DAPI_ESJ1_MBD2-WT_H3K27ac-Cy5_001-2	ESJ1_MBD2-WT	1700.38	1689.76							ESJ1_MBD2-WT	2888.18	1.10874
DAPI_ESJ1_MBD2-KO4_H3K9ac-Cy5_018-15	ESJ1_MBD2-KO4	5720.92	5255.09							DAPI_ESJ1_MBD2-WT_H3K27ac-Cy5_001-20	ESJ1_MBD2-WT	1991.18	2061.23							ESJ1_MBD2-WT	3162.09	1.12723
DAPI_ESJ1_MBD2-KO4_H3K9ac-Cy5_018-16	ESJ1_MBD2-KO4	6075.18	5706.83							DAPI_ESJ1_MBD2-WT_H3K27ac-Cy5_001-21	ESJ1_MBD2-WT	2977.91	2960.01							ESJ1_MBD2-WT	2855.29	1.09813
DAPI_ESJ1_MBD2-KO4_H3K9ac-Cy5_018-17	ESJ1_MBD2-KO4	5177.45	4981.08							DAPI_ESJ1_MBD2-WT_H3K27ac-Cy5_001-22	ESJ1_MBD2-WT	2706.68	2783.9							ESJ1_MBD2-WT	2366.96	1.02796
DAPI_ESJ1_MBD2-KO4_H3K9ac-Cy5_018-18	ESJ1_MBD2-KO4	4915.75	4479.12							DAPI_ESJ1_MBD2-WT_H3K27ac-Cy5_001-23	ESJ1_MBD2-WT	1772.51	1725.38							ESJ1_MBD2-WT	2877.05	1.02184
DAPI_ESJ1_MBD2-KO4_H3K9ac-Cy5_018-19	ESJ1_MBD2-KO4	7737.75	9482.38							DAPI_ESJ1_MBD2-WT_H3K27ac-Cy5_001-24	ESJ1_MBD2-WT	3283.13	3292.65							ESJ1_MBD2-WT	3088.26	1.02879
DAPI_ESJ1_MBD2-KO4_H3K9ac-Cy5_018-2	ESJ1_MBD2-KO4	3762.88	3529.28							DAPI_ESJ1_MBD2-WT_H3K27ac-Cy5_001-25	ESJ1_MBD2-WT	2179.45	2173.86							ESJ1_MBD2-WT	2827.46	1.05135
DAPI_ESJ1_MBD2-KO4_H3K9ac-Cy5_018-20	ESJ1_MBD2-KO4	5171.19	4953.34							DAPI_ESJ1_MBD2-WT_H3K27ac-Cy5_001-26	ESJ1_MBD2-WT	2470.92	2467.31							ESJ1_MBD2-WT	2834.05	1.0002
DAPI_ESJ1_MBD2-KO4_H3K9ac-Cy5_018-21	ESJ1_MBD2-KO4	4472.17	4171.96							DAPI_ESJ1_MBD2-WT_H3K27ac-Cy5_001-27	ESJ1_MBD2-WT	2616.19	2510.65							ESJ1_MBD2-WT	2762.58	1.05625
DAPI_ESJ1_MBD2-KO4_H3K9ac-Cy5_018-22	ESJ1_MBD2-KO4	6690.62	6491.07							DAPI_ESJ1_MBD2-WT_H3K27ac-Cy5_001-28	ESJ1_MBD2-WT	1666.95	1665.84							ESJ1_MBD2-WT	2896.67	1.05364
DAPI_ESJ1_MBD2-KO4_H3K9ac-Cy5_018-23	ESJ1_MBD2-KO4	4888.19	4291.94							DAPI_ESJ1_MBD2-WT_H3K27ac-Cy5_001-29	ESJ1_MBD2-WT	3098.65	2767.25							ESJ1_MBD2-WT	2894.96	1.02375
DAPI_ESJ1_MBD2-KO4_H3K9ac-Cy5_018-24	ESJ1_MBD2-KO4	5680.33	5546.26							DAPI_ESJ1_MBD2-WT_H3K27ac-Cy5_001-3	ESJ1_MBD2-WT	1564.15	1476.84							ESJ1_MBD2-WT	2684.13	0.983684
DAPI_ESJ1_MBD2-KO4_H3K9ac-Cy5_018-25	ESJ1_MBD2-KO4	11022.4	11831.5							DAPI_ESJ1_MBD2-WT_H3K27ac-Cy5_001-30	ESJ1_MBD2-WT	1843.5	1986.6							ESJ1_MBD2-WT	2560.13	1.05079
DAPI_ESJ1_MBD2-KO4_H3K9ac-Cy5_018-26	ESJ1_MBD2-KO4	6068.42	6670.37							DAPI_ESJ1_MBD2-WT_H3K27ac-Cy5_001-31	ESJ1_MBD2-WT	2889.64	2863.31							ESJ1_MBD2-WT	2299.16	1.01262
DAPI_ESJ1_MBD2-KO4_H3K9ac-Cy5_018-27	ESJ1_MBD2-KO4	5310.52	4761.57							DAPI_ESJ1_MBD2-WT_H3K27ac-Cy5_001-32	ESJ1_MBD2-WT	3625.79	3664.98							ESJ1_MBD2-WT	2681.09	1.02401
DAPI_ESJ1_MBD2-KO4_H3K9ac-Cy5_018-28	ESJ1_MBD2-KO4	6907.9	6455.23							DAPI_ESJ1_MBD2-WT_H3K27ac-Cy5_001-33	ESJ1_MBD2-WT	1955.83	1915.79							ESJ1_MBD2-WT	2696.88	1.02264
DAPI_ESJ1_MBD2-KO4_H3K9ac-Cy5_018-29	ESJ1_MBD2-KO4	5025.11	4734.33							DAPI_ESJ1_MBD2-WT_H3K27ac-Cy5_001-34	ESJ1_MBD2-WT	1715.28	1629.73							ESJ1_MBD2-WT	2838.93	1.10565
DAPI_ESJ1_MBD2-KO4_H3K9ac-Cy5_018-3	ESJ1_MBD2-KO4	5496.28	5179.49							DAPI_ESJ1_MBD2-WT_H3K27ac-Cy5_001-35	ESJ1_MBD2-WT	2998.17	2932.36							ESJ1_MBD2-WT	2866.88	1.10319
DAPI_ESJ1_MBD2-KO4_H3K9ac-Cy5_018-30	ESJ1_MBD2-KO4	5577.94	5256							DAPI_ESJ1_MBD2-WT_H3K27ac-Cy5_001-36	ESJ1_MBD2-WT	2908.01	2841.23							ESJ1_MBD2-WT	2797.76	1.10225
DAPI_ESJ1_MBD2-KO4_H3K9ac-Cy5_018-31	ESJ1_MBD2-KO4	6286.94	5780.68							DAPI_ESJ1_MBD2-WT_H3K27ac-Cy5_001-37	ESJ1_MBD2-WT	3222.97	3168.45							ESJ1_MBD2-WT	2630.36	1.04918
DAPI_ESJ1_MBD2-KO4_H3K9ac-Cy5_018-32	ESJ1_MBD2-KO4	8183.05	8451.37							DAPI_ESJ1_MBD2-WT_H3K27ac-Cy5_001-38	ESJ1_MBD2-WT	2562.22	2351.54							ESJ1_MBD2-WT	2736.71	1.05503
DAPI_ESJ1_MBD2-KO4_H3K9ac-Cy5_018-33	ESJ1_MBD2-KO4	5142.67	4002.02							DAPI_ESJ1_MBD2-WT_H3K27ac-Cy5_001-39	ESJ1_MBD2-WT	2779.5	2807.43							ESJ1_MBD2-WT	2570.76	1.01799
DAPI_ESJ1_MBD2-KO4_H3K9ac-Cy5_018-34	ESJ1_MBD2-KO4	6282.73	5844.83							DAPI_ESJ1_MBD2-WT_H3K27ac-Cy5_001-4	ESJ1_MBD2-WT	1515.37	1590.93							ESJ1_MBD2-WT	2395.75	1.09642
DAPI_ESJ1_MBD2-KO4_H3K9ac-Cy5_018-35	ESJ1_MBD2-KO4	5015.84	4743.68							DAPI_ESJ1_MBD2-WT_H3K27ac-Cy5_001-5	ESJ1_MBD2-WT	1806.36	1648.46							ESJ1_MBD2-WT	2775.88	1.06031
DAPI_ESJ1_MBD2-KO4_H3K9ac-Cy5_018-36	ESJ1_MBD2-KO4	4890.05	4350.52							DAPI_ESJ1_MBD2-WT_H3K27ac-Cy5_001-6	ESJ1_MBD2-WT	2102.67	2039.93							ESJ1_MBD2-WT	2765.72	1.15707
DAPI_ESJ1_MBD2-KO4_H3K9ac-Cy5_018-37	ESJ1_MBD2-KO4	4236.9	3908.47							DAPI_ESJ1_MBD2-WT_H3K27ac-Cy5_001-7	ESJ1_MBD2-WT	1739.18	1684.14							ESJ1_MBD2-WT	3347.77	1.17278
DAPI_ESJ1_MBD2-KO4_H3K9ac-Cy5_018-38	ESJ1_MBD2-KO4	3990.05	3548.86							DAPI_ESJ1_MBD2-WT_H3K27ac-Cy5_001-8	ESJ1_MBD2-WT	1977.77	1911.92							ESJ1_MBD2-WT	2616.05	1.04733
DAPI_ESJ1_MBD2-KO4_H3K9ac-Cy5_018-39	ESJ1_MBD2-KO4	5329.41	5266.25							DAPI_ESJ1_MBD2-WT_H3K27ac-Cy5_001-9	ESJ1_MBD2-WT	2281.61	2259.42							ESJ1_MBD2-WT	2297.85	1.01534
DAPI_ESJ1_MBD2-KO4_H3K9ac-Cy5_018-4	ESJ1_MBD2-KO4	3724.45	3501.75							DAPI_ESJ1_MBD2-WT_H3K27ac-Cy5_002-1	ESJ1_MBD2-WT	3803.03	3566.81
DAPI_ESJ1_MBD2-KO4_H3K9ac-Cy5_018-40	ESJ1_MBD2-KO4	4433.41	4253.89							DAPI_ESJ1_MBD2-WT_H3K27ac-Cy5_002-10	ESJ1_MBD2-WT	3671.95	3613.35
DAPI_ESJ1_MBD2-KO4_H3K9ac-Cy5_018-41	ESJ1_MBD2-KO4	4315.74	3581.9							DAPI_ESJ1_MBD2-WT_H3K27ac-Cy5_002-11	ESJ1_MBD2-WT	2769.03	2650.67
DAPI_ESJ1_MBD2-KO4_H3K9ac-Cy5_018-42	ESJ1_MBD2-KO4	4454.67	4107.79							DAPI_ESJ1_MBD2-WT_H3K27ac-Cy5_002-12	ESJ1_MBD2-WT	2420.95	2260.8
DAPI_ESJ1_MBD2-KO4_H3K9ac-Cy5_018-43	ESJ1_MBD2-KO4	4331.59	3848.35							DAPI_ESJ1_MBD2-WT_H3K27ac-Cy5_002-13	ESJ1_MBD2-WT	4670.37	4560.43
DAPI_ESJ1_MBD2-KO4_H3K9ac-Cy5_018-44	ESJ1_MBD2-KO4	4636.33	4233.7							DAPI_ESJ1_MBD2-WT_H3K27ac-Cy5_002-14	ESJ1_MBD2-WT	3321.88	3568.13
DAPI_ESJ1_MBD2-KO4_H3K9ac-Cy5_018-45	ESJ1_MBD2-KO4	6102.12	5439.87							DAPI_ESJ1_MBD2-WT_H3K27ac-Cy5_002-15	ESJ1_MBD2-WT	4331.16	3909.84
DAPI_ESJ1_MBD2-KO4_H3K9ac-Cy5_018-46	ESJ1_MBD2-KO4	3637.92	3581.68							DAPI_ESJ1_MBD2-WT_H3K27ac-Cy5_002-16	ESJ1_MBD2-WT	3129.72	3093.57
DAPI_ESJ1_MBD2-KO4_H3K9ac-Cy5_018-5	ESJ1_MBD2-KO4	3933.03	3540.31							DAPI_ESJ1_MBD2-WT_H3K27ac-Cy5_002-17	ESJ1_MBD2-WT	2349.26	2270.01
DAPI_ESJ1_MBD2-KO4_H3K9ac-Cy5_018-6	ESJ1_MBD2-KO4	4714.8	4328.68							DAPI_ESJ1_MBD2-WT_H3K27ac-Cy5_002-18	ESJ1_MBD2-WT	2786.54	2690.6
DAPI_ESJ1_MBD2-KO4_H3K9ac-Cy5_018-7	ESJ1_MBD2-KO4	5316.19	5196.95							DAPI_ESJ1_MBD2-WT_H3K27ac-Cy5_002-19	ESJ1_MBD2-WT	2989.58	3108.54
DAPI_ESJ1_MBD2-KO4_H3K9ac-Cy5_018-8	ESJ1_MBD2-KO4	5282.07	4594.75							DAPI_ESJ1_MBD2-WT_H3K27ac-Cy5_002-2	ESJ1_MBD2-WT	3672.17	3366.29
DAPI_ESJ1_MBD2-KO4_H3K9ac-Cy5_018-9	ESJ1_MBD2-KO4	3879.65	3678.82							DAPI_ESJ1_MBD2-WT_H3K27ac-Cy5_002-20	ESJ1_MBD2-WT	2179.88	2181.98
DAPI_ESJ1_MBD2-KO4_H3K9ac-Cy5_019-1	ESJ1_MBD2-KO4	3962.34	3688.03							DAPI_ESJ1_MBD2-WT_H3K27ac-Cy5_002-21	ESJ1_MBD2-WT	3369.27	3206.2
DAPI_ESJ1_MBD2-KO4_H3K9ac-Cy5_019-10	ESJ1_MBD2-KO4	5018.42	4781.98							DAPI_ESJ1_MBD2-WT_H3K27ac-Cy5_002-22	ESJ1_MBD2-WT	3013.03	2862.83
DAPI_ESJ1_MBD2-KO4_H3K9ac-Cy5_019-11	ESJ1_MBD2-KO4	3555.27	2832.75							DAPI_ESJ1_MBD2-WT_H3K27ac-Cy5_002-23	ESJ1_MBD2-WT	2395.92	2219.71
DAPI_ESJ1_MBD2-KO4_H3K9ac-Cy5_019-12	ESJ1_MBD2-KO4	6944.35	6398.28							DAPI_ESJ1_MBD2-WT_H3K27ac-Cy5_002-24	ESJ1_MBD2-WT	3250.57	3091.29
DAPI_ESJ1_MBD2-KO4_H3K9ac-Cy5_019-13	ESJ1_MBD2-KO4	6182.6	5955.7							DAPI_ESJ1_MBD2-WT_H3K27ac-Cy5_002-25	ESJ1_MBD2-WT	2340.26	2094.12
DAPI_ESJ1_MBD2-KO4_H3K9ac-Cy5_019-14	ESJ1_MBD2-KO4	6184.49	5748.12							DAPI_ESJ1_MBD2-WT_H3K27ac-Cy5_002-26	ESJ1_MBD2-WT	2148.78	2083.67
DAPI_ESJ1_MBD2-KO4_H3K9ac-Cy5_019-15	ESJ1_MBD2-KO4	6579.54	6420.51							DAPI_ESJ1_MBD2-WT_H3K27ac-Cy5_002-3	ESJ1_MBD2-WT	2016.01	1852.11
DAPI_ESJ1_MBD2-KO4_H3K9ac-Cy5_019-16	ESJ1_MBD2-KO4	9509.57	11112.9							DAPI_ESJ1_MBD2-WT_H3K27ac-Cy5_002-4	ESJ1_MBD2-WT	2263.91	2050.96
DAPI_ESJ1_MBD2-KO4_H3K9ac-Cy5_019-17	ESJ1_MBD2-KO4	9174.61	8528.7							DAPI_ESJ1_MBD2-WT_H3K27ac-Cy5_002-5	ESJ1_MBD2-WT	3724.46	3521.86
DAPI_ESJ1_MBD2-KO4_H3K9ac-Cy5_019-18	ESJ1_MBD2-KO4	5140.53	4742.87							DAPI_ESJ1_MBD2-WT_H3K27ac-Cy5_002-6	ESJ1_MBD2-WT	3000.65	2990.46
DAPI_ESJ1_MBD2-KO4_H3K9ac-Cy5_019-19	ESJ1_MBD2-KO4	6240.7	5205.95							DAPI_ESJ1_MBD2-WT_H3K27ac-Cy5_002-7	ESJ1_MBD2-WT	2891.22	2852.31
DAPI_ESJ1_MBD2-KO4_H3K9ac-Cy5_019-2	ESJ1_MBD2-KO4	4242.86	3951.52							DAPI_ESJ1_MBD2-WT_H3K27ac-Cy5_002-8	ESJ1_MBD2-WT	3639.34	4211.5
DAPI_ESJ1_MBD2-KO4_H3K9ac-Cy5_019-20	ESJ1_MBD2-KO4	5287.94	4754.44							DAPI_ESJ1_MBD2-WT_H3K27ac-Cy5_002-9	ESJ1_MBD2-WT	3470.84	3518.19
DAPI_ESJ1_MBD2-KO4_H3K9ac-Cy5_019-21	ESJ1_MBD2-KO4	4663.1	4085.31							DAPI_ESJ1_MBD2-WT_H3K27ac-Cy5_003-1	ESJ1_MBD2-WT	1645.6	1523.22
DAPI_ESJ1_MBD2-KO4_H3K9ac-Cy5_019-22	ESJ1_MBD2-KO4	6919.09	5619.78							DAPI_ESJ1_MBD2-WT_H3K27ac-Cy5_003-10	ESJ1_MBD2-WT	3521.36	3703.21
DAPI_ESJ1_MBD2-KO4_H3K9ac-Cy5_019-23	ESJ1_MBD2-KO4	7082.49	6685.49							DAPI_ESJ1_MBD2-WT_H3K27ac-Cy5_003-11	ESJ1_MBD2-WT	1840.62	1772.21
DAPI_ESJ1_MBD2-KO4_H3K9ac-Cy5_019-24	ESJ1_MBD2-KO4	7186.72	6919.75							DAPI_ESJ1_MBD2-WT_H3K27ac-Cy5_003-12	ESJ1_MBD2-WT	2890.4	2791.26
DAPI_ESJ1_MBD2-KO4_H3K9ac-Cy5_019-25	ESJ1_MBD2-KO4	6139.52	5574.11							DAPI_ESJ1_MBD2-WT_H3K27ac-Cy5_003-13	ESJ1_MBD2-WT	2972.95	2942.97
DAPI_ESJ1_MBD2-KO4_H3K9ac-Cy5_019-26	ESJ1_MBD2-KO4	6576.73	5501.49							DAPI_ESJ1_MBD2-WT_H3K27ac-Cy5_003-14	ESJ1_MBD2-WT	2294.89	2103.72
DAPI_ESJ1_MBD2-KO4_H3K9ac-Cy5_019-27	ESJ1_MBD2-KO4	5842.88	5272.81							DAPI_ESJ1_MBD2-WT_H3K27ac-Cy5_003-15	ESJ1_MBD2-WT	2508.65	2510.97
DAPI_ESJ1_MBD2-KO4_H3K9ac-Cy5_019-28	ESJ1_MBD2-KO4	6235.56	6045.58							DAPI_ESJ1_MBD2-WT_H3K27ac-Cy5_003-16	ESJ1_MBD2-WT	2225.42	2099.89
DAPI_ESJ1_MBD2-KO4_H3K9ac-Cy5_019-29	ESJ1_MBD2-KO4	7112.9	7005.61							DAPI_ESJ1_MBD2-WT_H3K27ac-Cy5_003-17	ESJ1_MBD2-WT	2126.06	2194.39
DAPI_ESJ1_MBD2-KO4_H3K9ac-Cy5_019-3	ESJ1_MBD2-KO4	4761.87	4260.46							DAPI_ESJ1_MBD2-WT_H3K27ac-Cy5_003-18	ESJ1_MBD2-WT	2889.89	3195.58
DAPI_ESJ1_MBD2-KO4_H3K9ac-Cy5_019-30	ESJ1_MBD2-KO4	6917.57	6904.69							DAPI_ESJ1_MBD2-WT_H3K27ac-Cy5_003-19	ESJ1_MBD2-WT	3197.48	3150.21
DAPI_ESJ1_MBD2-KO4_H3K9ac-Cy5_019-31	ESJ1_MBD2-KO4	5469.98	4861.63							DAPI_ESJ1_MBD2-WT_H3K27ac-Cy5_003-2	ESJ1_MBD2-WT	1959.07	1852.88
DAPI_ESJ1_MBD2-KO4_H3K9ac-Cy5_019-32	ESJ1_MBD2-KO4	6774.47	7290.75							DAPI_ESJ1_MBD2-WT_H3K27ac-Cy5_003-20	ESJ1_MBD2-WT	2536.04	2746.47
DAPI_ESJ1_MBD2-KO4_H3K9ac-Cy5_019-33	ESJ1_MBD2-KO4	5366.26	5374.31							DAPI_ESJ1_MBD2-WT_H3K27ac-Cy5_003-21	ESJ1_MBD2-WT	2073.7	2005.38
DAPI_ESJ1_MBD2-KO4_H3K9ac-Cy5_019-34	ESJ1_MBD2-KO4	4803.08	4288.91							DAPI_ESJ1_MBD2-WT_H3K27ac-Cy5_003-22	ESJ1_MBD2-WT	3371.05	3490.44
DAPI_ESJ1_MBD2-KO4_H3K9ac-Cy5_019-35	ESJ1_MBD2-KO4	4820.04	3900.04							DAPI_ESJ1_MBD2-WT_H3K27ac-Cy5_003-23	ESJ1_MBD2-WT	1760.07	1810.34
DAPI_ESJ1_MBD2-KO4_H3K9ac-Cy5_019-36	ESJ1_MBD2-KO4	5883.65	5999.87							DAPI_ESJ1_MBD2-WT_H3K27ac-Cy5_003-24	ESJ1_MBD2-WT	3182.13	3196.17
DAPI_ESJ1_MBD2-KO4_H3K9ac-Cy5_019-37	ESJ1_MBD2-KO4	6411.71	6527.54							DAPI_ESJ1_MBD2-WT_H3K27ac-Cy5_003-25	ESJ1_MBD2-WT	2251.6	2228.27
DAPI_ESJ1_MBD2-KO4_H3K9ac-Cy5_019-4	ESJ1_MBD2-KO4	5055.73	4307.69							DAPI_ESJ1_MBD2-WT_H3K27ac-Cy5_003-26	ESJ1_MBD2-WT	3997.27	3850.23
DAPI_ESJ1_MBD2-KO4_H3K9ac-Cy5_019-5	ESJ1_MBD2-KO4	3853.19	3436.75							DAPI_ESJ1_MBD2-WT_H3K27ac-Cy5_003-27	ESJ1_MBD2-WT	4223.2	3799.21
DAPI_ESJ1_MBD2-KO4_H3K9ac-Cy5_019-6	ESJ1_MBD2-KO4	7971.49	6860.07							DAPI_ESJ1_MBD2-WT_H3K27ac-Cy5_003-28	ESJ1_MBD2-WT	3496.96	3458.23
DAPI_ESJ1_MBD2-KO4_H3K9ac-Cy5_019-7	ESJ1_MBD2-KO4	7663.46	7081.08							DAPI_ESJ1_MBD2-WT_H3K27ac-Cy5_003-29	ESJ1_MBD2-WT	3329.86	3324.85
DAPI_ESJ1_MBD2-KO4_H3K9ac-Cy5_019-8	ESJ1_MBD2-KO4	5614.84	5410.84							DAPI_ESJ1_MBD2-WT_H3K27ac-Cy5_003-3	ESJ1_MBD2-WT	2140.75	1879.19
DAPI_ESJ1_MBD2-KO4_H3K9ac-Cy5_019-9	ESJ1_MBD2-KO4	5016.76	4763.28							DAPI_ESJ1_MBD2-WT_H3K27ac-Cy5_003-30	ESJ1_MBD2-WT	3566.47	3671.7
DAPI_ESJ1_MBD2-WT_H3K9ac-Cy5_-1	ESJ1_MBD2-WT	1746.63	1572.77							DAPI_ESJ1_MBD2-WT_H3K27ac-Cy5_003-31	ESJ1_MBD2-WT	3192.46	3082.04
DAPI_ESJ1_MBD2-WT_H3K9ac-Cy5_-10	ESJ1_MBD2-WT	2434.29	2415.18							DAPI_ESJ1_MBD2-WT_H3K27ac-Cy5_003-32	ESJ1_MBD2-WT	2884.26	2785.38
DAPI_ESJ1_MBD2-WT_H3K9ac-Cy5_-11	ESJ1_MBD2-WT	2974.19	2876.59							DAPI_ESJ1_MBD2-WT_H3K27ac-Cy5_003-33	ESJ1_MBD2-WT	2956.82	2802.65
DAPI_ESJ1_MBD2-WT_H3K9ac-Cy5_-12	ESJ1_MBD2-WT	1897.74	1681.69							DAPI_ESJ1_MBD2-WT_H3K27ac-Cy5_003-34	ESJ1_MBD2-WT	3720.31	3847.25
DAPI_ESJ1_MBD2-WT_H3K9ac-Cy5_-13	ESJ1_MBD2-WT	3153.49	2728.35							DAPI_ESJ1_MBD2-WT_H3K27ac-Cy5_003-35	ESJ1_MBD2-WT	2932.05	2875.62
DAPI_ESJ1_MBD2-WT_H3K9ac-Cy5_-14	ESJ1_MBD2-WT	2387.71	2205.78							DAPI_ESJ1_MBD2-WT_H3K27ac-Cy5_003-36	ESJ1_MBD2-WT	2177.8	1991.17
DAPI_ESJ1_MBD2-WT_H3K9ac-Cy5_-15	ESJ1_MBD2-WT	2041	1951.92							DAPI_ESJ1_MBD2-WT_H3K27ac-Cy5_003-37	ESJ1_MBD2-WT	1690.96	1579.22
DAPI_ESJ1_MBD2-WT_H3K9ac-Cy5_-16	ESJ1_MBD2-WT	2469.36	2311.67							DAPI_ESJ1_MBD2-WT_H3K27ac-Cy5_003-38	ESJ1_MBD2-WT	3241.18	3215.16
DAPI_ESJ1_MBD2-WT_H3K9ac-Cy5_-17	ESJ1_MBD2-WT	2004.15	2002.13							DAPI_ESJ1_MBD2-WT_H3K27ac-Cy5_003-4	ESJ1_MBD2-WT	2628.16	2610.23
DAPI_ESJ1_MBD2-WT_H3K9ac-Cy5_-2	ESJ1_MBD2-WT	2615.93	2280.45							DAPI_ESJ1_MBD2-WT_H3K27ac-Cy5_003-5	ESJ1_MBD2-WT	1986.12	2040.32
DAPI_ESJ1_MBD2-WT_H3K9ac-Cy5_-3	ESJ1_MBD2-WT	1801.37	1615.59							DAPI_ESJ1_MBD2-WT_H3K27ac-Cy5_003-6	ESJ1_MBD2-WT	1967.16	1918.82
DAPI_ESJ1_MBD2-WT_H3K9ac-Cy5_-4	ESJ1_MBD2-WT	2236.81	2049.2							DAPI_ESJ1_MBD2-WT_H3K27ac-Cy5_003-7	ESJ1_MBD2-WT	2087.74	1949.5
DAPI_ESJ1_MBD2-WT_H3K9ac-Cy5_-5	ESJ1_MBD2-WT	2453.75	2480.71							DAPI_ESJ1_MBD2-WT_H3K27ac-Cy5_003-8	ESJ1_MBD2-WT	2767.97	2726.52
DAPI_ESJ1_MBD2-WT_H3K9ac-Cy5_-6	ESJ1_MBD2-WT	2199.41	2121.52							DAPI_ESJ1_MBD2-WT_H3K27ac-Cy5_003-9	ESJ1_MBD2-WT	2574.44	2597.18
DAPI_ESJ1_MBD2-WT_H3K9ac-Cy5_-7	ESJ1_MBD2-WT	3800.86	3888.44							DAPI_ESJ1_MBD2-WT_H3K27ac-Cy5_004-1	ESJ1_MBD2-WT	2255.57	2191.89
DAPI_ESJ1_MBD2-WT_H3K9ac-Cy5_-8	ESJ1_MBD2-WT	2120.45	1999.52							DAPI_ESJ1_MBD2-WT_H3K27ac-Cy5_004-10	ESJ1_MBD2-WT	2750.65	3029.26
DAPI_ESJ1_MBD2-WT_H3K9ac-Cy5_-9	ESJ1_MBD2-WT	1744.26	1752.52							DAPI_ESJ1_MBD2-WT_H3K27ac-Cy5_004-11	ESJ1_MBD2-WT	3260.92	3170.31
DAPI_ESJ1_MBD2-WT_H3K9ac-Cy5_001-1	ESJ1_MBD2-WT	4324.97	4394.48							DAPI_ESJ1_MBD2-WT_H3K27ac-Cy5_004-12	ESJ1_MBD2-WT	2876.87	2842.68
DAPI_ESJ1_MBD2-WT_H3K9ac-Cy5_001-10	ESJ1_MBD2-WT	3901.28	3526.75							DAPI_ESJ1_MBD2-WT_H3K27ac-Cy5_004-13	ESJ1_MBD2-WT	3857.48	4824.69
DAPI_ESJ1_MBD2-WT_H3K9ac-Cy5_001-11	ESJ1_MBD2-WT	3646.86	3433.92							DAPI_ESJ1_MBD2-WT_H3K27ac-Cy5_004-14	ESJ1_MBD2-WT	1956.16	1862.92
DAPI_ESJ1_MBD2-WT_H3K9ac-Cy5_001-12	ESJ1_MBD2-WT	4458.95	3895.37							DAPI_ESJ1_MBD2-WT_H3K27ac-Cy5_004-15	ESJ1_MBD2-WT	3829.49	3790.91
DAPI_ESJ1_MBD2-WT_H3K9ac-Cy5_001-13	ESJ1_MBD2-WT	4957.33	4698.14							DAPI_ESJ1_MBD2-WT_H3K27ac-Cy5_004-16	ESJ1_MBD2-WT	2661.77	2489.02
DAPI_ESJ1_MBD2-WT_H3K9ac-Cy5_001-14	ESJ1_MBD2-WT	5241.65	5093.56							DAPI_ESJ1_MBD2-WT_H3K27ac-Cy5_004-17	ESJ1_MBD2-WT	2015.19	1825.72
DAPI_ESJ1_MBD2-WT_H3K9ac-Cy5_001-15	ESJ1_MBD2-WT	3556.75	3183.63							DAPI_ESJ1_MBD2-WT_H3K27ac-Cy5_004-18	ESJ1_MBD2-WT	2860.62	2704.1
DAPI_ESJ1_MBD2-WT_H3K9ac-Cy5_001-16	ESJ1_MBD2-WT	3096.93	2702.5							DAPI_ESJ1_MBD2-WT_H3K27ac-Cy5_004-19	ESJ1_MBD2-WT	2362.82	2289.94
DAPI_ESJ1_MBD2-WT_H3K9ac-Cy5_001-17	ESJ1_MBD2-WT	2914.89	2813.1							DAPI_ESJ1_MBD2-WT_H3K27ac-Cy5_004-2	ESJ1_MBD2-WT	2714.37	2999.26
DAPI_ESJ1_MBD2-WT_H3K9ac-Cy5_001-18	ESJ1_MBD2-WT	2414.01	2086.86							DAPI_ESJ1_MBD2-WT_H3K27ac-Cy5_004-20	ESJ1_MBD2-WT	2396.73	2949.91
DAPI_ESJ1_MBD2-WT_H3K9ac-Cy5_001-2	ESJ1_MBD2-WT	3420.46	3175.47							DAPI_ESJ1_MBD2-WT_H3K27ac-Cy5_004-21	ESJ1_MBD2-WT	2541.01	2621.37
DAPI_ESJ1_MBD2-WT_H3K9ac-Cy5_001-3	ESJ1_MBD2-WT	3412.49	2929.07							DAPI_ESJ1_MBD2-WT_H3K27ac-Cy5_004-22	ESJ1_MBD2-WT	3915.35	3589.7
DAPI_ESJ1_MBD2-WT_H3K9ac-Cy5_001-4	ESJ1_MBD2-WT	3082.86	2847.28							DAPI_ESJ1_MBD2-WT_H3K27ac-Cy5_004-23	ESJ1_MBD2-WT	2991.7	2767.1
DAPI_ESJ1_MBD2-WT_H3K9ac-Cy5_001-5	ESJ1_MBD2-WT	4018.34	4045.7							DAPI_ESJ1_MBD2-WT_H3K27ac-Cy5_004-24	ESJ1_MBD2-WT	3031.99	2995.37
DAPI_ESJ1_MBD2-WT_H3K9ac-Cy5_001-6	ESJ1_MBD2-WT	4154.49	4195.74							DAPI_ESJ1_MBD2-WT_H3K27ac-Cy5_004-25	ESJ1_MBD2-WT	1713.49	1616.47
DAPI_ESJ1_MBD2-WT_H3K9ac-Cy5_001-7	ESJ1_MBD2-WT	3270.56	3221.27							DAPI_ESJ1_MBD2-WT_H3K27ac-Cy5_004-26	ESJ1_MBD2-WT	2421.16	2416.78
DAPI_ESJ1_MBD2-WT_H3K9ac-Cy5_001-8	ESJ1_MBD2-WT	4102.92	3866.63							DAPI_ESJ1_MBD2-WT_H3K27ac-Cy5_004-27	ESJ1_MBD2-WT	2158.74	2109.46
DAPI_ESJ1_MBD2-WT_H3K9ac-Cy5_001-9	ESJ1_MBD2-WT	4385.86	3789.8							DAPI_ESJ1_MBD2-WT_H3K27ac-Cy5_004-3	ESJ1_MBD2-WT	2689.23	2889.06
DAPI_ESJ1_MBD2-WT_H3K9ac-Cy5_002-1	ESJ1_MBD2-WT	2351.4	2235.81							DAPI_ESJ1_MBD2-WT_H3K27ac-Cy5_004-4	ESJ1_MBD2-WT	2723.34	2772.43
DAPI_ESJ1_MBD2-WT_H3K9ac-Cy5_002-10	ESJ1_MBD2-WT	5334.89	5495.77							DAPI_ESJ1_MBD2-WT_H3K27ac-Cy5_004-5	ESJ1_MBD2-WT	3556.85	4402.69
DAPI_ESJ1_MBD2-WT_H3K9ac-Cy5_002-11	ESJ1_MBD2-WT	3841.93	3693.27							DAPI_ESJ1_MBD2-WT_H3K27ac-Cy5_004-6	ESJ1_MBD2-WT	2392.17	2266.04
DAPI_ESJ1_MBD2-WT_H3K9ac-Cy5_002-12	ESJ1_MBD2-WT	4328.1	3828.41							DAPI_ESJ1_MBD2-WT_H3K27ac-Cy5_004-7	ESJ1_MBD2-WT	2834.69	2855.24
DAPI_ESJ1_MBD2-WT_H3K9ac-Cy5_002-13	ESJ1_MBD2-WT	4675.99	5313.2							DAPI_ESJ1_MBD2-WT_H3K27ac-Cy5_004-8	ESJ1_MBD2-WT	2114.05	2043.15
DAPI_ESJ1_MBD2-WT_H3K9ac-Cy5_002-14	ESJ1_MBD2-WT	4296.15	3885.63							DAPI_ESJ1_MBD2-WT_H3K27ac-Cy5_004-9	ESJ1_MBD2-WT	2602.64	2476.96
DAPI_ESJ1_MBD2-WT_H3K9ac-Cy5_002-15	ESJ1_MBD2-WT	6410.7	7210.07							DAPI_ESJ1_MBD2-WT_H3K27ac-Cy5_005-1	ESJ1_MBD2-WT	2341.06	2660.38
DAPI_ESJ1_MBD2-WT_H3K9ac-Cy5_002-16	ESJ1_MBD2-WT	5908.65	6112.95							DAPI_ESJ1_MBD2-WT_H3K27ac-Cy5_005-10	ESJ1_MBD2-WT	2589.29	2406.94
DAPI_ESJ1_MBD2-WT_H3K9ac-Cy5_002-17	ESJ1_MBD2-WT	4532.25	4589.61							DAPI_ESJ1_MBD2-WT_H3K27ac-Cy5_005-11	ESJ1_MBD2-WT	3089.55	3476.86
DAPI_ESJ1_MBD2-WT_H3K9ac-Cy5_002-18	ESJ1_MBD2-WT	4278.88	4076.99							DAPI_ESJ1_MBD2-WT_H3K27ac-Cy5_005-12	ESJ1_MBD2-WT	2340.52	2271.5
DAPI_ESJ1_MBD2-WT_H3K9ac-Cy5_002-19	ESJ1_MBD2-WT	3256.17	2869.75							DAPI_ESJ1_MBD2-WT_H3K27ac-Cy5_005-13	ESJ1_MBD2-WT	3500.24	3374.15
DAPI_ESJ1_MBD2-WT_H3K9ac-Cy5_002-2	ESJ1_MBD2-WT	2866.05	2729.74							DAPI_ESJ1_MBD2-WT_H3K27ac-Cy5_005-14	ESJ1_MBD2-WT	3463.06	3459.63
DAPI_ESJ1_MBD2-WT_H3K9ac-Cy5_002-20	ESJ1_MBD2-WT	3738.54	3458.27							DAPI_ESJ1_MBD2-WT_H3K27ac-Cy5_005-15	ESJ1_MBD2-WT	3005.79	2840.28
DAPI_ESJ1_MBD2-WT_H3K9ac-Cy5_002-21	ESJ1_MBD2-WT	3418.77	2897.75							DAPI_ESJ1_MBD2-WT_H3K27ac-Cy5_005-16	ESJ1_MBD2-WT	3187.38	2748.59
DAPI_ESJ1_MBD2-WT_H3K9ac-Cy5_002-22	ESJ1_MBD2-WT	2779.25	2603.78							DAPI_ESJ1_MBD2-WT_H3K27ac-Cy5_005-17	ESJ1_MBD2-WT	3125.42	3207.16
DAPI_ESJ1_MBD2-WT_H3K9ac-Cy5_002-23	ESJ1_MBD2-WT	2431.16	2507.25							DAPI_ESJ1_MBD2-WT_H3K27ac-Cy5_005-18	ESJ1_MBD2-WT	2913.53	2622.83
DAPI_ESJ1_MBD2-WT_H3K9ac-Cy5_002-3	ESJ1_MBD2-WT	4326.84	4215.37							DAPI_ESJ1_MBD2-WT_H3K27ac-Cy5_005-2	ESJ1_MBD2-WT	2617.19	2453.86
DAPI_ESJ1_MBD2-WT_H3K9ac-Cy5_002-4	ESJ1_MBD2-WT	3642.09	3411.15							DAPI_ESJ1_MBD2-WT_H3K27ac-Cy5_005-3	ESJ1_MBD2-WT	3142.52	2906
DAPI_ESJ1_MBD2-WT_H3K9ac-Cy5_002-5	ESJ1_MBD2-WT	3665.81	3507.51							DAPI_ESJ1_MBD2-WT_H3K27ac-Cy5_005-4	ESJ1_MBD2-WT	2762.87	3099.78
DAPI_ESJ1_MBD2-WT_H3K9ac-Cy5_002-6	ESJ1_MBD2-WT	4518.24	4511.91							DAPI_ESJ1_MBD2-WT_H3K27ac-Cy5_005-5	ESJ1_MBD2-WT	2739.12	2785.21
DAPI_ESJ1_MBD2-WT_H3K9ac-Cy5_002-7	ESJ1_MBD2-WT	4539.6	4435.24							DAPI_ESJ1_MBD2-WT_H3K27ac-Cy5_005-6	ESJ1_MBD2-WT	2699.06	2792.34
DAPI_ESJ1_MBD2-WT_H3K9ac-Cy5_002-8	ESJ1_MBD2-WT	3019.77	2899.05							DAPI_ESJ1_MBD2-WT_H3K27ac-Cy5_005-7	ESJ1_MBD2-WT	2083.69	2209.3
DAPI_ESJ1_MBD2-WT_H3K9ac-Cy5_002-9	ESJ1_MBD2-WT	4539.19	4275.46							DAPI_ESJ1_MBD2-WT_H3K27ac-Cy5_005-8	ESJ1_MBD2-WT	1962.28	1798.38
DAPI_ESJ1_MBD2-WT_H3K9ac-Cy5_003-1	ESJ1_MBD2-WT	3018.86	3218.54							DAPI_ESJ1_MBD2-WT_H3K27ac-Cy5_005-9	ESJ1_MBD2-WT	1770.39	1694.56
DAPI_ESJ1_MBD2-WT_H3K9ac-Cy5_003-10	ESJ1_MBD2-WT	5680.63	5403.33							DAPI_ESJ1_MBD2-WT_H3K27ac-Cy5_006-1	ESJ1_MBD2-WT	2603.16	2961.88
DAPI_ESJ1_MBD2-WT_H3K9ac-Cy5_003-11	ESJ1_MBD2-WT	5796.83	5350.42							DAPI_ESJ1_MBD2-WT_H3K27ac-Cy5_006-10	ESJ1_MBD2-WT	3909.1	3757.82
DAPI_ESJ1_MBD2-WT_H3K9ac-Cy5_003-12	ESJ1_MBD2-WT	3609.99	3887.69							DAPI_ESJ1_MBD2-WT_H3K27ac-Cy5_006-11	ESJ1_MBD2-WT	3007.39	3015.77
DAPI_ESJ1_MBD2-WT_H3K9ac-Cy5_003-13	ESJ1_MBD2-WT	4076.78	4442.8							DAPI_ESJ1_MBD2-WT_H3K27ac-Cy5_006-12	ESJ1_MBD2-WT	2347	2262.35
DAPI_ESJ1_MBD2-WT_H3K9ac-Cy5_003-14	ESJ1_MBD2-WT	4448.2	3867.78							DAPI_ESJ1_MBD2-WT_H3K27ac-Cy5_006-13	ESJ1_MBD2-WT	2652.11	2639.94
DAPI_ESJ1_MBD2-WT_H3K9ac-Cy5_003-15	ESJ1_MBD2-WT	3776.41	3452.84							DAPI_ESJ1_MBD2-WT_H3K27ac-Cy5_006-14	ESJ1_MBD2-WT	3886.48	3565.52
DAPI_ESJ1_MBD2-WT_H3K9ac-Cy5_003-16	ESJ1_MBD2-WT	4107.23	3575.49							DAPI_ESJ1_MBD2-WT_H3K27ac-Cy5_006-15	ESJ1_MBD2-WT	3012.87	2912.32
DAPI_ESJ1_MBD2-WT_H3K9ac-Cy5_003-17	ESJ1_MBD2-WT	2915.88	2451.74							DAPI_ESJ1_MBD2-WT_H3K27ac-Cy5_006-16	ESJ1_MBD2-WT	3747.92	3331.57
DAPI_ESJ1_MBD2-WT_H3K9ac-Cy5_003-18	ESJ1_MBD2-WT	3246.37	2891.02							DAPI_ESJ1_MBD2-WT_H3K27ac-Cy5_006-17	ESJ1_MBD2-WT	3284.6	3263.2
DAPI_ESJ1_MBD2-WT_H3K9ac-Cy5_003-19	ESJ1_MBD2-WT	3725.81	3696.89							DAPI_ESJ1_MBD2-WT_H3K27ac-Cy5_006-18	ESJ1_MBD2-WT	2582.16	2554.76
DAPI_ESJ1_MBD2-WT_H3K9ac-Cy5_003-2	ESJ1_MBD2-WT	2230.33	1986.07							DAPI_ESJ1_MBD2-WT_H3K27ac-Cy5_006-19	ESJ1_MBD2-WT	3294.42	3114.23
DAPI_ESJ1_MBD2-WT_H3K9ac-Cy5_003-20	ESJ1_MBD2-WT	2743.28	2644.06							DAPI_ESJ1_MBD2-WT_H3K27ac-Cy5_006-2	ESJ1_MBD2-WT	1966.13	1986.9
DAPI_ESJ1_MBD2-WT_H3K9ac-Cy5_003-21	ESJ1_MBD2-WT	3221.21	2927.04							DAPI_ESJ1_MBD2-WT_H3K27ac-Cy5_006-20	ESJ1_MBD2-WT	3318.88	3047.93
DAPI_ESJ1_MBD2-WT_H3K9ac-Cy5_003-22	ESJ1_MBD2-WT	5367.87	5131.37							DAPI_ESJ1_MBD2-WT_H3K27ac-Cy5_006-21	ESJ1_MBD2-WT	3081.41	3076.99
DAPI_ESJ1_MBD2-WT_H3K9ac-Cy5_003-3	ESJ1_MBD2-WT	4238.02	3753.08							DAPI_ESJ1_MBD2-WT_H3K27ac-Cy5_006-22	ESJ1_MBD2-WT	3527.25	3221.64
DAPI_ESJ1_MBD2-WT_H3K9ac-Cy5_003-4	ESJ1_MBD2-WT	2505.94	2520.44							DAPI_ESJ1_MBD2-WT_H3K27ac-Cy5_006-23	ESJ1_MBD2-WT	2454.02	2342.04
DAPI_ESJ1_MBD2-WT_H3K9ac-Cy5_003-5	ESJ1_MBD2-WT	3051.95	2677.69							DAPI_ESJ1_MBD2-WT_H3K27ac-Cy5_006-3	ESJ1_MBD2-WT	1586.56	1568.51
DAPI_ESJ1_MBD2-WT_H3K9ac-Cy5_003-6	ESJ1_MBD2-WT	3572.87	3347.36							DAPI_ESJ1_MBD2-WT_H3K27ac-Cy5_006-4	ESJ1_MBD2-WT	2651.55	2909.87
DAPI_ESJ1_MBD2-WT_H3K9ac-Cy5_003-7	ESJ1_MBD2-WT	4876.12	4366.83							DAPI_ESJ1_MBD2-WT_H3K27ac-Cy5_006-5	ESJ1_MBD2-WT	3365.2	3715.09
DAPI_ESJ1_MBD2-WT_H3K9ac-Cy5_003-8	ESJ1_MBD2-WT	3127.11	2966.45							DAPI_ESJ1_MBD2-WT_H3K27ac-Cy5_006-6	ESJ1_MBD2-WT	1994.13	1921.71
DAPI_ESJ1_MBD2-WT_H3K9ac-Cy5_003-9	ESJ1_MBD2-WT	3873.8	3722.65							DAPI_ESJ1_MBD2-WT_H3K27ac-Cy5_006-7	ESJ1_MBD2-WT	3961.25	4044.94
DAPI_ESJ1_MBD2-WT_H3K9ac-Cy5_004-1	ESJ1_MBD2-WT	3587.94	3258.42							DAPI_ESJ1_MBD2-WT_H3K27ac-Cy5_006-8	ESJ1_MBD2-WT	1719.24	1823.81
DAPI_ESJ1_MBD2-WT_H3K9ac-Cy5_004-10	ESJ1_MBD2-WT	3672.66	3230.82							DAPI_ESJ1_MBD2-WT_H3K27ac-Cy5_006-9	ESJ1_MBD2-WT	2994.73	2822.1
DAPI_ESJ1_MBD2-WT_H3K9ac-Cy5_004-11	ESJ1_MBD2-WT	3703.8	3612.4							DAPI_ESJ1_MBD2-WT_H3K27ac-Cy5_007-1	ESJ1_MBD2-WT	3005.07	3181.74
DAPI_ESJ1_MBD2-WT_H3K9ac-Cy5_004-12	ESJ1_MBD2-WT	3550.44	3613.53							DAPI_ESJ1_MBD2-WT_H3K27ac-Cy5_007-10	ESJ1_MBD2-WT	4212.59	3985.42
DAPI_ESJ1_MBD2-WT_H3K9ac-Cy5_004-13	ESJ1_MBD2-WT	4084.17	5562.34							DAPI_ESJ1_MBD2-WT_H3K27ac-Cy5_007-11	ESJ1_MBD2-WT	3294.61	3328.49
DAPI_ESJ1_MBD2-WT_H3K9ac-Cy5_004-14	ESJ1_MBD2-WT	4244.02	4228.31							DAPI_ESJ1_MBD2-WT_H3K27ac-Cy5_007-12	ESJ1_MBD2-WT	2348.12	2604.9
DAPI_ESJ1_MBD2-WT_H3K9ac-Cy5_004-15	ESJ1_MBD2-WT	3200.56	3235.91							DAPI_ESJ1_MBD2-WT_H3K27ac-Cy5_007-13	ESJ1_MBD2-WT	3062.53	3073.64
DAPI_ESJ1_MBD2-WT_H3K9ac-Cy5_004-16	ESJ1_MBD2-WT	4016.57	3819.16							DAPI_ESJ1_MBD2-WT_H3K27ac-Cy5_007-14	ESJ1_MBD2-WT	2823.57	2890.74
DAPI_ESJ1_MBD2-WT_H3K9ac-Cy5_004-17	ESJ1_MBD2-WT	3335.28	3542.45							DAPI_ESJ1_MBD2-WT_H3K27ac-Cy5_007-15	ESJ1_MBD2-WT	2870.24	3065.56
DAPI_ESJ1_MBD2-WT_H3K9ac-Cy5_004-18	ESJ1_MBD2-WT	2951.05	2975.94							DAPI_ESJ1_MBD2-WT_H3K27ac-Cy5_007-16	ESJ1_MBD2-WT	2994.91	3226.89
DAPI_ESJ1_MBD2-WT_H3K9ac-Cy5_004-2	ESJ1_MBD2-WT	3546.16	3103.26							DAPI_ESJ1_MBD2-WT_H3K27ac-Cy5_007-17	ESJ1_MBD2-WT	2630.68	2600.78
DAPI_ESJ1_MBD2-WT_H3K9ac-Cy5_004-3	ESJ1_MBD2-WT	3578.51	3105.93							DAPI_ESJ1_MBD2-WT_H3K27ac-Cy5_007-18	ESJ1_MBD2-WT	3564.65	4040.99
DAPI_ESJ1_MBD2-WT_H3K9ac-Cy5_004-4	ESJ1_MBD2-WT	3740.93	3396.9							DAPI_ESJ1_MBD2-WT_H3K27ac-Cy5_007-19	ESJ1_MBD2-WT	2547.07	2500.78
DAPI_ESJ1_MBD2-WT_H3K9ac-Cy5_004-5	ESJ1_MBD2-WT	4390.12	4401.2							DAPI_ESJ1_MBD2-WT_H3K27ac-Cy5_007-2	ESJ1_MBD2-WT	2735.71	2803.49
DAPI_ESJ1_MBD2-WT_H3K9ac-Cy5_004-6	ESJ1_MBD2-WT	6732.66	7424.68							DAPI_ESJ1_MBD2-WT_H3K27ac-Cy5_007-20	ESJ1_MBD2-WT	2602.94	2587.62
DAPI_ESJ1_MBD2-WT_H3K9ac-Cy5_004-7	ESJ1_MBD2-WT	3483.88	3351.5							DAPI_ESJ1_MBD2-WT_H3K27ac-Cy5_007-21	ESJ1_MBD2-WT	2569.56	2623.3
DAPI_ESJ1_MBD2-WT_H3K9ac-Cy5_004-8	ESJ1_MBD2-WT	3996.82	3782.72							DAPI_ESJ1_MBD2-WT_H3K27ac-Cy5_007-22	ESJ1_MBD2-WT	2389.28	2387.18
DAPI_ESJ1_MBD2-WT_H3K9ac-Cy5_004-9	ESJ1_MBD2-WT	4049.95	3743.99							DAPI_ESJ1_MBD2-WT_H3K27ac-Cy5_007-23	ESJ1_MBD2-WT	1825.05	1883.84
DAPI_ESJ1_MBD2-WT_H3K9ac-Cy5_005-1	ESJ1_MBD2-WT	3229.76	3171.27							DAPI_ESJ1_MBD2-WT_H3K27ac-Cy5_007-24	ESJ1_MBD2-WT	2006.93	1985.31
DAPI_ESJ1_MBD2-WT_H3K9ac-Cy5_005-10	ESJ1_MBD2-WT	3379.22	3021.78							DAPI_ESJ1_MBD2-WT_H3K27ac-Cy5_007-25	ESJ1_MBD2-WT	2506.57	2715.33
DAPI_ESJ1_MBD2-WT_H3K9ac-Cy5_005-11	ESJ1_MBD2-WT	4649.66	4448.78							DAPI_ESJ1_MBD2-WT_H3K27ac-Cy5_007-26	ESJ1_MBD2-WT	1682.19	1733.72
DAPI_ESJ1_MBD2-WT_H3K9ac-Cy5_005-12	ESJ1_MBD2-WT	3746.32	3360.63							DAPI_ESJ1_MBD2-WT_H3K27ac-Cy5_007-27	ESJ1_MBD2-WT	2026.27	2202.9
DAPI_ESJ1_MBD2-WT_H3K9ac-Cy5_005-13	ESJ1_MBD2-WT	3399.6	3199.22							DAPI_ESJ1_MBD2-WT_H3K27ac-Cy5_007-3	ESJ1_MBD2-WT	2772.38	2770.75
DAPI_ESJ1_MBD2-WT_H3K9ac-Cy5_005-14	ESJ1_MBD2-WT	4160.8	4313.81							DAPI_ESJ1_MBD2-WT_H3K27ac-Cy5_007-4	ESJ1_MBD2-WT	2794.76	2709.62
DAPI_ESJ1_MBD2-WT_H3K9ac-Cy5_005-15	ESJ1_MBD2-WT	3306.85	3139.45							DAPI_ESJ1_MBD2-WT_H3K27ac-Cy5_007-5	ESJ1_MBD2-WT	2423.52	2493.45
DAPI_ESJ1_MBD2-WT_H3K9ac-Cy5_005-16	ESJ1_MBD2-WT	3190.25	2973.8							DAPI_ESJ1_MBD2-WT_H3K27ac-Cy5_007-6	ESJ1_MBD2-WT	2290.85	2198.78
DAPI_ESJ1_MBD2-WT_H3K9ac-Cy5_005-17	ESJ1_MBD2-WT	4922.27	4462.36							DAPI_ESJ1_MBD2-WT_H3K27ac-Cy5_007-7	ESJ1_MBD2-WT	3030.72	2759.41
DAPI_ESJ1_MBD2-WT_H3K9ac-Cy5_005-18	ESJ1_MBD2-WT	3007.77	2872.43							DAPI_ESJ1_MBD2-WT_H3K27ac-Cy5_007-8	ESJ1_MBD2-WT	2593.59	2382.45
DAPI_ESJ1_MBD2-WT_H3K9ac-Cy5_005-19	ESJ1_MBD2-WT	3327.54	3222.62							DAPI_ESJ1_MBD2-WT_H3K27ac-Cy5_007-9	ESJ1_MBD2-WT	3059.27	3165.07
DAPI_ESJ1_MBD2-WT_H3K9ac-Cy5_005-2	ESJ1_MBD2-WT	3435.51	3102.37							DAPI_ESJ1_MBD2-WT_H3K27ac-Cy5_008-1	ESJ1_MBD2-WT	3470.22	3805.8
DAPI_ESJ1_MBD2-WT_H3K9ac-Cy5_005-20	ESJ1_MBD2-WT	3100.94	2837.37							DAPI_ESJ1_MBD2-WT_H3K27ac-Cy5_008-10	ESJ1_MBD2-WT	3686.34	3316.29
DAPI_ESJ1_MBD2-WT_H3K9ac-Cy5_005-21	ESJ1_MBD2-WT	5267.78	5033.13							DAPI_ESJ1_MBD2-WT_H3K27ac-Cy5_008-11	ESJ1_MBD2-WT	3417.51	3324.27
DAPI_ESJ1_MBD2-WT_H3K9ac-Cy5_005-22	ESJ1_MBD2-WT	4940.72	4577.85							DAPI_ESJ1_MBD2-WT_H3K27ac-Cy5_008-12	ESJ1_MBD2-WT	2382.69	2387.46
DAPI_ESJ1_MBD2-WT_H3K9ac-Cy5_005-23	ESJ1_MBD2-WT	3030.37	2506.37							DAPI_ESJ1_MBD2-WT_H3K27ac-Cy5_008-13	ESJ1_MBD2-WT	3958.63	3513.48
DAPI_ESJ1_MBD2-WT_H3K9ac-Cy5_005-24	ESJ1_MBD2-WT	2690.15	2347.29							DAPI_ESJ1_MBD2-WT_H3K27ac-Cy5_008-14	ESJ1_MBD2-WT	3086.95	2848.82
DAPI_ESJ1_MBD2-WT_H3K9ac-Cy5_005-25	ESJ1_MBD2-WT	4943.04	4686.1							DAPI_ESJ1_MBD2-WT_H3K27ac-Cy5_008-15	ESJ1_MBD2-WT	2972.74	3118.96
DAPI_ESJ1_MBD2-WT_H3K9ac-Cy5_005-26	ESJ1_MBD2-WT	3101.84	2982.94							DAPI_ESJ1_MBD2-WT_H3K27ac-Cy5_008-16	ESJ1_MBD2-WT	2472.34	2371.84
DAPI_ESJ1_MBD2-WT_H3K9ac-Cy5_005-3	ESJ1_MBD2-WT	2652.46	2662.47							DAPI_ESJ1_MBD2-WT_H3K27ac-Cy5_008-17	ESJ1_MBD2-WT	2756.82	2543.46
DAPI_ESJ1_MBD2-WT_H3K9ac-Cy5_005-4	ESJ1_MBD2-WT	3055.27	3001.91							DAPI_ESJ1_MBD2-WT_H3K27ac-Cy5_008-18	ESJ1_MBD2-WT	2528.53	2394.76
DAPI_ESJ1_MBD2-WT_H3K9ac-Cy5_005-5	ESJ1_MBD2-WT	2744.64	2469.89							DAPI_ESJ1_MBD2-WT_H3K27ac-Cy5_008-19	ESJ1_MBD2-WT	2546.02	2399.23
DAPI_ESJ1_MBD2-WT_H3K9ac-Cy5_005-6	ESJ1_MBD2-WT	3776.99	3807.55							DAPI_ESJ1_MBD2-WT_H3K27ac-Cy5_008-2	ESJ1_MBD2-WT	2814.52	2901.79
DAPI_ESJ1_MBD2-WT_H3K9ac-Cy5_005-7	ESJ1_MBD2-WT	2692.62	2632.2							DAPI_ESJ1_MBD2-WT_H3K27ac-Cy5_008-20	ESJ1_MBD2-WT	3306.04	3153.75
DAPI_ESJ1_MBD2-WT_H3K9ac-Cy5_005-8	ESJ1_MBD2-WT	3668.28	3562.01							DAPI_ESJ1_MBD2-WT_H3K27ac-Cy5_008-21	ESJ1_MBD2-WT	3018.39	2998.03
DAPI_ESJ1_MBD2-WT_H3K9ac-Cy5_005-9	ESJ1_MBD2-WT	2921.99	2833.85							DAPI_ESJ1_MBD2-WT_H3K27ac-Cy5_008-22	ESJ1_MBD2-WT	4314.57	4816.8
DAPI_ESJ1_MBD2-WT_H3K9ac-Cy5_006-1	ESJ1_MBD2-WT	2908.39	2725.11							DAPI_ESJ1_MBD2-WT_H3K27ac-Cy5_008-23	ESJ1_MBD2-WT	3109.24	3053.83
DAPI_ESJ1_MBD2-WT_H3K9ac-Cy5_006-10	ESJ1_MBD2-WT	4372.08	3856.49							DAPI_ESJ1_MBD2-WT_H3K27ac-Cy5_008-24	ESJ1_MBD2-WT	3463.25	3517.45
DAPI_ESJ1_MBD2-WT_H3K9ac-Cy5_006-11	ESJ1_MBD2-WT	6003.65	6008.44							DAPI_ESJ1_MBD2-WT_H3K27ac-Cy5_008-25	ESJ1_MBD2-WT	2845.9	2597.02
DAPI_ESJ1_MBD2-WT_H3K9ac-Cy5_006-12	ESJ1_MBD2-WT	3160.84	2777.05							DAPI_ESJ1_MBD2-WT_H3K27ac-Cy5_008-26	ESJ1_MBD2-WT	3123.13	2964.04
DAPI_ESJ1_MBD2-WT_H3K9ac-Cy5_006-13	ESJ1_MBD2-WT	3480.19	3390.23							DAPI_ESJ1_MBD2-WT_H3K27ac-Cy5_008-27	ESJ1_MBD2-WT	3424.19	3166.51
DAPI_ESJ1_MBD2-WT_H3K9ac-Cy5_006-14	ESJ1_MBD2-WT	3938.49	3382.05							DAPI_ESJ1_MBD2-WT_H3K27ac-Cy5_008-28	ESJ1_MBD2-WT	2167.77	1972.43
DAPI_ESJ1_MBD2-WT_H3K9ac-Cy5_006-15	ESJ1_MBD2-WT	5643.37	4950.69							DAPI_ESJ1_MBD2-WT_H3K27ac-Cy5_008-29	ESJ1_MBD2-WT	3161.19	3309.93
DAPI_ESJ1_MBD2-WT_H3K9ac-Cy5_006-16	ESJ1_MBD2-WT	4475.79	4126							DAPI_ESJ1_MBD2-WT_H3K27ac-Cy5_008-3	ESJ1_MBD2-WT	2759.59	2789.48
DAPI_ESJ1_MBD2-WT_H3K9ac-Cy5_006-17	ESJ1_MBD2-WT	7316.62	7644.48							DAPI_ESJ1_MBD2-WT_H3K27ac-Cy5_008-4	ESJ1_MBD2-WT	2718.53	2451.13
DAPI_ESJ1_MBD2-WT_H3K9ac-Cy5_006-18	ESJ1_MBD2-WT	4609.9	3873.43							DAPI_ESJ1_MBD2-WT_H3K27ac-Cy5_008-5	ESJ1_MBD2-WT	2895.26	2714.42
DAPI_ESJ1_MBD2-WT_H3K9ac-Cy5_006-19	ESJ1_MBD2-WT	4532.08	4230.84							DAPI_ESJ1_MBD2-WT_H3K27ac-Cy5_008-6	ESJ1_MBD2-WT	3054.99	2834.55
DAPI_ESJ1_MBD2-WT_H3K9ac-Cy5_006-2	ESJ1_MBD2-WT	2233.54	1883.89							DAPI_ESJ1_MBD2-WT_H3K27ac-Cy5_008-7	ESJ1_MBD2-WT	4645.67	7004.25
DAPI_ESJ1_MBD2-WT_H3K9ac-Cy5_006-20	ESJ1_MBD2-WT	5604.3	5294.5							DAPI_ESJ1_MBD2-WT_H3K27ac-Cy5_008-8	ESJ1_MBD2-WT	2611.6	2645.47
DAPI_ESJ1_MBD2-WT_H3K9ac-Cy5_006-21	ESJ1_MBD2-WT	3967.66	3882.33							DAPI_ESJ1_MBD2-WT_H3K27ac-Cy5_008-9	ESJ1_MBD2-WT	2937.3	2789.66
DAPI_ESJ1_MBD2-WT_H3K9ac-Cy5_006-22	ESJ1_MBD2-WT	5405.63	5668.42							DAPI_ESJ1_MBD2-WT_H3K27ac-Cy5_009-1	ESJ1_MBD2-WT	1980.84	1840.07
DAPI_ESJ1_MBD2-WT_H3K9ac-Cy5_006-23	ESJ1_MBD2-WT	3153.4	2747.27							DAPI_ESJ1_MBD2-WT_H3K27ac-Cy5_009-10	ESJ1_MBD2-WT	1902.55	1778.34
DAPI_ESJ1_MBD2-WT_H3K9ac-Cy5_006-24	ESJ1_MBD2-WT	3321.86	2720.67							DAPI_ESJ1_MBD2-WT_H3K27ac-Cy5_009-11	ESJ1_MBD2-WT	2122.8	2030.42
DAPI_ESJ1_MBD2-WT_H3K9ac-Cy5_006-25	ESJ1_MBD2-WT	4156.69	4401.21							DAPI_ESJ1_MBD2-WT_H3K27ac-Cy5_009-12	ESJ1_MBD2-WT	3283.18	3066.24
DAPI_ESJ1_MBD2-WT_H3K9ac-Cy5_006-26	ESJ1_MBD2-WT	3376.87	3151.22							DAPI_ESJ1_MBD2-WT_H3K27ac-Cy5_009-13	ESJ1_MBD2-WT	3020.42	2734.8
DAPI_ESJ1_MBD2-WT_H3K9ac-Cy5_006-27	ESJ1_MBD2-WT	3045.85	2489							DAPI_ESJ1_MBD2-WT_H3K27ac-Cy5_009-14	ESJ1_MBD2-WT	3179.36	2940.52
DAPI_ESJ1_MBD2-WT_H3K9ac-Cy5_006-28	ESJ1_MBD2-WT	3717.7	3556.04							DAPI_ESJ1_MBD2-WT_H3K27ac-Cy5_009-15	ESJ1_MBD2-WT	2681.99	2591.83
DAPI_ESJ1_MBD2-WT_H3K9ac-Cy5_006-29	ESJ1_MBD2-WT	3510.27	3523.36							DAPI_ESJ1_MBD2-WT_H3K27ac-Cy5_009-16	ESJ1_MBD2-WT	3633.47	3579.94
DAPI_ESJ1_MBD2-WT_H3K9ac-Cy5_006-3	ESJ1_MBD2-WT	3070.73	2902.34							DAPI_ESJ1_MBD2-WT_H3K27ac-Cy5_009-17	ESJ1_MBD2-WT	2621.84	2573.13
DAPI_ESJ1_MBD2-WT_H3K9ac-Cy5_006-4	ESJ1_MBD2-WT	2939.38	2745.05							DAPI_ESJ1_MBD2-WT_H3K27ac-Cy5_009-18	ESJ1_MBD2-WT	2989.55	2843.76
DAPI_ESJ1_MBD2-WT_H3K9ac-Cy5_006-5	ESJ1_MBD2-WT	2887.56	2995.65							DAPI_ESJ1_MBD2-WT_H3K27ac-Cy5_009-19	ESJ1_MBD2-WT	3034.66	2899.65
DAPI_ESJ1_MBD2-WT_H3K9ac-Cy5_006-6	ESJ1_MBD2-WT	3552.91	3571.28							DAPI_ESJ1_MBD2-WT_H3K27ac-Cy5_009-2	ESJ1_MBD2-WT	3698.19	4917.74
DAPI_ESJ1_MBD2-WT_H3K9ac-Cy5_006-7	ESJ1_MBD2-WT	4576.65	4771.72							DAPI_ESJ1_MBD2-WT_H3K27ac-Cy5_009-20	ESJ1_MBD2-WT	2058.52	1958.03
DAPI_ESJ1_MBD2-WT_H3K9ac-Cy5_006-8	ESJ1_MBD2-WT	5042.66	4951.93							DAPI_ESJ1_MBD2-WT_H3K27ac-Cy5_009-21	ESJ1_MBD2-WT	3550.05	3440.96
DAPI_ESJ1_MBD2-WT_H3K9ac-Cy5_006-9	ESJ1_MBD2-WT	4621.25	4281.92							DAPI_ESJ1_MBD2-WT_H3K27ac-Cy5_009-22	ESJ1_MBD2-WT	3794.04	4023.65
DAPI_ESJ1_MBD2-WT_H3K9ac-Cy5_007-1	ESJ1_MBD2-WT	2888.5	2721.39							DAPI_ESJ1_MBD2-WT_H3K27ac-Cy5_009-23	ESJ1_MBD2-WT	4429.14	4263.97
DAPI_ESJ1_MBD2-WT_H3K9ac-Cy5_007-10	ESJ1_MBD2-WT	3241.93	2971.08							DAPI_ESJ1_MBD2-WT_H3K27ac-Cy5_009-24	ESJ1_MBD2-WT	2437.39	2175.45
DAPI_ESJ1_MBD2-WT_H3K9ac-Cy5_007-2	ESJ1_MBD2-WT	3359.91	2864.99							DAPI_ESJ1_MBD2-WT_H3K27ac-Cy5_009-25	ESJ1_MBD2-WT	2339.61	2336.98
DAPI_ESJ1_MBD2-WT_H3K9ac-Cy5_007-3	ESJ1_MBD2-WT	4550.69	4228.59							DAPI_ESJ1_MBD2-WT_H3K27ac-Cy5_009-26	ESJ1_MBD2-WT	3288.14	3367.97
DAPI_ESJ1_MBD2-WT_H3K9ac-Cy5_007-4	ESJ1_MBD2-WT	4588.94	4497.45							DAPI_ESJ1_MBD2-WT_H3K27ac-Cy5_009-27	ESJ1_MBD2-WT	2035.19	2040.63
DAPI_ESJ1_MBD2-WT_H3K9ac-Cy5_007-5	ESJ1_MBD2-WT	4566.82	4307.43							DAPI_ESJ1_MBD2-WT_H3K27ac-Cy5_009-3	ESJ1_MBD2-WT	2784.18	2694.47
DAPI_ESJ1_MBD2-WT_H3K9ac-Cy5_007-6	ESJ1_MBD2-WT	4743.3	4157.81							DAPI_ESJ1_MBD2-WT_H3K27ac-Cy5_009-4	ESJ1_MBD2-WT	1779.41	1836.68
DAPI_ESJ1_MBD2-WT_H3K9ac-Cy5_007-7	ESJ1_MBD2-WT	4221.3	3848.86							DAPI_ESJ1_MBD2-WT_H3K27ac-Cy5_009-5	ESJ1_MBD2-WT	2927.71	3010.46
DAPI_ESJ1_MBD2-WT_H3K9ac-Cy5_007-8	ESJ1_MBD2-WT	3453.05	2735.96							DAPI_ESJ1_MBD2-WT_H3K27ac-Cy5_009-6	ESJ1_MBD2-WT	3659.4	3759.92
DAPI_ESJ1_MBD2-WT_H3K9ac-Cy5_007-9	ESJ1_MBD2-WT	3089.63	3136.38							DAPI_ESJ1_MBD2-WT_H3K27ac-Cy5_009-7	ESJ1_MBD2-WT	3345.2	3592.42
DAPI_ESJ1_MBD2-WT_H3K9ac-Cy5_008-1	ESJ1_MBD2-WT	2344.12	2137.63							DAPI_ESJ1_MBD2-WT_H3K27ac-Cy5_009-8	ESJ1_MBD2-WT	3523.93	3512.12
DAPI_ESJ1_MBD2-WT_H3K9ac-Cy5_008-10	ESJ1_MBD2-WT	4096.01	4226.55							DAPI_ESJ1_MBD2-WT_H3K27ac-Cy5_009-9	ESJ1_MBD2-WT	2202.31	2030.45
DAPI_ESJ1_MBD2-WT_H3K9ac-Cy5_008-11	ESJ1_MBD2-WT	3640.54	3257.47							DAPI_ESJ1_MBD2-WT_H3K27ac-Cy5_010-1	ESJ1_MBD2-WT	2061.58	1954.36
DAPI_ESJ1_MBD2-WT_H3K9ac-Cy5_008-12	ESJ1_MBD2-WT	2465.11	2470.11							DAPI_ESJ1_MBD2-WT_H3K27ac-Cy5_010-10	ESJ1_MBD2-WT	2756.89	2997.72
DAPI_ESJ1_MBD2-WT_H3K9ac-Cy5_008-13	ESJ1_MBD2-WT	2220.06	2160.92							DAPI_ESJ1_MBD2-WT_H3K27ac-Cy5_010-11	ESJ1_MBD2-WT	2767.66	2592.69
DAPI_ESJ1_MBD2-WT_H3K9ac-Cy5_008-14	ESJ1_MBD2-WT	4865.85	4881.67							DAPI_ESJ1_MBD2-WT_H3K27ac-Cy5_010-12	ESJ1_MBD2-WT	3249.48	3319.95
DAPI_ESJ1_MBD2-WT_H3K9ac-Cy5_008-15	ESJ1_MBD2-WT	4129.89	4226.85							DAPI_ESJ1_MBD2-WT_H3K27ac-Cy5_010-13	ESJ1_MBD2-WT	3577.38	3683.95
DAPI_ESJ1_MBD2-WT_H3K9ac-Cy5_008-16	ESJ1_MBD2-WT	2136.14	1912.44							DAPI_ESJ1_MBD2-WT_H3K27ac-Cy5_010-14	ESJ1_MBD2-WT	2860.46	2744.47
DAPI_ESJ1_MBD2-WT_H3K9ac-Cy5_008-2	ESJ1_MBD2-WT	2329.41	2168.53							DAPI_ESJ1_MBD2-WT_H3K27ac-Cy5_010-15	ESJ1_MBD2-WT	3722.74	3682.82
DAPI_ESJ1_MBD2-WT_H3K9ac-Cy5_008-3	ESJ1_MBD2-WT	3058.57	3029							DAPI_ESJ1_MBD2-WT_H3K27ac-Cy5_010-16	ESJ1_MBD2-WT	3679.94	3307.11
DAPI_ESJ1_MBD2-WT_H3K9ac-Cy5_008-4	ESJ1_MBD2-WT	2659.25	2541.93							DAPI_ESJ1_MBD2-WT_H3K27ac-Cy5_010-17	ESJ1_MBD2-WT	3871.85	3575.08
DAPI_ESJ1_MBD2-WT_H3K9ac-Cy5_008-5	ESJ1_MBD2-WT	3982.42	3721.04							DAPI_ESJ1_MBD2-WT_H3K27ac-Cy5_010-18	ESJ1_MBD2-WT	3467.52	3371.7
DAPI_ESJ1_MBD2-WT_H3K9ac-Cy5_008-6	ESJ1_MBD2-WT	2591.94	2217.05							DAPI_ESJ1_MBD2-WT_H3K27ac-Cy5_010-19	ESJ1_MBD2-WT	4168.48	4289.76
DAPI_ESJ1_MBD2-WT_H3K9ac-Cy5_008-7	ESJ1_MBD2-WT	4047.03	3718.12							DAPI_ESJ1_MBD2-WT_H3K27ac-Cy5_010-2	ESJ1_MBD2-WT	1792.57	1789.03
DAPI_ESJ1_MBD2-WT_H3K9ac-Cy5_008-8	ESJ1_MBD2-WT	3898.7	3726.47							DAPI_ESJ1_MBD2-WT_H3K27ac-Cy5_010-20	ESJ1_MBD2-WT	2871.51	2695.01
DAPI_ESJ1_MBD2-WT_H3K9ac-Cy5_008-9	ESJ1_MBD2-WT	2919.66	2602.65							DAPI_ESJ1_MBD2-WT_H3K27ac-Cy5_010-21	ESJ1_MBD2-WT	3493.92	3349.84
DAPI_ESJ1_MBD2-WT_H3K9ac-Cy5_009-1	ESJ1_MBD2-WT	3026.47	2783.01							DAPI_ESJ1_MBD2-WT_H3K27ac-Cy5_010-22	ESJ1_MBD2-WT	1815.45	1771.99
DAPI_ESJ1_MBD2-WT_H3K9ac-Cy5_009-10	ESJ1_MBD2-WT	3347.62	3295.31							DAPI_ESJ1_MBD2-WT_H3K27ac-Cy5_010-23	ESJ1_MBD2-WT	2841.79	2858.85
DAPI_ESJ1_MBD2-WT_H3K9ac-Cy5_009-11	ESJ1_MBD2-WT	3300.74	3061.05							DAPI_ESJ1_MBD2-WT_H3K27ac-Cy5_010-24	ESJ1_MBD2-WT	2076.55	1903.94
DAPI_ESJ1_MBD2-WT_H3K9ac-Cy5_009-12	ESJ1_MBD2-WT	4912.63	4613.7							DAPI_ESJ1_MBD2-WT_H3K27ac-Cy5_010-3	ESJ1_MBD2-WT	3202.17	3300.99
DAPI_ESJ1_MBD2-WT_H3K9ac-Cy5_009-13	ESJ1_MBD2-WT	2929.72	2672.07							DAPI_ESJ1_MBD2-WT_H3K27ac-Cy5_010-4	ESJ1_MBD2-WT	3204.66	3316.05
DAPI_ESJ1_MBD2-WT_H3K9ac-Cy5_009-14	ESJ1_MBD2-WT	6103.91	4825.45							DAPI_ESJ1_MBD2-WT_H3K27ac-Cy5_010-5	ESJ1_MBD2-WT	3162.79	3350.37
DAPI_ESJ1_MBD2-WT_H3K9ac-Cy5_009-15	ESJ1_MBD2-WT	3984.78	3375.85							DAPI_ESJ1_MBD2-WT_H3K27ac-Cy5_010-6	ESJ1_MBD2-WT	2125	2291.38
DAPI_ESJ1_MBD2-WT_H3K9ac-Cy5_009-16	ESJ1_MBD2-WT	2840.92	2818.02							DAPI_ESJ1_MBD2-WT_H3K27ac-Cy5_010-7	ESJ1_MBD2-WT	3485.82	3859.64
DAPI_ESJ1_MBD2-WT_H3K9ac-Cy5_009-17	ESJ1_MBD2-WT	3567.75	3191.87							DAPI_ESJ1_MBD2-WT_H3K27ac-Cy5_010-8	ESJ1_MBD2-WT	4708.39	7290.65
DAPI_ESJ1_MBD2-WT_H3K9ac-Cy5_009-18	ESJ1_MBD2-WT	5092.79	4621.92							DAPI_ESJ1_MBD2-WT_H3K27ac-Cy5_010-9	ESJ1_MBD2-WT	3395.36	3379.75
DAPI_ESJ1_MBD2-WT_H3K9ac-Cy5_009-19	ESJ1_MBD2-WT	2729.47	2570.33
DAPI_ESJ1_MBD2-WT_H3K9ac-Cy5_009-2	ESJ1_MBD2-WT	3540.19	3193.42
DAPI_ESJ1_MBD2-WT_H3K9ac-Cy5_009-20	ESJ1_MBD2-WT	3639.82	2923.14
DAPI_ESJ1_MBD2-WT_H3K9ac-Cy5_009-21	ESJ1_MBD2-WT	4428.65	3993.73
DAPI_ESJ1_MBD2-WT_H3K9ac-Cy5_009-22	ESJ1_MBD2-WT	4407.94	4378.35
DAPI_ESJ1_MBD2-WT_H3K9ac-Cy5_009-23	ESJ1_MBD2-WT	8948.84	11197.9
DAPI_ESJ1_MBD2-WT_H3K9ac-Cy5_009-24	ESJ1_MBD2-WT	2761.05	2523.36
DAPI_ESJ1_MBD2-WT_H3K9ac-Cy5_009-3	ESJ1_MBD2-WT	3357.6	2736.7
DAPI_ESJ1_MBD2-WT_H3K9ac-Cy5_009-4	ESJ1_MBD2-WT	3515.23	3061.73
DAPI_ESJ1_MBD2-WT_H3K9ac-Cy5_009-5	ESJ1_MBD2-WT	4520.35	3575.16
DAPI_ESJ1_MBD2-WT_H3K9ac-Cy5_009-6	ESJ1_MBD2-WT	4297.31	4084.49
DAPI_ESJ1_MBD2-WT_H3K9ac-Cy5_009-7	ESJ1_MBD2-WT	2685.55	2158.79
DAPI_ESJ1_MBD2-WT_H3K9ac-Cy5_009-8	ESJ1_MBD2-WT	4029.2	3566.01
DAPI_ESJ1_MBD2-WT_H3K9ac-Cy5_009-9	ESJ1_MBD2-WT	3039.47	2523.67

[truncated: 14 more sheets: Sheet10_Figure S3B-C, Sheet11_Figure S3E-F, Sheet12_Figure S8B, Sheet13_Figure S9B-C, Sheet14_Figure S12A-D, Sheet15_Figure S12G-H, Sheet16_Figure S13F-G, Sheet17_Figure S13H, Sheet18_Figure 14B, Sheet19_Figure S16A-B, Sheet20_Figure S17B, Sheet21_Figure S18A-B_S3B-C, Sheet22_Figure S18C-D, Sheet23_Figure S19C]
