# Supplementary material for: Heterochromatome wide analyses reveal MBD2 as a phase separation scaffold for heterochromatin compartmentalization and composition
Source: Nucleic Acids Res. 2025 Dec 19;53(22):gkaf1380. doi: 10.1093/nar/gkaf1380 (PMC12715500; doi:10.1093/nar/gkaf1380)
Supplement: gkaf1380_Supplemental_Files [file gkaf1380_supplemental_files.zip › Table S8.xlsx]

## Sheet: Table S8
		related Figure
	Table S8: DIA-MS results
	Sheet 1 Protein recognization and abundance (mean intensities) in each fraction by DIA-MS. NA represents no detection	Figure 1E_7B-C_S2C-D_S3B-C_S17A-B
	Sheet 2 PCH proteomic data by reanalyzing the data from A.S.	Figure 2B
	Sheet 3 candidate PS scaffolds in PCH	Figure 2C_S3C_S3E
	Sheet 4 NuRD members found in HC pellets	Figure S19A
	Sheet 5 Histone acetylation related protiens found in HC pellets	Figure 7E-F

## Sheet: Sheet1 protein recognition
Protein.Group	Genes	nuc_mean	HC_mean	HC_S_mean	HC_P_mean	HC_MBD2b_S_mean	HC_MBD2b_P_mean
P43025	Clec3b	0.669623	0.765577	NA	NA	NA	NA
Q5I043	Usp28	0.684222	NA	NA	NA	NA	NA
Q9Z2H2	Rgs6	0.693357	NA	NA	NA	NA	NA
Q6A098	Secisbp2l	0.718959	NA	NA	NA	NA	NA
Q7SIG6;Q7SIG6-2;Q9QWY8;Q9QWY8-2;Q9QWY8-3;Q9QWY8-4	Asap1;Asap2	0.71934	NA	NA	NA	NA	NA
Q7TMB8-2	Cyfip1	0.719857	NA	NA	NA	NA	NA
Q8BGX0;Q8BGX0-2;Q8BGX0-3	Trim23	0.721017	NA	NA	NA	NA	NA
P97875	Jdp2	0.722559	0.862269	NA	NA	NA	NA
Q9CYA0	Creld2	0.733058	NA	NA	NA	NA	NA
Q8C0V0	Tlk1	0.73789	NA	NA	NA	NA	NA
P70403	Cux1	0.73928	NA	0.998372	NA	NA	NA
B2RQC6;B2RQC6-2	Cad	0.739479	NA	NA	1.18706	NA	1.09839
Q91YD3	Dcp1a	0.740416	NA	NA	NA	NA	NA
Q04690;Q04690-2	Nf1	0.74295	NA	NA	NA	NA	NA
Q6ZQM8	Ugt1a7	0.748585	NA	NA	NA	NA	NA
Q80U28-10;Q80U28-5;Q80U28-6;Q80U28-9	Madd	0.75372	NA	NA	NA	NA	NA
Q9JLB0;Q9JLB0-2	Pals2	0.755442	NA	NA	NA	NA	NA
Q99LW6	Yaf2	0.756713	NA	NA	NA	NA	NA
Q04735;Q04735-2	Cdk16	0.757676	NA	NA	NA	NA	NA
Q91WT4	Dnajc17	0.758212	0.881252	0.915933	NA	0.788217	NA
O35491	Clk2	0.759986	NA	NA	NA	NA	NA
O89053	Coro1a	0.760274	NA	NA	NA	NA	NA
Q62441	Tle4	0.762218	0.862438	NA	NA	NA	NA
P60191	Rims4	0.762397	NA	NA	NA	NA	NA
Q3UFS4	Gpatch11	0.762894	0.869926	0.788399	NA	NA	NA
Q9JLV1	Bag3	0.763585	0.830586	0.810925	0.790549	0.797359	NA
Q9D0V7	Ebag9	0.764498	NA	NA	NA	NA	NA
Q3V0C1;Q3V0C1-2	Zmat1	0.764627	NA	NA	NA	NA	NA
Q921I9	Exosc4	0.766512	0.777858	NA	NA	NA	NA
A2A6H3	Fbxo47	0.767513	0.960516	0.991975	NA	0.943564	0.956049
Q61823	Pdcd4	0.76974	NA	NA	NA	NA	NA
B1AQJ2	Usp36	0.770504	0.780226	NA	NA	NA	NA
Q71KT5	Tm7sf2	0.770522	NA	NA	NA	NA	NA
Q8K0S9	Snapc1	0.770527	0.792147	NA	NA	NA	NA
Q8BIE6;Q8BIE6-2	Frmd4a	0.771163	NA	NA	NA	NA	NA
P56565	S100a1	0.771259	NA	NA	NA	NA	NA
Q5U431	Gpr39	0.772556	0.796834	0.808849	NA	0.80198	NA
P01101	Fos	0.772591	NA	NA	NA	NA	NA
Q7TT15	Galnt17	0.773096	NA	NA	NA	NA	NA
Q9DB41;Q9DB41-2	Slc25a18	0.774302	NA	NA	NA	NA	NA
O70472	Tmem131	0.775376	NA	NA	NA	NA	NA
Q8BG02	Ppp2r2c	0.775805	NA	NA	NA	NA	NA
Q8R079;Q8R079-2	Bfar	0.777221	NA	NA	NA	NA	NA
Q8C8V1	Zxdc	0.778152	NA	NA	NA	NA	NA
Q99M73	Krt84	0.778336	NA	NA	NA	NA	NA
P61216	Taf13	0.778752	0.811652	0.89536	0.863953	0.87084	NA
P62331	Arf6	0.779409	NA	NA	NA	NA	NA
Q8BTQ0;Q8BTQ0-2	PcgF3	0.779661	NA	NA	NA	NA	NA
Q91VY5;Q91VY5-2	Kdm4b	0.779665	NA	NA	NA	NA	NA
P70290	Mpp1	0.78143	NA	NA	NA	NA	NA
Q9DB70	Fundc1	0.781486	NA	NA	NA	NA	NA
Q8R1J9	Tor2a	0.781547	NA	NA	NA	NA	NA
P42208	Septin2	0.782412	NA	NA	NA	NA	NA
Q52KR3;Q52KR3-6	Prune2	0.782906	0.925746	0.782611	NA	NA	NA
Q9CR55		0.783518	NA	NA	NA	NA	NA
Q8K406	Lgi3	0.78504	NA	NA	NA	NA	NA
Q9CX00	Ist1	0.785678	NA	NA	NA	NA	NA
Q4VGL6	Rc3h1	0.786158	NA	NA	NA	NA	NA
Q640N1;Q640N1-2	Aebp1	0.787435	NA	NA	NA	NA	NA
Q6NS82;Q6NS82-2;Q6NS82-3	Retreg2	0.788682	NA	NA	NA	NA	NA
Q9R1S3;Q9R1S3-2;Q9R1S3-3	Pign	0.789173	NA	NA	NA	NA	NA
P33622	Apoc3	0.789641	NA	NA	NA	NA	NA
A2AP18;A2AP18-2;A2AP18-3	Plch2	0.789924	NA	NA	NA	NA	NA
Q8BKE5	Fsbp	0.792513	0.754686	NA	NA	NA	NA
P70700	Polr1b	0.793906	NA	NA	NA	NA	NA
O35425	Bok	0.793915	0.850094	0.894661	NA	0.858157	NA
Q4U2R1;Q4U2R1-2	Herc2	0.794669	NA	NA	NA	NA	NA
Q9QXL1	Kif21b	0.795695	0.921395	0.813229	0.95322	NA	0.924914
Q3V3R1	Mthfd1l	0.79614	0.867307	0.900316	NA	0.871874	NA
Q9CQP2	Trappc2	0.796388	NA	NA	NA	NA	NA
Q99NG0	Rad54l2	0.796504	NA	NA	NA	NA	NA
Q9ESM3	Hapln2	0.797242	NA	NA	NA	1.11699	1.05727
Q91YE6	Ipo9	0.798397	NA	NA	NA	NA	NA
O54818	Tpd52l1	0.798423	NA	NA	NA	NA	NA
A2AQH4	Bcorl1	0.799283	0.832595	NA	NA	NA	NA
P52927	Hmga2	0.799828	0.7816	0.939539	0.790472	0.834417	NA
Q9CWT3	Snx10	0.800132	NA	NA	NA	NA	NA
Q8BG19	Tmtc4	0.800289	NA	NA	NA	NA	NA
Q9R1K5	Fzr1	0.80081	0.859808	NA	NA	NA	NA
Q9DBN5	Lonp2	0.801061	NA	NA	NA	NA	NA
Q8BYI8;Q8BYI8-2	Fam234b	0.801445	NA	NA	NA	NA	NA
O35648	Cetn3	0.802484	NA	NA	NA	NA	NA
P02469	Lamb1	0.802933	NA	NA	NA	NA	NA
Q9R1L5	Mast1	0.803175	NA	NA	NA	NA	NA
Q8CGI1	Fam193a	0.803313	1.18058	1.1995	0.999762	1.15012	1.05812
P46935	Nedd4	0.803547	NA	NA	NA	0.848641	NA
B1AZP2;B1AZP2-2;B1AZP2-3	Dlgap4	0.803907	NA	NA	NA	NA	NA
Q62000	Ogn	0.803961	NA	NA	NA	NA	NA
Q6WVG3	Kctd12	0.80473	NA	NA	NA	NA	NA
P49813	Tmod1	0.804841	NA	NA	NA	NA	NA
Q8VHI6	Wasf3	0.804983	NA	NA	NA	NA	NA
P97765;P97765-2	Wbp2	0.805022	NA	NA	NA	NA	NA
Q9DCJ1	Mlst8	0.806118	NA	NA	NA	NA	NA
Q61418	Clcn4	0.807028	NA	NA	NA	NA	NA
Q80XK6	Atg2b	0.807118	NA	NA	NA	NA	NA
Q6P8X1	Snx6	0.807914	NA	NA	NA	NA	NA
Q8BVQ5	Ppme1	0.808744	NA	NA	NA	NA	NA
Q3TUA9	Pomk	0.80895	0.934193	0.979555	0.826965	0.923155	0.767361
A2AN08;A2AN08-3;A2AN08-5	Ubr4	0.809049	NA	NA	NA	NA	NA
Q9QVN7	Tcea2	0.809463	0.845037	NA	NA	NA	NA
Q9CYB0	Trim13	0.809576	NA	NA	NA	NA	NA
Q3UV71;Q3UV71-2	Tmtc1	0.809712	NA	NA	NA	NA	NA
O35874	Slc1a4	0.809829	NA	NA	NA	NA	NA
P0C090	Rc3h2	0.810493	0.767931	0.791528	NA	NA	NA
Q80X85	Mrps7	0.810587	NA	NA	NA	NA	NA
Q99JB0	Klf7	0.811008	NA	NA	NA	NA	NA
Q3UGR5	Hdhd2	0.812449	NA	NA	NA	NA	NA
P61208	Arl4c	0.812497	NA	NA	NA	NA	NA
P53395	Dbt	0.813123	NA	NA	NA	NA	NA
Q9D842;Q9D842-3	Aplf	0.814315	0.820665	0.791914	0.785682	0.765696	NA
Q8BW72	Kdm4a	0.81449	NA	NA	NA	NA	NA
Q9CPR7	Sike1	0.814512	NA	NA	NA	NA	NA
Q9R210	Tfeb	0.814729	NA	NA	NA	NA	NA
Q9QX96	Sall2	0.814908	0.815105	NA	NA	NA	NA
Q99P91	Gpnmb	0.815721	NA	NA	NA	NA	NA
P97393	Arhgap5	0.815728	NA	NA	NA	NA	NA
Q8CB44	Gramd4	0.816012	NA	NA	NA	NA	NA
A2ASZ8;A2ASZ8-2;A2ASZ8-3;A2ASZ8-4;A2ASZ8-5	Slc25a25	0.816036	NA	NA	NA	NA	NA
Q5BU09;Q5BU09-2	Eapp	0.816186	0.742462	NA	NA	NA	NA
Q64727	Vcl	0.816217	0.863309	0.882129	NA	NA	NA
Q8JZS9	Mrpl48	0.816392	NA	0.891928	NA	0.928931	0.856486
Q8CEZ0	Kctd2	0.816576	NA	NA	NA	NA	NA
Q68EF8	Rapgefl1	0.816616	NA	NA	NA	NA	NA
P59470	Polr3b	0.816812	NA	NA	NA	NA	NA
Q8R0Z2;Q8R0Z2-2;Q8R0Z2-3	Enox2	0.816944	NA	NA	NA	NA	NA
Q8R4X3	Rbm12	0.816996	NA	NA	NA	NA	NA
Q3UDK1;Q3UDK1-2	Trafd1	0.817036	NA	NA	NA	NA	NA
O70309;O70309-2	Itgb5	0.817297	NA	NA	NA	NA	NA
O54826	Mllt10	0.817321	0.822548	NA	NA	NA	NA
Q8JZU2	Slc25a1	0.817432	NA	NA	NA	NA	NA
Q9JHN8	Stk19	0.817622	NA	NA	NA	NA	NA
Q3TVP5;Q3TVP5-2	Otulinl	0.817669	NA	NA	NA	NA	NA
Q9WUD1	Stub1	0.817861	0.845936	0.916249	NA	0.838385	NA
P60670;P60670-2	Nploc4	0.817993	NA	NA	NA	NA	NA
Q9CYI0		0.818066	NA	NA	NA	NA	NA
Q8K2D3	Edc3	0.81812	NA	NA	NA	NA	NA
Q8CF93;Q8CF93-2	Galnt13	0.819215	NA	NA	NA	NA	NA
Q8BR37	Nhlrc1	0.819497	NA	NA	NA	NA	NA
Q9JI91	Actn2	0.820006	NA	NA	NA	NA	NA
Q64318	Zeb1	0.820624	NA	NA	NA	NA	NA
Q5SQY2	Bod1	0.820838	0.881153	0.797869	NA	0.880777	NA
Q99MN1	Kars1	0.820959	0.831192	0.908251	NA	0.841706	NA
Q80WY3	Nanos1	0.821109	NA	NA	NA	NA	NA
Q63829	Commd3	0.821981	NA	NA	NA	NA	NA
Q924A0;Q924A0-2;Q924A0-3;Q924A0-4;Q924A0-8	Tcf7l2	0.822043	NA	NA	NA	0.804209	NA
Q9JKY0	Cnot9	0.822252	NA	NA	NA	NA	NA
P19091	Ar	0.822299	NA	NA	NA	NA	NA
P41731	Cd63	0.822977	NA	NA	NA	NA	NA
Q64475	H2bc3	0.823068	NA	NA	NA	NA	NA
Q9JJN2	Zfhx4	0.823778	0.795872	0.755725	NA	NA	NA
Q5XJV7;Q5XJV7-2	Setd5	0.823838	NA	NA	NA	NA	NA
P48986	Neurod6	0.824302	NA	NA	NA	NA	NA
P26638	Sars1	0.825667	0.770969	NA	NA	NA	NA
Q6NZQ4	Paxip1	0.825669	NA	NA	NA	NA	NA
Q9QXM1;Q9QXM1-3	Jmy	0.825768	NA	NA	NA	NA	NA
A2A5K6	Znf335	0.825776	NA	NA	NA	NA	NA
Q8VE10	Naa40	0.82605	0.907277	0.932335	NA	0.893013	NA
Q925H1	Trps1	0.826229	0.856003	0.840608	NA	NA	NA
Q9R1P1	Psmb3	0.826446	NA	NA	NA	NA	NA
Q6NZL8;Q6NZL8-2;Q9JJS0	Scube1;Scube2	0.826535	NA	NA	NA	NA	NA
Q80VP1;Q80VP1-2	Epn1	0.826544	NA	NA	NA	NA	NA
Q69Z69	Esco1	0.826612	1.02725	0.970195	NA	0.992019	NA
Q8BGD9	Eif4b	0.826753	0.968268	0.952855	0.904012	0.950223	NA
Q9WUI1	Mapk11	0.826842	NA	NA	NA	NA	NA
Q9CR50	Rchy1	0.826885	NA	NA	NA	NA	NA
Q5SYH2	Tmem199	0.827317	NA	NA	NA	NA	NA
Q3UNH4	Gprin1	0.827418	NA	NA	NA	NA	NA
Q60692	Psmb6	0.827945	NA	NA	NA	NA	NA
Q9D6K5;Q9D6K5-2;Q9D6K5-3;Q9D6K5-4	Synj2bp	0.828028	NA	NA	NA	NA	NA
Q80Z10-2	Astn2	0.828175	NA	NA	NA	NA	NA
Q9CQI6	Cotl1	0.828188	NA	NA	NA	NA	NA
Q9Z0H8;Q9Z0H8-2	Clip2	0.828602	0.758717	NA	NA	NA	NA
Q9CYQ7	Narf	0.828767	NA	NA	NA	NA	NA
Q91WG4	Elp2	0.829142	1.04649	0.969296	NA	0.945497	0.998592
Q8BGS1;Q8BGS1-2;Q8BGS1-3;Q9JMC8	Epb41l4b;Epb41l5	0.829573	NA	NA	NA	NA	NA
Q8K1N4;Q8K1N4-2	Spats2	0.829614	NA	0.845684	NA	0.820926	NA
Q60821	Zbtb17	0.829741	NA	NA	NA	NA	NA
Q8VCX5;Q8VCX5-2;Q8VCX5-3	Micu1	0.829774	NA	NA	NA	NA	NA
Q91ZR1	Rab4b	0.83038	NA	NA	NA	NA	NA
Q8BRK9	Man2a2	0.830482	NA	NA	NA	NA	NA
Q8VE33	Gdap1l1	0.831135	NA	NA	NA	NA	NA
Q3UM45	Ppp1r7	0.831186	NA	NA	NA	NA	NA
Q8N9S3;Q8N9S3-2;Q8N9S3-3	Ahsa2	0.831361	NA	NA	NA	NA	NA
Q99JB2	Stoml2	0.831453	NA	NA	NA	NA	NA
P16374	Zfp60	0.831706	0.940626	NA	NA	NA	NA
Q3TXS7	Psmd1	0.832081	0.835967	NA	NA	NA	NA
Q9QXE2	Poll	0.832199	NA	NA	NA	NA	NA
O70166	Stmn3	0.8326	NA	NA	NA	NA	NA
Q9DB27;Q9DB27-2	Mcts1	0.832787	NA	NA	NA	NA	NA
Q8BIW1	Prune1	0.832918	NA	NA	NA	NA	NA
Q9Z172;Q9Z172-2	Sumo3	0.833115	0.87382	0.931774	NA	0.911254	NA
Q8BXR9;Q8BXR9-2	Osbpl6	0.833159	NA	0.718789	NA	NA	NA
Q64317	Dlx1	0.833196	0.855448	0.912012	NA	0.882517	NA
Q497V5-2	Srbd1	0.833297	NA	NA	NA	NA	NA
P70280	Vamp7	0.833512	NA	NA	NA	NA	NA
P28658	Atxn10	0.833521	NA	NA	NA	NA	NA
Q9JMH9;Q9JMH9-1;Q9JMH9-4;Q9JMH9-6	Myo18a	0.833551	0.840152	NA	NA	NA	NA
Q8BHF7	Pgs1	0.834049	NA	NA	NA	NA	NA
Q8CIQ7	Dock3	0.834578	NA	NA	NA	NA	NA
Q8R516;Q8R516-2	Mib2	0.834611	NA	NA	NA	NA	NA
O35347	Dgcr6	0.834709	NA	NA	NA	NA	NA
Q9DCV4	Rmdn1	0.834723	NA	NA	NA	NA	NA
S4R1M9	Osbpl10	0.834946	NA	NA	NA	NA	NA
Q9CZX5	Pinx1	0.835276	NA	0.896958	NA	NA	NA
Q9QYH6	Maged1	0.835524	NA	NA	NA	NA	NA
Q5SYD0	Myo1d	0.835534	0.694729	NA	NA	NA	NA
Q8JZM0	Tfb1m	0.835722	1.28644	1.04216	1.04605	1.03556	NA
Q91VU0	Fam3c	0.835903	NA	NA	NA	NA	NA
Q6PDI5;Q6PDI5-2	Ecpas	0.835989	NA	NA	NA	NA	NA
Q925I1	Atad3	0.836247	NA	NA	NA	NA	NA
E9PVB5;E9PVB5-2	Ttc17	0.836286	0.946469	0.94077	NA	0.888544	NA
Q3UHH1;Q3UHH1-2;Q3UHH1-3	Zswim8	0.836547	NA	NA	NA	NA	NA
Q5XJV6	Lmtk3	0.836742	NA	NA	NA	NA	NA
Q9CQE6	Asf1a	0.837024	0.919585	0.914272	NA	NA	NA
Q7TSI0;Q7TSI0-2	Znf12	0.837261	NA	NA	NA	NA	NA
Q9DCB4	Arpp21	0.837263	NA	NA	0.82471	NA	NA
Q62446	Fkbp3	0.837431	0.800389	0.851217	NA	0.864723	NA
Q62513	Znf260	0.837492	NA	NA	NA	NA	NA
O54784	Dapk3	0.837765	NA	NA	NA	NA	NA
Q9D074;Q9D074-3;Q9D074-4;Q9D074-5	Mgrn1	0.838467	NA	NA	NA	NA	NA
Q8BJW6	Eif2a	0.838469	0.848326	0.850154	NA	NA	NA
P02802	Mt1	0.83857	NA	NA	NA	NA	NA
Q9WUZ9	Entpd5	0.838613	NA	NA	NA	NA	NA
Q7TSE6;Q7TSE6-2	Stk38l	0.838868	NA	NA	NA	NA	NA
Q7TMY8;Q7TMY8-2;Q7TMY8-3;Q7TMY8-4	Huwe1	0.838933	NA	NA	NA	NA	NA
Q9ESP5	Fezf2	0.8391	NA	NA	NA	NA	NA
Q9CYR0	Ssbp1	0.839144	0.846893	0.844658	NA	NA	NA
Q3U8K7;Q3U8K7-3;Q3U8K7-5	Kmt5b	0.839284	0.848272	0.896259	NA	0.815452	NA
Q80TN5	Zdhhc17	0.839664	NA	NA	NA	NA	NA
Q8R1A4;Q8R1A4-2	Dock7	0.840246	NA	NA	NA	NA	NA
Q5EBJ4	Ermn	0.840419	NA	NA	NA	NA	NA
Q9QYX7;Q9QYX7-2	Pclo	0.840691	NA	NA	NA	NA	NA
P27699;P27699-3;P27699-4;P27699-9	Crem	0.840883	0.867039	0.777446	NA	NA	NA
P47802	Mtx1	0.840911	NA	NA	NA	NA	NA
Q3TY60-2	Fam131b	0.841363	NA	NA	NA	NA	NA
Q9JII6	Akr1a1	0.84149	NA	NA	NA	NA	NA
Q60953;Q60953-2	Pml	0.841536	NA	NA	NA	NA	NA
Q5SWD9	Tsr1	0.841632	0.838843	0.7969	NA	0.793385	NA
Q6NXM3	Tmem130	0.841926	NA	NA	NA	NA	NA
Q8BVI5	Stx16	0.842017	NA	NA	NA	NA	NA
Q9D1H6	Ndufaf4	0.842296	NA	NA	NA	NA	NA
Q6NV83-3	U2surp	0.842377	0.752925	NA	NA	NA	NA
Q61024	Asns	0.842438	NA	NA	NA	0.902932	1.02416
Q3UHB1	Nt5dc3	0.842769	NA	NA	NA	NA	NA
Q9D1P0	Mrpl13	0.842804	NA	NA	NA	NA	NA
Q8BZS9;Q8BZS9-2	Dhx32	0.843117	NA	NA	NA	NA	NA
Q9CPQ3	Tomm22	0.843271	NA	NA	NA	NA	NA
Q08331	Calb2	0.8438	0.830851	NA	0.923429	NA	0.956818
P16951;P16951-2;P16951-3	Atf2	0.844015	1.02401	1.00564	0.912155	1.0055	NA
P19324	Serpinh1	0.84415	NA	NA	NA	NA	NA
P30416	Fkbp4	0.844151	NA	NA	NA	NA	NA
Q8K370	Acad10	0.84434	0.981482	0.952187	NA	NA	NA
Q8BWU3	Fam131a	0.844887	NA	NA	NA	NA	NA
O35099	Map3k5	0.844977	NA	NA	NA	NA	NA
Q9ER41	Tor1b	0.845058	NA	NA	NA	NA	NA
P38060	Hmgcl	0.845397	NA	NA	NA	NA	NA
Q6ZPK0-5	Phf21a	0.845458	NA	NA	NA	NA	NA
Q8K0V4	Cnot3	0.845472	NA	NA	NA	NA	NA
P02798	Mt2	0.845705	NA	NA	NA	NA	NA
Q9CZ44;Q9CZ44-3	Nsfl1c	0.845716	NA	NA	NA	NA	NA
Q9EPR5	Sorcs2	0.845912	NA	NA	NA	NA	NA
Q9WTX6	Cul1	0.846317	NA	NA	1.13817	NA	0.955993
Q69Z98	Brsk2	0.846542	NA	NA	NA	NA	NA
Q9CWE0	Mtfr1l	0.846604	NA	NA	NA	NA	NA
O08599-2	Stxbp1	0.846658	NA	NA	NA	NA	NA
A2AWT3;A2AWT3-2	Atxn7l3	0.847075	0.795034	NA	NA	NA	NA
Q571C7;Q571C7-2	Bdp1	0.847458	NA	NA	NA	NA	NA
Q3U0M1	Trappc9	0.84799	NA	NA	NA	NA	NA
P05555;P05555-2	Itgam	0.848197	NA	NA	NA	NA	NA
Q9JJ43-7	Rbfox1	0.848236	NA	NA	NA	NA	NA
Q80TR1	Adgrl1	0.848441	NA	NA	NA	NA	NA
Q9JMA1	Usp14	0.848718	NA	NA	NA	NA	NA
Q99MX1	Usp26	0.848753	NA	NA	NA	NA	NA
Q3UB74	Tbrg1	0.848814	NA	NA	NA	NA	NA
Q8K4G5-2;Q8K4G5-4	Ablim1	0.848822	NA	NA	NA	NA	NA
Q8BSZ2	Ap3s2	0.8489	NA	NA	NA	NA	NA
A2BIM8;B5X0G2;P02762;P04938;P11588;P11589	Mup1;Mup11;Mup17;Mup18;Mup2;Mup6	0.849007	NA	NA	NA	NA	NA
E9PUL5	Prrt2	0.849147	NA	NA	NA	NA	NA
Q9QXL2;Q9QXL2-2;Q9QXL2-3;Q9QXL2-4	Kif21a	0.849329	NA	NA	NA	NA	NA
O88643	Pak1	0.849583	NA	NA	NA	NA	NA
B0V2N1;B0V2N1-2;B0V2N1-3;B0V2N1-4;B0V2N1-6	Ptprs	0.849727	NA	NA	NA	NA	NA
Q61166	Mapre1	0.849738	NA	NA	NA	NA	NA
Q6A065	Cep170	0.849751	NA	NA	NA	NA	NA
Q9JKK1;Q9JKK1-2	Stx6	0.849781	NA	NA	NA	NA	NA
Q8BK63-2	Csnk1a1	0.84992	0.979304	1.05455	0.963745	1.02344	0.910606
O35185	Bhlhe40	0.849982	NA	NA	NA	NA	NA
P61237	Ypel3	0.850112	NA	NA	NA	NA	NA
Q99J19	Smim11a	0.850179	NA	NA	NA	NA	NA
Q80U63	Mfn2	0.850181	NA	NA	NA	NA	NA
Q8C0M9	Asrgl1	0.850377	NA	NA	NA	NA	NA
P13346	Fosb	0.850446	0.927171	0.94597	NA	NA	NA
Q9CWP6;Q9CWP6-2;Q9CWP6-3	Mospd2	0.850499	NA	NA	NA	NA	NA
Q6ZPF3;Q6ZPF3-2	Tiam2	0.850561	NA	NA	NA	NA	NA
Q14AX6;Q14AX6-2;Q14AX6-3	Cdk12	0.850651	0.917351	0.877956	NA	NA	NA
Q3UDP0	Wdr41	0.850781	NA	NA	NA	NA	NA
Q8VCI5	Pex19	0.850842	NA	NA	NA	NA	NA
Q3UHC7;Q3UHC7-2;Q3UHC7-3;Q3UHC7-4	Dab2ip	0.851031	NA	NA	NA	NA	NA
Q0VBD0	Itgb8	0.851619	NA	NA	NA	NA	NA
Q8CIG8	Prmt5	0.851843	NA	NA	NA	NA	NA
Q5DQR4;Q5DQR4-3	Stxbp5l	0.852189	NA	NA	NA	NA	NA
P81117	Nucb2	0.852445	NA	NA	NA	NA	NA
Q9DBS2	Tprg1l	0.852607	NA	NA	NA	NA	NA
P70182;P70182-3	Pip5k1a	0.852616	NA	0.912121	NA	NA	NA
Q99K85	Psat1	0.853125	NA	NA	NA	NA	NA
P51827	Aff3	0.853263	NA	NA	NA	NA	NA
O55222	Ilk	0.853603	NA	NA	NA	NA	NA
A2AGX3	Prdm11	0.85373	NA	NA	NA	NA	NA
Q8C0Q2	Zhx3	0.853892	0.904619	NA	NA	NA	NA
Q62095	Ddx3y	0.85448	NA	NA	NA	NA	NA
Q61881	Mcm7	0.854501	NA	NA	NA	NA	NA
P43300	Egr3	0.854518	NA	NA	NA	NA	NA
P50608	Fmod	0.854927	NA	NA	NA	NA	NA
Q99JT2;Q99KH8;Q9Z2W1	Stk24;Stk25;Stk26	0.855252	NA	NA	NA	NA	NA
Q4VA55	Pwwp3b	0.855332	0.873195	0.90726	NA	NA	NA
O35864	Cops5	0.85572	NA	NA	NA	NA	NA
Q9D892	Itpa	0.856005	NA	NA	NA	NA	NA
P97445	Cacna1a	0.856183	NA	NA	NA	NA	NA
E9Q557	Dsp	0.856327	NA	NA	NA	NA	NA
Q03717	Kcnb1	0.856418	NA	NA	NA	NA	NA
P40240	Cd9	0.85656	NA	NA	NA	NA	NA
Q04857	Col6a1	0.856685	NA	NA	NA	NA	NA
O89001	Cpd	0.857256	NA	NA	NA	NA	NA
G3XA57;G3XA57-2	Rab11fip2	0.857307	NA	NA	NA	NA	NA
Q01768	Nme2	0.857707	NA	NA	NA	NA	NA
P11798-2	Camk2a	0.857825	NA	NA	NA	NA	NA
Q64674	Srm	0.85818	NA	NA	NA	NA	NA
Q8BWM0	Ptges2	0.858356	NA	NA	NA	NA	NA
Q9QUM9	Psma6	0.858726	NA	NA	NA	NA	NA
Q8VC31	Ccdc9	0.858873	0.946417	0.982945	0.942525	0.935738	NA
Q8CFP6	Dnajc27	0.859163	NA	NA	NA	NA	NA
Q8VIM9	Irgq	0.859244	NA	NA	NA	NA	NA
P40142	Tkt	0.85926	0.923764	1.04991	0.869941	1.03765	NA
P19096	Fasn	0.859329	NA	NA	NA	NA	NA
Q9CWN7	Cnot11	0.859453	NA	NA	NA	NA	NA
Q69ZS7;Q69ZS7-2	Hbs1l	0.859517	NA	NA	NA	NA	NA
P35922-4;P35922-5;P35922-6	Fmr1	0.860277	0.903462	0.905326	NA	0.858344	NA
Q9QXZ0	Macf1	0.860403	0.810925	0.916277	NA	0.864538	NA
P23708;P23708-2	Nfya	0.860442	0.928455	0.911739	0.837962	0.897932	NA
Q9JM05	Pias4	0.860604	NA	NA	NA	NA	NA
P32037	Slc2a3	0.860629	NA	NA	NA	NA	NA
Q9EQQ2	Yipf5	0.861014	NA	NA	NA	NA	NA
Q9R0N3	Syt11	0.861523	NA	NA	NA	NA	NA
Q8QZX5	Lsm10	0.861585	NA	NA	NA	NA	NA
Q6PGC1	Dhx29	0.861626	0.858279	0.848938	NA	NA	NA
Q3U2I3;Q3U2I3-3	Fhip1b	0.861674	NA	NA	NA	NA	NA
Q9DBL7	Coasy	0.862672	NA	NA	NA	NA	NA
E9Q912;E9Q912-2;E9Q912-3	Rap1gds1	0.863121	NA	NA	NA	NA	NA
Q52KF3;Q52KF3-2;Q52KF3-3	Spire1	0.863286	1.02289	1.01062	0.855137	NA	0.989825
P26516	Psmd7	0.863314	NA	NA	NA	NA	NA
P97363	Sptlc2	0.863376	NA	NA	NA	NA	NA
Q69ZK9	Nlgn2	0.863704	NA	NA	NA	NA	NA
Q61206	Pafah1b2	0.864031	NA	NA	NA	NA	NA
Q8R331	Znhit1	0.86421	0.965628	0.982545	0.961398	0.928226	0.895726
Q99PM3	Gtf2a1	0.864234	0.982793	0.956824	0.842081	0.88212	NA
P97313	Prkdc	0.864248	1.00138	1.00793	NA	0.947889	0.88696
P53702	Hccs	0.864536	NA	NA	NA	NA	NA
O08692	Ngp	0.864812	0.955405	0.790675	0.873389	0.871869	NA
P83510;P83510-2	Tnik	0.864882	0.918474	0.791731	0.938054	NA	0.804084
Q8R0K4	Ccdc137	0.865174	1.00281	1.00985	0.973513	0.985843	0.933738
Q8BL65;Q8BL65-2;Q8BL65-3;Q8BL65-4;Q8BL65-5	Ablim2	0.86535	0.812999	NA	NA	NA	NA
Q9DBV3	Dhx34	0.865931	NA	NA	NA	NA	NA
P21278	Gna11	0.865967	NA	NA	NA	NA	NA
Q8BYK4	Rdh12	0.865997	NA	NA	NA	NA	NA
Q3UM18	Lsg1	0.866692	NA	NA	NA	NA	NA
O35261	E2f3	0.867537	NA	NA	NA	NA	NA
Q8K4P7;Q8K4P7-3	St7l	0.867574	NA	NA	NA	NA	NA
Q8R3Z5;Q8R3Z5-2;Q8R3Z5-3;Q8R3Z5-4	Cacnb1	0.867661	0.775292	0.791684	NA	NA	NA
Q8R307	Vps18	0.867862	NA	NA	NA	NA	NA
Q9DCW4	Etfb	0.867906	NA	NA	NA	NA	NA
Q8BSV3;Q8BSV3-3	Bend7	0.868173	NA	NA	NA	NA	NA
P70663	Sparcl1	0.868776	NA	NA	NA	NA	NA
Q8BTT6	Utp25	0.869265	0.899058	0.924369	0.9527	0.919208	NA
Q9Z129;Q9Z129-2	Recql	0.869301	NA	NA	NA	NA	NA
Q01097	Grin2b	0.869561	NA	NA	NA	NA	NA
Q3TPE9	Ankmy2	0.869624	NA	0.857662	NA	NA	NA
Q3TPX4	Exoc5	0.869827	1.06825	1.17036	0.965379	1.12856	0.955413
P57780	Actn4	0.869952	NA	0.947286	NA	NA	NA
Q02788	Col6a2	0.869985	NA	NA	NA	NA	NA
Q60665;Q60665-2	Skil	0.870168	0.889015	0.787489	NA	NA	NA
Q80YT7-2	Pde4dip	0.870186	NA	NA	NA	NA	NA
P48318	Gad1	0.870278	NA	NA	NA	NA	NA
Q6URW6;Q6URW6-2;Q6URW6-3	Myh14	0.870314	NA	NA	NA	NA	NA
Q924H7;Q924H7-2	Wac	0.870455	0.913495	NA	NA	NA	NA
O35857	Timm44	0.870713	NA	NA	NA	NA	NA
Q8CHT1;Q8CHT1-2	Ngef	0.870726	NA	NA	NA	NA	NA
Q5U5Q9	Uimc1	0.870731	NA	NA	NA	NA	NA
P39087;P39087-2	Grik2	0.87077	NA	NA	NA	NA	NA
Q7TNV1;Q7TNV1-3	Tlcd3b	0.87078	NA	NA	NA	NA	NA
Q08376	Zbtb14	0.871129	0.894473	0.926467	NA	0.874298	NA
Q9JHD1	Kat2b	0.871657	NA	NA	NA	NA	NA
O88983	Stx8	0.871667	NA	NA	NA	NA	NA
Q3ZK22	Vezt	0.871893	NA	NA	NA	NA	NA
Q61037;Q61037-2;Q61037-3;Q61037-4;Q61037-5;Q61037-6	Tsc2	0.871943	NA	NA	NA	NA	NA
Q9Z104	Hmg20b	0.872015	NA	NA	NA	NA	NA
P98084	Apba2	0.872116	NA	NA	NA	NA	NA
Q8K268	Abcf3	0.872424	NA	NA	NA	NA	NA
P61967	Ap1s1	0.872787	NA	NA	NA	NA	NA
Q01405	Sec23a	0.872852	NA	NA	NA	NA	NA
Q80TM9;Q80TM9-6	Nisch	0.872945	NA	NA	NA	NA	NA
Q9CZ30	Ola1	0.873002	NA	NA	NA	0.992491	NA
Q01065	Pde1b	0.873005	NA	NA	NA	NA	NA
Q64343	Abcg1	0.873306	NA	NA	NA	NA	NA
D3YVF0	Akap5	0.873427	NA	NA	0.89937	NA	NA
Q64337;Q64337-2	Sqstm1	0.873607	NA	NA	NA	NA	NA
Q8BYB9	Poglut1	0.873635	0.851315	0.871162	NA	NA	NA
Q61048	Wbp4	0.873809	0.904635	0.858962	0.972565	0.877292	NA
O35474	Edil3	0.874069	NA	NA	NA	NA	NA
Q8BWG8;Q8BWG8-2	Arrb1	0.874203	NA	NA	NA	NA	NA
Q9D2N9	Vps33a	0.874219	NA	NA	NA	NA	NA
Q8CFL8	Zswim3	0.874333	NA	NA	NA	NA	NA
P51174	Acadl	0.874359	NA	NA	NA	NA	NA
Q04742	Emx1	0.874451	0.886728	NA	NA	NA	NA
P60469	Ppfia3	0.874779	NA	NA	NA	NA	NA
Q9R194	Cry2	0.874903	NA	NA	NA	NA	NA
Q3UFY0	Rrp36	0.875028	0.955208	0.949474	0.994174	0.904905	0.981243
P27546-4	Map4	0.875271	0.809475	NA	NA	NA	NA
Q6P539	Fam222b	0.875347	NA	NA	NA	NA	NA
P62774	Mtpn	0.875489	0.781603	NA	NA	NA	NA
P86174	Bend4	0.875546	NA	NA	NA	NA	NA
Q9EP89	Lactb	0.875642	NA	0.915554	NA	NA	NA
P58281;P58281-2	Opa1	0.875647	0.957287	0.961332	NA	NA	NA
Q62280	Ss18	0.875747	0.933167	0.839336	0.900074	NA	0.88077
Q9Z2X2	Psmd10	0.875821	NA	NA	NA	NA	NA
Q9CZC8	Scrn1	0.875914	NA	NA	NA	NA	NA
Q3U7R1	Esyt1	0.875974	NA	NA	NA	NA	NA
O35980	Nthl1	0.876224	NA	0.957321	NA	0.935067	NA
Q8CF60	Znf263	0.876347	NA	NA	NA	NA	NA
Q9WVE8	Pacsin2	0.876953	NA	NA	NA	NA	NA
P21952	Pou3f1	0.877274	NA	NA	NA	NA	NA
Q8BRH4-2	Kmt2c	0.877279	NA	NA	NA	NA	NA
Q99LG4	Ttc5	0.877293	0.861921	0.896713	NA	NA	NA
P54071	Idh2	0.877491	NA	NA	NA	NA	NA
O70589;O70589-3;O70589-4;O70589-5	Cask	0.877526	NA	NA	NA	NA	NA
Q62048	Pea15	0.877571	NA	NA	NA	NA	NA
P20444	Prkca	0.877807	NA	NA	NA	NA	NA
Q9D8S3	Arfgap3	0.877815	NA	NA	NA	NA	NA
P07356	Anxa2	0.877952	NA	0.866917	NA	NA	NA
Q8BG32	Psmd11	0.878003	NA	NA	NA	NA	NA
O35066	Kif3c	0.878098	1.00868	1.05449	1.15044	1.0269	1.10157
Q9Z1T5	Deaf1	0.878146	1.01454	1.00341	NA	NA	NA
Q99JP6;Q99JP6-2	Homer3	0.878153	0.845485	NA	NA	NA	NA
P00493	Hprt1	0.878239	NA	NA	NA	NA	NA
Q7TQC5;Q7TQC5-3	Aptx	0.878256	1.02194	1.05457	0.969194	1.0372	NA
Q3THS6	Mat2a	0.878353	NA	NA	NA	NA	NA
Q5DTY9	Kctd16	0.878379	NA	NA	NA	NA	NA
P80206	Otx2	0.878404	NA	NA	NA	NA	NA
Q9CQA1	Trappc5	0.878648	NA	NA	NA	NA	NA
Q04899	Cdk18	0.87893	NA	NA	NA	NA	NA
Q62418;Q62418-2;Q62418-3	Dbnl	0.878938	NA	NA	NA	NA	NA
Q8CE22	Dmtf1	0.879201	NA	NA	NA	NA	NA
Q93092	Taldo1	0.879376	0.935855	NA	0.894476	NA	0.9415
O35454	Clcn6	0.879542	NA	NA	NA	NA	NA
Q920Q8;Q920Q8-3;Q920Q8-4	Ivns1abp	0.879611	0.800996	0.862694	0.881663	0.825558	0.822884
Q7TN31	Aggf1	0.879622	NA	NA	NA	NA	NA
Q8C0D0	Trub1	0.880022	0.907379	NA	NA	NA	NA
Q80X50-2	Ubap2l	0.880337	0.89421	0.857983	NA	0.875278	NA
Q8CIP4;Q8CIP4-2	Mark4	0.880624	NA	NA	NA	NA	NA
Q923W1	Tgs1	0.880762	NA	NA	NA	NA	NA
P16054	Prkce	0.880784	NA	NA	NA	NA	NA
Q8C0E2;Q8C0E2-2	Vps26b	0.880954	NA	NA	NA	NA	NA
Q8R205	Zc3h10	0.881028	1.10411	1.11354	0.964878	1.09136	0.866812
Q8VEH3	Arl8a	0.881244	NA	NA	NA	NA	NA
Q99NE5;Q99NE5-3;Q99NE5-4;Q99NE5-5;Q99NE5-6	Rims1	0.881345	NA	NA	NA	NA	NA
Q9D4C5	Eaf1	0.881469	NA	NA	NA	NA	NA
Q8BH57;Q8BH57-2	Wdr48	0.88156	0.86753	0.861187	NA	NA	NA
Q9DAU9	Znf654	0.881607	NA	NA	NA	NA	NA
Q8BH24	Tm9sf4	0.881625	NA	NA	NA	NA	NA
P35285	Rab22a	0.881917	NA	NA	NA	NA	NA
Q8CCB4	Vps53	0.88192	NA	NA	NA	NA	NA
P26040	Ezr	0.882156	0.844347	0.94086	NA	0.883443	NA
Q0GNC1;Q0GNC1-3	Inf2	0.882275	NA	NA	NA	NA	NA
Q9CZV8;Q9CZV8-3;Q9CZV8-4	Fbxl20	0.882431	NA	NA	NA	NA	NA
A2A6Q5;A2A6Q5-3	Cdc27	0.882452	NA	NA	NA	NA	NA
Q80XJ2	Rnf168	0.8826	NA	NA	NA	NA	NA
Q8BZ97	Prdm8	0.88264	NA	NA	NA	NA	NA
Q80WC3	Tnrc18	0.882843	0.862621	NA	NA	NA	NA
O70435	Psma3	0.882901	NA	NA	NA	NA	NA
B2RWS6	Ep300	0.882936	0.93258	0.868781	NA	NA	NA
Q9QVP9	Ptk2b	0.882953	NA	NA	NA	NA	NA
Q8C1B1;Q8C1B1-2	Camsap2	0.882989	NA	NA	NA	NA	NA
P34056;P34056-2;P34056-3;P34056-4	Tfap2a	0.883042	NA	NA	0.834665	0.873269	NA
E9Q3L2	Pi4ka	0.883113	0.877966	0.942129	NA	NA	NA
Q8BHK1	Nipa1	0.883139	NA	NA	NA	NA	NA
Q80UG2	Plxna4	0.883141	NA	NA	NA	NA	NA
Q9JJ61	Galnt16	0.883168	NA	NA	NA	NA	NA
Q9D6K7	Ttc33	0.883227	0.841861	NA	NA	NA	NA
Q9JI20	Adarb2	0.883296	NA	NA	NA	NA	NA
Q9CQ80	Vps25	0.883374	NA	NA	NA	NA	NA
Q9CZ05	Atxn7l1	0.8834	NA	NA	NA	NA	NA
Q60902;Q60902-2;Q60902-4	Eps15l1	0.883649	NA	NA	NA	NA	NA
Q9DBP5	Cmpk1	0.883919	NA	NA	NA	NA	NA
P60521	Gabarapl2	0.883973	NA	NA	NA	NA	NA
Q9Z2V6	Hdac5	0.884009	NA	NA	NA	NA	NA
Q9WU28	Pfdn5	0.884019	NA	NA	NA	0.764093	NA
O08856	Ell	0.884123	0.837236	0.769911	NA	NA	NA
Q8VDU5	Snrk	0.884428	NA	NA	NA	NA	NA
P61205;P84078	Arf1;Arf3	0.884532	NA	NA	NA	NA	NA
Q9QXG9	Tinf2	0.885048	NA	NA	NA	NA	NA
Q9R0L6;Q9R0L6-2	Pcm1	0.885073	NA	NA	NA	NA	NA
Q641K5	Nuak1	0.885208	NA	NA	NA	NA	NA
Q7TNM2	Trim46	0.885467	NA	NA	NA	NA	NA
Q6ZQF0	Topbp1	0.885641	NA	NA	NA	NA	NA
P48024	Eif1	0.8857	0.904314	0.915006	NA	NA	NA
Q6P5D3;Q6P5D3-2	Dhx57	0.885823	NA	NA	NA	NA	NA
Q80XP8	Fam76b	0.88587	0.990159	1.01107	0.839967	0.977196	NA
Q03958	Pfdn6	0.885937	0.917873	0.883607	NA	NA	NA
Q3TEI4		0.88608	NA	NA	NA	NA	NA
Q91VS7	Mgst1	0.886089	NA	NA	NA	NA	0.941462
P97302	Bach1	0.886121	NA	NA	NA	NA	NA
Q8BLE7	Slc17a6	0.886149	NA	NA	NA	NA	NA
Q9CQY6	Uqcc2	0.886179	NA	NA	NA	NA	NA
Q9CQ22	Lamtor1	0.886224	NA	NA	NA	NA	NA
Q3UUI3	Them4	0.886274	NA	NA	NA	NA	NA
P42232	Stat5b	0.886361	NA	NA	NA	NA	NA
Q9WUB3	Pygm	0.886624	NA	NA	NA	NA	NA
Q07113	Igf2r	0.887253	NA	NA	NA	NA	NA
Q91YN1	Fam118a	0.887399	NA	NA	NA	NA	NA
Q9DBL2;Q9DBL2-2	Gdap2	0.887568	1.15162	1.10096	1.24307	1.07653	1.27
P54775	Psmc4	0.88773	NA	NA	NA	NA	NA
Q9D824-4	Fip1l1	0.888084	NA	NA	NA	NA	NA
Q3B7Z2	Osbp	0.888103	NA	NA	NA	NA	NA
P35762	Cd81	0.888206	NA	NA	NA	NA	NA
Q9CRA9-2	Fgfr1op2	0.888207	NA	NA	NA	NA	NA
P62340	Tbpl1	0.888227	NA	NA	NA	NA	NA
Q9Z160	Cog1	0.888249	NA	0.935586	NA	NA	NA
O08756	Hsd17b10	0.888554	NA	NA	NA	NA	NA
Q5RJH6;Q5RJH6-2;Q5RJH6-3	Smg7	0.888669	NA	NA	NA	NA	NA
P27601	Gna13	0.888686	NA	NA	NA	NA	NA
P14685	Psmd3	0.888805	0.962172	NA	NA	NA	NA
O35704	Sptlc1	0.888838	NA	NA	NA	NA	NA
Q9D5K4;Q9D5K4-2	S100pbp	0.888851	NA	NA	NA	NA	NA
Q9WTK2;Q9WTK2-2	Cdyl	0.888869	0.840971	NA	NA	NA	NA
Q6ZPE2;Q6ZPE2-2	Sbf1	0.888942	NA	NA	NA	NA	NA
Q9DAM7	Tmem263	0.888998	NA	NA	NA	NA	NA
Q9R0Q6	Arpc1a	0.889067	NA	NA	NA	NA	NA
Q922S4;Q922S4-2;Q922S4-3	Pde2a	0.889135	NA	NA	NA	NA	NA
Q91YN9	Bag2	0.889275	0.839853	NA	NA	NA	NA
Q8C5Q4	Grsf1	0.88934	NA	NA	NA	NA	NA
P18872	Gnao1	0.889346	NA	NA	NA	NA	NA
P35283	Rab12	0.889372	NA	NA	NA	NA	NA
Q3TYS2	Cybc1	0.889876	NA	NA	NA	NA	NA
A2ANX9	Znf711	0.889919	0.751965	NA	NA	NA	NA
P13595-2	Ncam1	0.889931	NA	NA	NA	NA	NA
Q9JMC3	Dnaja4	0.890185	0.876389	NA	NA	NA	NA
Q9D1M4	Eef1e1	0.890463	NA	NA	NA	NA	NA
Q9JKN5	Olig1	0.890509	NA	NA	NA	NA	NA
Q9JJW6	Alyref2	0.891477	0.916007	0.970023	NA	0.944439	0.876483
O35684	Serpini1	0.89149	NA	NA	NA	NA	NA
Q9R0H0;Q9R0H0-2	Acox1	0.89161	NA	NA	NA	NA	NA
B2RR83	Ythdc2	0.891643	0.86645	NA	NA	NA	NA
Q62288	Spock1	0.891644	NA	NA	NA	NA	NA
Q8R0W1;Q8R0W1-2	Cipc	0.891664	0.879951	NA	NA	NA	NA
Q6P6I6;Q6P6I6-2	Polr2m	0.891667	0.775667	NA	NA	NA	NA
Q8VHQ9	Acot11	0.891778	NA	NA	NA	NA	NA
Q03141;Q03141-2;Q03141-3	Mark3	0.892054	0.984232	0.977002	0.92128	0.958149	NA
Q9QZ88;Q9QZ88-2	Vps29	0.892073	NA	NA	NA	NA	NA
Q7TQK4	Exosc3	0.892116	NA	1.01969	NA	1.03588	NA
Q80U72;Q80U72-2;Q80U72-3;Q80U72-4	Scrib	0.892152	0.860159	0.838007	1.06911	NA	1.00529
Q99JR6	Nmnat3	0.892265	NA	0.906033	NA	NA	NA
Q8R3F5	Mcat	0.892349	0.92303	0.962241	NA	0.929715	NA
Q64523	H2ac20	0.892361	1.07527	NA	NA	NA	0.865326
Q149F3	Gspt2	0.892414	NA	NA	NA	NA	NA
Q99JH7	Clstn3	0.892568	NA	NA	NA	NA	NA
Q9Z2U0	Psma7	0.892583	NA	NA	NA	NA	NA
P70699	Gaa	0.892628	NA	NA	NA	NA	NA
Q9CWV6	Prkrip1	0.89263	1.04861	1.08696	1.05763	1.05557	0.861794
Q9QUK3	Cln8	0.892644	NA	NA	NA	NA	NA
Q3UMM4	Cdk10	0.892816	NA	NA	NA	NA	NA
Q5DTL9;Q5DTL9-10;Q5DTL9-2;Q5DTL9-3;Q5DTL9-4;Q5DTL9-5;Q5DTL9-6;Q5DTL9-7;Q5DTL9-8;Q5DTL9-9	Slc4a10	0.892921	NA	NA	NA	NA	NA
Q571J5	Znf354c	0.892925	0.84648	NA	NA	NA	NA
Q9DCE5	Pak1ip1	0.892933	1.03873	1.11224	0.982669	1.07108	NA
Q9CQR5	Zmat5	0.893215	NA	NA	NA	NA	NA
O88447	Klc1	0.893541	NA	NA	NA	NA	NA
Q8C4P0-2		0.893541	NA	NA	NA	NA	NA
Q8VBX0	Asb13	0.893617	NA	NA	NA	NA	NA
Q9ESN2;Q9ESN2-2	Trim39	0.893618	NA	0.895072	NA	NA	NA
Q80TS3;Q80TS3-2;Q80TS3-3;Q80TS3-5	Adgrl3	0.893669	NA	NA	NA	NA	NA
Q8VDP6	Cdipt	0.893711	NA	NA	NA	NA	NA
Q8K183	Pdxk	0.893836	NA	NA	NA	NA	NA
Q99J23	Ghdc	0.893874	NA	NA	NA	NA	NA
A2AT37	Upf2	0.893889	0.877981	0.855008	NA	0.794359	NA
P23906	Irf2	0.894021	0.978427	0.981514	NA	0.953421	NA
P16388	Kcna1	0.894192	NA	NA	NA	NA	NA
B9EJI9	Tmem229a	0.894603	NA	NA	NA	NA	NA
Q8BKT3	Gcfc2	0.894636	0.846466	NA	NA	NA	NA
Q80WT0;Q80WT0-2	Jph4	0.894645	NA	NA	NA	NA	NA
Q9D7Y9	Slx4ip	0.894704	0.857482	NA	NA	NA	NA
Q9DBT3	Ccdc97	0.894711	NA	NA	NA	NA	NA
Q922G2;Q922G2-2	Fam76a	0.894885	0.847529	0.866372	NA	0.88175	NA
Q3TES0	Iqsec3	0.894937	NA	NA	NA	NA	NA
O88531	Ppt1	0.894962	0.73567	0.764465	NA	NA	NA
Q6ZPY5	Znf507	0.895011	NA	NA	NA	NA	NA
Q9R1P4	Psma1	0.895019	NA	NA	NA	NA	NA
Q9QZE7	Tsnax	0.895028	NA	NA	NA	NA	NA
Q922J6	Tspan2	0.895192	NA	NA	NA	NA	NA
Q8BHA0	Ino80c	0.895479	0.976624	0.951457	0.938933	0.936971	0.849809
Q9CXU1	Med31	0.89548	NA	NA	NA	NA	NA
Q9WU78;Q9WU78-3	Pdcd6ip	0.895567	NA	NA	NA	NA	NA
Q9QZB9	Dctn5	0.895685	0.871312	0.862391	NA	0.865125	NA
Q62432;Q62432-2	Smad2	0.895732	NA	NA	NA	NA	NA
P09813	Apoa2	0.89576	NA	NA	NA	NA	NA
Q3TSG4	Alkbh5	0.895885	0.828415	0.873164	NA	0.941271	NA
Q99J09	Wdr77	0.896059	NA	NA	NA	NA	NA
Q9D880	Timm50	0.896178	NA	NA	NA	NA	NA
Q9JIW9	Ralb	0.896275	NA	NA	NA	NA	NA
Q8BIL5	Hook1	0.89628	NA	NA	NA	NA	NA
Q3UGY8	Arfgef3	0.896448	NA	NA	NA	NA	NA
Q99KL7	Rab28	0.896713	NA	NA	NA	NA	NA
Q31125	Slc39a7	0.896759	NA	NA	NA	NA	NA
Q64444	Ca4	0.896881	NA	NA	NA	NA	NA
E9Q6P5	Ttc7b	0.896946	NA	NA	NA	NA	NA
Q8BH15;Q8BH15-2;Q8BH15-3;Q8BH15-4	Cnot10	0.896998	NA	NA	NA	NA	NA
Q8BLY2	Tars3	0.897081	NA	0.857363	NA	NA	NA
Q91XM9;Q91XM9-2;Q91XM9-3;Q91XM9-4;Q91XM9-6;Q91XM9-7;Q91XM9-8	Dlg2	0.897097	NA	0.899903	NA	0.865345	NA
P0C0A3	Chmp6	0.897175	NA	NA	NA	NA	NA
Q3UHX9;Q3UHX9-2	Spout1	0.897342	0.917209	0.945466	NA	0.920376	NA
Q8CFV4	Nrn1	0.897396	NA	NA	NA	NA	NA
Q8C796	Rcor2	0.897613	NA	0.899888	0.847565	NA	NA
Q99LL5	Pwp1	0.897674	0.885595	0.889808	NA	NA	NA
Q8BLN6	Unc80	0.897731	NA	NA	NA	NA	NA
Q9Z2W8	Gria4	0.897837	NA	NA	NA	NA	NA
Q9WUR2;Q9WUR2-2	Eci2	0.897987	NA	NA	NA	NA	NA
Q9CQH7	Btf3l4	0.898008	NA	0.871015	NA	0.890272	NA
Q60634;Q60634-2;Q60634-3	Flot2	0.898149	NA	NA	NA	NA	NA
Q9D172	Gatd3a	0.898276	0.919179	NA	NA	NA	NA
A2AHJ4	Brwd3	0.898562	NA	NA	NA	NA	NA
O35127	Grcc10	0.898577	NA	NA	NA	NA	NA
O88544	Cops4	0.898732	NA	NA	NA	NA	NA
Q9Z0G0	Gipc1	0.898762	NA	NA	NA	NA	NA
Q8BHL5;Q8BHL5-2	Elmo2	0.898861	NA	NA	NA	NA	NA
Q62417-7	Sorbs1	0.89898	NA	NA	NA	NA	NA
Q9D415;Q9D415-2;Q9D415-3;Q9D415-4	Dlgap1	0.899022	NA	NA	NA	NA	NA
Q8BWT1	Acaa2	0.899023	NA	NA	NA	NA	NA
Q5PSV9	Mdc1	0.899059	0.932825	0.911617	NA	0.915697	NA
Q69ZR9	Tasor	0.899324	NA	NA	NA	NA	NA
Q61330	Cntn2	0.899417	NA	NA	NA	NA	NA
Q7TT28	Rexo1	0.899444	0.960534	NA	NA	NA	NA
Q8K2K6;Q8K2K6-1;Q8K2K6-3	Agfg1	0.899497	NA	NA	NA	NA	NA
G5E8Z2	Taf4b	0.899652	0.926377	0.916212	0.944669	0.938697	NA
Q8K0D7	Get1	0.899775	NA	NA	NA	NA	NA
Q6PDH0;Q6PDH0-2	Phldb1	0.899907	0.987203	1.00231	0.893223	0.974684	0.902309
Q3U1N2	Srebf2	0.899952	NA	NA	NA	NA	NA
O70551	Srpk1	0.899966	0.905462	0.860705	NA	0.82612	NA
Q80XR2	Atp2c1	0.900067	NA	NA	NA	NA	NA
Q8BIG4	Fbxo28	0.900093	0.940038	0.919776	0.819314	0.921348	NA
Q8C5D8;Q8C5D8-5	Pias2	0.900148	NA	NA	NA	NA	NA
Q8K3H0	Appl1	0.900288	NA	1.02771	NA	NA	NA
Q80V23	Znf32	0.9003	NA	NA	NA	NA	NA
Q9R0L1;Q9R0L1-2	Hsf4	0.900493	NA	NA	NA	NA	NA
Q9DB73;Q9DB73-2	Cyb5r1	0.900564	NA	NA	NA	NA	NA
Q8R1U1	Cog4	0.900904	NA	NA	NA	NA	NA
Q3UZ18	Ice2	0.901126	NA	NA	NA	NA	NA
Q9CQ39	Med21	0.901181	0.912722	NA	NA	NA	NA
Q05920	Pc	0.901245	NA	NA	NA	NA	NA
Q9DCP2	Slc38a3	0.901349	NA	NA	NA	NA	NA
P53810	Pitpna	0.901397	NA	NA	NA	NA	NA
Q80X73	Pelo	0.901417	NA	NA	NA	NA	NA
Q69ZK6	Jmjd1c	0.901604	0.973089	0.957101	0.88901	0.950681	NA
Q7TSH3	Znf516	0.901634	0.968929	0.922448	NA	NA	NA
Q9D4H1	Exoc2	0.901663	NA	NA	NA	NA	NA
Q8R0A0	Gtf2f2	0.901772	0.862888	0.894155	0.885544	0.891361	NA
O70496	Clcn7	0.901887	NA	NA	NA	NA	NA
Q9DCC8	Tomm20	0.902112	NA	NA	NA	NA	NA
Q8BZ20	Parp12	0.902168	NA	NA	NA	NA	NA
P58283;P58283-2;P58283-3	Rnf216	0.902176	NA	NA	NA	NA	NA
O70591	Pfdn2	0.902369	NA	NA	NA	NA	NA
Q80TV8;Q80TV8-2	Clasp1	0.902601	NA	NA	NA	NA	NA
P28661;P28661-2;P28661-3	Septin4	0.902642	NA	NA	NA	NA	NA
Q8R5M8;Q8R5M8-2;Q8R5M8-3;Q8R5M8-4;Q8R5M8-6;Q8R5M8-7	Cadm1	0.902657	NA	NA	NA	NA	NA
Q9JK53	Prelp	0.90268	NA	NA	NA	NA	NA
P30681	Hmgb2	0.902763	1.03487	1.05374	0.966058	1.00318	NA
Q8BVK9	Sp110	0.902927	0.963987	0.933831	NA	0.926946	NA
P58774-2	Tpm2	0.902946	0.933988	0.854461	NA	NA	NA
Q5F2E8	Taok1	0.903053	NA	NA	NA	NA	NA
Q8VD63	Tspyl4	0.903396	0.865262	0.905659	NA	0.880827	NA
Q4KMM3;Q4KMM3-4	Oxr1	0.903431	NA	NA	NA	NA	NA
Q9D6J3	Yju2	0.903496	1.07262	1.0717	1.05186	1.01696	1.01694
Q91YM2	Arhgap35	0.903966	NA	NA	NA	NA	NA
Q2TPA8	Hsdl2	0.904142	NA	NA	NA	NA	NA
Q8CGK3	Lonp1	0.904209	NA	NA	NA	NA	NA
O08663	Metap2	0.904506	NA	NA	NA	NA	NA
Q99LI2	Clcc1	0.904771	NA	NA	NA	NA	NA
Q8VBV3	Exosc2	0.904816	0.919317	0.977646	NA	0.914572	NA
Q8BWL5;Q8BWL5-2;Q8BWL5-3;Q8BWL5-4;Q8BWL5-6	Rbms3	0.904948	1.06178	1.08866	0.977844	1.07338	NA
Q9R1V4	Adam11	0.905142	NA	NA	NA	NA	NA
Q9DBY0;Q9DBY0-2;Q9DBY0-3	Foxp4	0.905165	NA	NA	NA	NA	NA
Q9WTV7	Rlim	0.905246	NA	NA	NA	NA	NA
Q80VP9	Asphd2	0.905415	NA	NA	NA	NA	NA
P57716	Ncstn	0.905425	NA	NA	NA	NA	NA
Q8JZN5	Acad9	0.905551	NA	NA	NA	NA	NA
Q640R3	Hepacam	0.905572	NA	NA	NA	NA	NA
P46737	Brcc3	0.905745	NA	NA	NA	NA	NA
Q9CTY5	Micu3	0.905746	NA	NA	NA	NA	NA
Q8BMG7	Rab3gap2	0.905755	NA	NA	NA	NA	NA
Q8K202;Q8K202-2;Q8K202-3	Polr1e	0.905773	0.899593	0.931641	NA	NA	NA
Q9D387	Lamp5	0.906	NA	NA	NA	NA	NA
Q8CH25-2	Sltm	0.90601	NA	0.810412	NA	0.813014	NA
Q5M8N0	Cnrip1	0.906262	NA	NA	NA	NA	NA
Q7TPD1-3	Fbxo11	0.906378	NA	NA	NA	NA	NA
O88736	Hsd17b7	0.906483	NA	NA	NA	NA	NA
Q2HXL6	Edem3	0.906585	NA	NA	NA	NA	NA
Q8BUV6	Lsm11	0.906605	NA	0.866832	0.931089	NA	NA
Q8CCP0;Q8CCP0-2	Nemf	0.906609	NA	NA	NA	NA	NA
P54285	Cacnb3	0.906645	NA	NA	NA	NA	NA
Q8BPZ8	Abraxas1	0.906678	NA	NA	NA	NA	NA
Q8BMD6;Q8BMD6-2	Tmem260	0.906704	NA	NA	NA	NA	NA
P47930;P47930-2	Fosl2	0.906741	NA	NA	NA	NA	NA
Q91V09	Wdr13	0.906777	NA	NA	NA	NA	NA
Q6NV66	Zfp646	0.906884	0.953982	NA	NA	NA	NA
B2RRE7	Otud4	0.906893	NA	NA	NA	NA	NA
Q6P1G2	Kdm2b	0.906927	0.94799	0.923155	0.882942	0.878263	0.818184
Q9CPR8	Nsmce3	0.907024	0.844252	0.858242	NA	0.855522	NA
Q8R3C1;Q8R3C1-2		0.90726	NA	NA	NA	NA	NA
Q8R4E6	Purg	0.907445	1.01049	NA	NA	NA	NA
Q8JZR0	Acsl5	0.907492	NA	NA	NA	NA	NA
Q6PG95	Cramp1	0.907575	NA	NA	NA	NA	NA
Q07079	Igfbp5	0.907724	NA	NA	NA	NA	NA
Q8R3L8;Q8R3L8-3	Cdk8	0.907766	0.939493	0.889469	NA	NA	NA
E9PV86	Mctp1	0.907825	NA	NA	NA	NA	NA
Q8BTG3	Tcp11l1	0.907847	NA	NA	NA	NA	NA
P62915	Gtf2b	0.908095	0.977288	1.00152	NA	0.991283	NA
Q80ZJ1	Rap2a	0.90812	NA	NA	NA	NA	NA
Q9CZT6	Cmss1	0.908214	1.00299	1.03435	NA	0.997953	0.845962
A2RSY6	Trmt1l	0.908235	0.890774	0.913785	NA	NA	NA
P31266;P31266-2	Rbpj	0.908282	0.940619	0.997905	0.825122	0.976054	NA
Q6ZPJ3	Ube2o	0.908425	NA	NA	NA	NA	NA
Q6NTA4;Q80X95	Rraga;Rragb	0.908525	NA	NA	NA	NA	NA
Q8R2V3	Znf445	0.908578	NA	NA	NA	NA	NA
B1AWN6	Scn2a	0.908741	NA	NA	NA	NA	NA
D3Z4I3	Rbm24	0.908756	NA	NA	NA	NA	NA
P59281;P59281-2	Arhgap39	0.908871	NA	NA	NA	NA	NA
Q9Z2X8	Keap1	0.909002	NA	NA	NA	NA	NA
Q9ER72;Q9ER72-2	Cars1	0.909204	NA	NA	NA	NA	NA
P47738	Aldh2	0.909285	NA	NA	NA	NA	NA
Q91W59;Q91W59-2;Q91W59-3	Rbms1	0.909392	NA	NA	NA	NA	NA
P12367	Prkar2a	0.909523	NA	NA	NA	NA	NA
Q3UTQ8	Cdkl5	0.909745	0.935959	0.927233	0.915863	0.892484	NA
Q8R464	Cadm4	0.909932	NA	NA	NA	NA	NA
Q8CHV6	Tada2a	0.909936	NA	NA	NA	NA	NA
Q8CA95;Q8CA95-2;Q8CA95-3	Pde10a	0.909942	NA	NA	NA	NA	NA
P97367;P97367-2;P97367-3;P97367-4;Q60954;Q60954-2;Q60954-3	Meis1;Meis2	0.910042	NA	NA	NA	NA	NA
Q99J27	Slc33a1	0.910118	NA	NA	NA	NA	NA
Q6PHQ8	Naa35	0.910362	NA	NA	NA	NA	NA
Q9D8C6	Med11	0.910455	NA	NA	NA	NA	NA
P30999;P30999-2;P30999-3	Ctnnd1	0.910475	NA	NA	NA	NA	NA
Q9JL19	Ncoa6	0.91063	0.923617	NA	NA	NA	NA
Q96DY5;Q96DY5-2;Q96DY5-3	Rnf112	0.910877	NA	NA	NA	NA	NA
Q91XU3	Pip4k2c	0.911068	NA	NA	0.848076	NA	NA
Q8K2F8	Lsm14a	0.911101	0.96537	NA	NA	NA	NA
Q3TIV5	Zc3h15	0.911132	0.994687	NA	NA	NA	NA
Q8BGA7		0.911142	NA	NA	NA	NA	NA
Q6ZWS8	Spop	0.911173	NA	NA	NA	NA	NA
Q9CZT4;Q9CZT4-2	Polr3e	0.911194	NA	NA	NA	NA	NA
Q91WK2	Eif3h	0.911344	0.80654	0.904461	0.863234	0.831515	NA
Q62187	Ttf1	0.911364	0.9251	0.796301	NA	NA	NA
Q8K3W0	Babam2	0.911579	NA	NA	NA	NA	NA
Q91YL3	Uckl1	0.911633	NA	NA	NA	NA	NA
Q99JY9	Actr3	0.911638	NA	NA	NA	NA	NA
Q69ZX6	Morc2a	0.911766	NA	NA	NA	NA	NA
Q2MHN3	Zfhx2	0.912008	0.873026	NA	NA	NA	NA
Q9QZF2	Gpc1	0.912055	NA	NA	NA	NA	NA
Q924W5	Smc6	0.912421	0.883939	NA	NA	NA	NA
Q3UK78;Q3UK78-2	Pcgf5	0.912459	NA	NA	NA	NA	NA
O88487	Dync1i2	0.912519	0.918515	0.914866	0.879929	0.883011	NA
Q80U49	Cep170b	0.912556	NA	NA	NA	NA	NA
O08750	Nfil3	0.912613	NA	NA	NA	NA	NA
Q61097;Q61097-2	Ksr1	0.912641	NA	NA	NA	NA	NA
Q8K0E8	Fgb	0.912716	NA	NA	NA	NA	NA
Q0KL02;Q0KL02-3;Q0KL02-4	Trio	0.912742	NA	NA	NA	NA	NA
P28741	Kif3a	0.912844	NA	NA	NA	NA	1.14887
Q9WTP7	Ak3	0.91294	0.82938	NA	NA	0.821463	NA
Q99JP4	Cdc26	0.913051	0.94976	0.959012	1.00577	0.940247	0.858416
Q9JK30;Q9JK30-2	Orc3	0.913117	NA	NA	NA	NA	NA
Q76KJ5	Polr1g	0.91312	0.903994	0.907568	0.865743	0.869789	NA
Q9EQ20	Aldh6a1	0.913122	NA	NA	NA	NA	NA
Q9JIF0;Q9JIF0-2;Q9JIF0-3	Prmt1	0.913193	NA	NA	NA	NA	NA
Q06219	Nr4a2	0.913199	NA	NA	NA	NA	NA
Q8BZQ7	Anapc2	0.913403	NA	NA	NA	NA	NA
Q9CQV6	Map1lc3b	0.913685	NA	NA	NA	NA	NA
Q3UGS4	Mcrip1	0.91373	NA	NA	NA	NA	NA
Q62351	Tfrc	0.913746	NA	NA	NA	NA	NA
Q8BTG7;Q8BTG7-3	Ndrg4	0.913752	NA	NA	NA	NA	NA
Q91Z61	Diras1	0.913778	NA	NA	NA	NA	NA
A2AH22;A2AH22-2;A2AH22-6	Ambra1	0.913821	NA	NA	NA	NA	NA
Q8K3D3;Q8K3D3-2	Swi5	0.913827	NA	NA	NA	NA	NA
Q99L13	Hibadh	0.913842	NA	NA	NA	NA	NA
P62073	Timm10	0.913877	NA	NA	NA	NA	NA
Q9Z1K6	Arih2	0.914133	NA	NA	NA	NA	NA
Q9CX56	Psmd8	0.914366	NA	NA	NA	NA	NA
Q9ET80	Jph1	0.91447	NA	NA	NA	NA	NA
Q5SRX1;Q5SRX1-2	Tom1l2	0.914475	NA	NA	NA	NA	NA
Q9D1H7;Q9D1H7-2	Get4	0.914511	NA	NA	NA	NA	NA
O09061	Psmb1	0.91468	NA	NA	NA	NA	NA
P97315	Csrp1	0.914689	NA	NA	NA	NA	NA
Q64700	Rbl2	0.914835	NA	NA	NA	NA	NA
Q3UHJ0;Q3UHJ0-2	Aak1	0.914999	NA	NA	NA	NA	NA
Q8R3S6	Exoc1	0.915062	NA	NA	NA	NA	NA
Q7TN98;Q7TN98-2;Q7TN98-5	Cpeb4	0.915189	0.783535	NA	NA	NA	NA
Q8BH60;Q8BH60-2	Gopc	0.915289	NA	NA	NA	NA	NA
Q9CYZ2	Tpd52l2	0.915374	NA	NA	NA	NA	NA
Q9EPN1;Q9EPN1-3;Q9EPN1-4	Nbea	0.915383	NA	NA	NA	NA	NA
Q9CZ91	Srfbp1	0.915586	1.01892	1.03695	0.972819	1.00625	0.928862
Q8C0P7	Znf451	0.915601	NA	NA	NA	NA	NA
A2A432;A2A432-2	Cul4b	0.915619	NA	NA	NA	NA	NA
Q68ED3	Tent4b	0.91568	0.942239	NA	NA	NA	NA
P70121	Zhx1	0.915719	0.916669	0.896448	NA	NA	NA
Q9CQL7	Mrfap1	0.915724	NA	NA	NA	NA	NA
O35114	Scarb2	0.915783	NA	NA	NA	NA	NA
Q91Z38	Ttc1	0.915822	NA	NA	NA	NA	NA
O54692	Zw10	0.915848	NA	NA	NA	NA	NA
Q3U3N0;Q3U3N0-2;Q3U3N0-3	Mier2	0.916089	NA	NA	NA	NA	NA
Q9EQG7	Enpp5	0.916125	NA	NA	NA	NA	NA
Q9JLY7	Dusp14	0.916156	0.8745	0.930676	0.884167	0.928134	0.877956
Q8C1E7	Tmem120a	0.91622	NA	NA	NA	NA	NA
O35250;O35250-2	Exoc7	0.916335	NA	NA	NA	NA	NA
A2AI08	Tprn	0.916409	NA	NA	NA	NA	NA
Q8BG17	Nol12	0.916468	NA	NA	NA	NA	NA
Q8CBE3	Wdr37	0.91654	NA	NA	NA	NA	NA
Q62188	Dpysl3	0.916589	NA	NA	NA	NA	NA
Q64152-2	Btf3	0.916608	NA	NA	NA	NA	NA
Q8C7M3;Q8C7M3-2;Q8C7M3-3;Q8C7M3-4;Q8C7M3-5;Q8C7M3-6	Trim9	0.916613	NA	NA	NA	NA	NA
Q99PV5	Bhlhe41	0.916732	NA	NA	NA	NA	NA
Q9DBU5	Rnf6	0.916755	NA	NA	NA	NA	NA
P13707	Gpd1	0.916864	NA	NA	NA	NA	NA
Q9JLV6	Pnkp	0.916876	0.92371	0.991191	NA	0.932815	NA
Q99M71	Epdr1	0.91694	NA	NA	NA	NA	NA
Q4VC33;Q4VC33-2	Maea	0.917162	NA	NA	NA	NA	NA
Q9DD18	Dtd1	0.917337	0.883666	NA	NA	0.914356	NA
Q8R5K2;Q8R5K2-2	Usp33	0.917534	NA	NA	NA	NA	NA
Q91WE1	Snx15	0.917561	NA	NA	NA	NA	NA
Q8BHE1	Gemin8	0.91763	0.873917	NA	NA	NA	NA
P58771-2	Tpm1	0.917751	NA	NA	NA	NA	NA
Q8K2Y0	Obi1	0.917828	NA	NA	NA	NA	NA
Q61329	Zfhx3	0.91787	0.901951	NA	NA	NA	NA
P46471	Psmc2	0.917937	NA	NA	NA	NA	NA
P97772;P97772-2	Grm1	0.917996	NA	NA	NA	NA	NA
Q9D0R2	Tars1	0.918078	NA	NA	NA	NA	NA
Q3US17	Znf48	0.918097	0.936573	0.886658	0.93154	0.910519	0.897725
Q03267;Q03267-2;Q03267-3;Q03267-4;Q03267-5;Q03267-6	Ikzf1	0.918191	NA	NA	NA	NA	NA
P31750	Akt1	0.918214	NA	NA	NA	NA	NA
Q9D7W5	Med8	0.918267	0.957979	NA	NA	NA	NA
Q9CX53	Gemin6	0.918285	NA	NA	NA	NA	NA
Q8BIJ7	Rufy1	0.9183	NA	NA	NA	NA	NA
Q9D8X1	Cutc	0.918438	NA	0.753676	NA	NA	NA
P28738	Kif5c	0.91851	0.908478	NA	NA	NA	NA
P70441	Slc9a3r1	0.918575	NA	NA	NA	NA	NA
O08791;O08791-2;Q07802;Q07802-2	Ebf1;Ebf3	0.918678	NA	NA	NA	NA	NA
Q7TN29;Q7TN29-2	Smap2	0.918784	NA	NA	NA	NA	NA
Q5DTT1;Q5DTT1-2	Nexmif	0.918853	0.860386	NA	NA	1.05296	0.891115
Q8BH95	Echs1	0.918922	NA	NA	NA	NA	NA
Q8K2C8	Gpat4	0.918986	NA	NA	NA	NA	NA
Q80TS5;Q80TS5-2	Znf423	0.919039	NA	NA	NA	NA	NA
Q8BG89;Q8BG89-2	Znf365	0.919046	NA	NA	NA	NA	NA
Q02395	Mtf2	0.919166	NA	NA	NA	NA	NA
P12025	Mdk	0.91923	NA	NA	NA	NA	NA
P97783	Mllt11	0.919306	NA	NA	NA	NA	NA
O08992	Sdcbp	0.91935	NA	NA	NA	NA	NA
Q5SWW4	Med13	0.919385	0.860958	NA	NA	NA	NA
Q5DTT3	Tasor2	0.919439	0.840632	0.831345	NA	NA	NA
P97789;P97789-2;P97789-3	Xrn1	0.919488	NA	NA	NA	0.946961	NA
Q3TFK5;Q3TFK5-2	Gpatch4	0.919533	0.969521	0.956494	0.969293	0.960973	0.93962
P61222	Abce1	0.919624	NA	NA	NA	NA	NA
A2CG49;A2CG49-2;A2CG49-7	Kalrn	0.919651	NA	NA	NA	NA	NA
Q8R2V5	Adap2	0.919693	NA	NA	NA	NA	NA
Q8C3P7	Mettl3	0.919738	0.894454	NA	NA	NA	NA
O88738;O88738-2;O88738-3	Birc6	0.919796	1.1411	1.10784	NA	1.03895	1.01488
Q8CIE2;Q8CIE2-2;Q8CIE2-3	Zmiz2	0.919862	NA	NA	NA	NA	NA
Q9CX11	Utp23	0.920186	0.917089	0.884265	0.891495	0.869619	0.98147
Q9DAI4	Zbtb43	0.920369	NA	NA	NA	NA	NA
Q3UHB8	Ccdc177	0.920386	NA	NA	NA	NA	NA
Q80WC7;Q80WC7-2	Agfg2	0.920465	NA	NA	NA	NA	NA
Q9NWG9	Mageh1	0.920604	NA	NA	NA	NA	NA
P20060	Hexb	0.920607	0.942359	0.988785	NA	NA	NA
O08848	RO60	0.920657	NA	NA	NA	NA	NA
P56671	Maz	0.920704	1.08204	1.07529	0.917439	1.07146	0.886604
Q8C419	Gpr158	0.920751	NA	NA	NA	NA	NA
Q3TFD2;Q3TFD2-2	Lpcat1	0.920978	NA	NA	NA	NA	NA
Q8C1B7;Q8C1B7-2;Q8C1B7-3	Septin11	0.921354	NA	NA	NA	NA	NA
Q3U9G9	Lbr	0.921509	0.871713	0.877571	0.911448	0.86335	NA
Q7TND5	Rpf1	0.921568	NA	NA	NA	NA	NA
Q91V12;Q91V12-2;Q91V12-4	Acot7	0.921631	NA	NA	NA	NA	NA
Q9QWV9	Ccnt1	0.921656	0.950888	0.934651	0.8088	0.919447	0.854846
Q9D4H8	Cul2	0.921681	NA	NA	NA	NA	NA
Q922Q4	Pycr2	0.92169	0.991619	0.900926	NA	NA	NA
Q8BMU0	Znf76	0.921824	NA	NA	NA	NA	NA
P58137	Acot8	0.921902	NA	NA	NA	NA	NA
Q9CZA5	Zcchc12	0.921995	NA	NA	NA	NA	NA
Q9DAT2	Mrgbp	0.922003	1.02019	1.00061	0.999768	0.96682	0.888697
Q99LB6;Q99LB6-2	Mat2b	0.922017	0.886687	NA	NA	NA	NA
Q80UJ7	Rab3gap1	0.922226	NA	NA	NA	NA	NA
O88485;O88485-2	Dync1i1	0.922308	0.905215	0.903796	NA	NA	NA
O35382	Exoc4	0.922311	NA	NA	NA	NA	NA
Q56A10;Q56A10-2	Znf608	0.922346	0.862987	NA	NA	NA	NA
Q64362	Aktip	0.922353	NA	NA	NA	NA	NA
Q99K01;Q99K01-2;Q99K01-3;Q99K01-4	Pdxdc1	0.92241	NA	NA	NA	NA	NA
O35593	Psmd14	0.922448	0.914857	NA	NA	NA	NA
Q9R1P3	Psmb2	0.922513	NA	NA	NA	NA	NA
O35493	Clk4	0.922902	NA	NA	NA	NA	NA
Q99JI4	Psmd6	0.922911	0.848722	0.948251	NA	NA	NA
Q3UV70	Pdp1	0.922939	NA	NA	NA	NA	NA
Q9EQ28	Pold3	0.922942	NA	NA	NA	NA	NA
Q60722-2	Tcf4	0.923042	NA	NA	NA	NA	NA
Q6NXW6	Rad17	0.923078	NA	NA	NA	NA	NA
Q6PHS9;Q6PHS9-3;Q6PHS9-6	Cacna2d2	0.923108	NA	NA	NA	NA	NA
Q61151	Ppp2r5e	0.923247	NA	NA	NA	NA	NA
P22518	Clk1	0.92327	NA	NA	NA	NA	NA
P59110	Senp1	0.92345	0.939368	0.878093	NA	0.855814	NA
Q99M96;Q99M96-2;Q99M96-5;Q99M96-6;Q99M96-8	St7	0.923521	NA	NA	NA	NA	NA
Q3TRR0;Q3TRR0-2	Map9	0.923525	0.959153	0.972242	0.893185	0.915983	NA
Q99MU3-3	Adar	0.923564	NA	NA	NA	NA	NA
Q80ZM7	Gtf2a2	0.923572	NA	NA	NA	NA	NA
Q8C0M0;Q8C0M0-2;Q8C0M0-3	Wdr59	0.923649	NA	NA	NA	NA	NA
P62334	Psmc6	0.92368	NA	NA	NA	NA	NA
A2AJI0;A2AJI0-2	Map7d1	0.923803	0.829893	NA	NA	NA	NA
P51860	Nap1l2	0.923842	NA	NA	NA	NA	NA
Q812A2	Srgap3	0.923906	NA	NA	NA	NA	NA
Q9DA19	Cir1	0.924165	0.999434	0.902668	0.993942	NA	NA
Q9ERV1	Mkrn2	0.924411	NA	NA	NA	NA	NA
Q61553	Fscn1	0.924417	NA	NA	NA	NA	NA
Q61263	Soat1	0.924481	NA	NA	NA	NA	NA
Q9D8W5	Psmd12	0.924684	NA	NA	NA	NA	NA
Q3UM29	Cog7	0.924737	NA	NA	NA	NA	NA
O35216	Cenpa	0.924909	NA	NA	NA	NA	NA
Q9D8W7	Ociad2	0.924997	NA	NA	NA	NA	NA
O08638;O08638-2	Myh11	0.925068	NA	NA	NA	NA	NA
Q9QYB8	Add2	0.925148	0.998875	0.958676	NA	0.972983	NA
P52293	Kpna2	0.925407	0.907167	0.914509	NA	0.884698	NA
Q9CQI9	Med30	0.925423	NA	NA	NA	NA	NA
P58463;P58463-2	Foxp2	0.925504	NA	NA	NA	NA	NA
Q06335;Q06335-2	Aplp2	0.925623	NA	NA	NA	NA	NA
P51910	Apod	0.925646	NA	NA	NA	NA	NA
Q3UZV7;Q3UZV7-2	Elapor2	0.925696	NA	NA	NA	NA	NA
Q810D6	Grwd1	0.925769	0.986702	1.02536	0.884262	0.916037	NA
P16675	Ctsa	0.925819	NA	NA	NA	NA	NA
Q8BKI2	Tnrc6b	0.925829	0.886029	0.74544	NA	0.792438	NA
Q8BMA5	Npat	0.925991	NA	NA	NA	NA	NA
Q8JZQ2	Afg3l2	0.925999	NA	NA	NA	NA	NA
Q80XC6	Nrde2	0.926004	NA	NA	NA	NA	NA
P47753	Capza1	0.926015	0.881266	0.891566	NA	NA	NA
Q9CYT6	Cap2	0.92612	NA	NA	NA	NA	NA
Q6R891	Ppp1r9b	0.926282	0.91302	NA	NA	NA	NA
Q3UYC0;Q3UYC0-2	Ppm1h	0.92651	NA	NA	NA	NA	NA
Q6PGN3-3;Q6PGN3-4;Q6PGN3-5	Dclk2	0.926609	0.908643	0.876699	NA	NA	NA
Q9JHC9;Q9JHC9-2;Q9JHC9-3;Q9JHC9-4	Elf2	0.926688	0.907362	NA	NA	NA	NA
Q9QYK9	Pnck	0.926737	NA	NA	NA	NA	NA
Q8R173	Zdhhc3	0.926826	NA	NA	NA	NA	NA
Q8VEB3	MACIR	0.926884	NA	NA	NA	NA	NA
Q6ZPU9	Kifbp	0.926948	NA	NA	NA	NA	NA
Q9QXT0	Cnpy2	0.927033	NA	NA	NA	NA	NA
Q9CXP8	Gng10	0.927059	NA	NA	NA	NA	NA
Q8C006	Trim35	0.927164	NA	NA	NA	NA	NA
O35927;O35927-2	Ctnnd2	0.927271	NA	NA	NA	NA	NA
P05627	Jun	0.927312	1.02896	1.00618	0.852463	0.983033	NA
Q9QVY8	Rai2	0.92742	NA	NA	NA	NA	NA
Q91WJ7;Q91WJ7-2	Spats2l	0.927488	0.928941	0.92994	NA	1.01517	NA
Q921J2	Rheb	0.927579	NA	NA	NA	NA	NA
P28654	Dcn	0.927594	NA	NA	NA	NA	NA
Q3UTJ2;Q3UTJ2-2;Q3UTJ2-3;Q3UTJ2-4;Q3UTJ2-5	Sorbs2	0.927711	NA	NA	NA	NA	NA
Q8CI33;Q8CI33-2	Cwf19l1	0.927774	NA	NA	NA	NA	NA
P40645;P40645-2	Sox6	0.927813	NA	NA	NA	NA	NA
Q9R0M6	Rab9a	0.927898	NA	NA	NA	NA	NA
Q3UIU2	Ndufb6	0.927923	NA	NA	NA	NA	NA
P42128	Foxk1	0.927991	NA	NA	NA	NA	NA
Q9WU56;Q9WU56-2	Pus1	0.928055	NA	NA	NA	NA	NA
Q921X6	Polr3f	0.928112	0.962163	0.96591	NA	NA	NA
Q8BXK8	Agap1	0.928191	NA	NA	NA	NA	NA
Q8C0C7	Farsa	0.928223	NA	NA	NA	NA	NA
Q3TRM4;Q3TRM4-2;Q3TRM4-3	Pnpla6	0.928366	NA	NA	NA	NA	NA
P63094;P63094-2;Q6R0H7;Q6R0H7-4	Gnas	0.928549	NA	NA	NA	NA	NA
Q9R207	Nbn	0.928636	0.975513	0.987294	NA	0.953344	NA
Q91XD6	Vps36	0.928775	0.9596	1.0063	NA	0.968404	NA
O88554	Parp2	0.928795	0.968746	1.02349	NA	0.989266	NA
Q91ZU6;Q91ZU6-3;Q91ZU6-4	Dst	0.928801	0.915996	0.92244	NA	0.868388	0.850622
Q91VN1	Znf24	0.928905	0.949596	NA	NA	NA	NA
P04627	Araf	0.92891	NA	NA	NA	NA	NA
Q9QYB5;Q9QYB5-2	Add3	0.928999	0.844297	NA	NA	NA	NA
P21995	Emb	0.929069	NA	NA	NA	NA	NA
E9Q7F2	Rnf169	0.929079	0.938913	0.909018	NA	NA	NA
Q62158	Trim27	0.929123	NA	NA	NA	NA	NA
Q8VC51	Wrap53	0.929136	NA	NA	NA	NA	NA
B1AYB6	Mbd5	0.929191	NA	NA	NA	NA	NA
Q9CR20	Ier3ip1	0.929237	NA	NA	NA	NA	NA
P62500;P62500-2;P62500-3	Tsc22d1	0.929353	NA	NA	NA	NA	NA
Q8BW75	Maob	0.92944	NA	NA	NA	NA	NA
Q61187	Tsg101	0.929493	NA	NA	NA	NA	NA
Q6PB66	Lrpprc	0.929533	NA	NA	NA	NA	NA
O35136;O35136-2	Ncam2	0.929566	NA	NA	NA	NA	NA
Q61334	Bcap29	0.929679	NA	NA	NA	NA	NA
Q9R1K9	Cetn2	0.929761	0.960648	1.00023	NA	0.947704	0.934366
Q8BK67	Rcc2	0.929857	0.895347	0.901818	NA	0.759287	NA
Q8BWW4	Larp4	0.9299	NA	NA	NA	NA	NA
Q9CQR4	Acot13	0.930013	NA	NA	NA	NA	NA
P49722	Psma2	0.930268	0.798263	NA	NA	NA	NA
Q99K28;Q99K28-2	Arfgap2	0.930282	NA	NA	NA	NA	NA
Q3UG20	Kmt2e	0.930303	0.894012	0.827891	NA	NA	NA
Q9D1Q1	Mphosph6	0.930444	0.893167	0.979766	0.894347	0.943412	NA
Q921Q3;Q921Q3-2	Alg1	0.930508	NA	NA	NA	NA	NA
Q6ZQ82	Arhgap26	0.930683	NA	NA	NA	NA	NA
Q99KK1	Reep3	0.930686	NA	NA	NA	NA	NA
P55258	Rab8a	0.930746	NA	NA	NA	NA	NA
O54865	Gucy1b1	0.930991	0.919289	0.933017	NA	NA	NA
Q922J9;Q922J9-2;Q922J9-3;Q922J9-4	Far1	0.931084	NA	NA	NA	NA	NA
Q80UG5;Q80UG5-2;Q80UG5-3	Septin9	0.931142	NA	NA	NA	NA	NA
Q9Z207	Diaph3	0.931191	1.01243	0.923231	NA	0.947592	0.89036
Q02526	Zfp41	0.931208	NA	1.01307	0.911205	0.977763	NA
Q9WUH2;Q9WUH2-1;Q9WUH2-2;Q9WUH2-4;Q9Z0S2	Lhx2;Lhx9	0.931511	NA	NA	NA	NA	NA
Q9CXL3		0.931552	1.01802	1.05674	0.858844	1.02328	NA
Q9ER58	Spock2	0.931658	NA	NA	NA	NA	NA
O70293;O70293-2	Grk6	0.931685	0.925018	0.966924	NA	0.949326	NA
Q9R0P9	Uchl1	0.931758	NA	NA	NA	NA	NA
Q5F2E7	Nufip2	0.931855	0.884209	0.881634	NA	0.804921	NA
Q9JJZ6	Klf13	0.93191	NA	NA	NA	NA	NA
Q62433	Ndrg1	0.932016	NA	NA	NA	NA	NA
P14602;P14602-2;P14602-3	Hspb1	0.932092	NA	NA	NA	NA	NA
Q8N7N5	Dcaf8	0.932173	NA	NA	NA	NA	NA
Q9JI99	Sgpp1	0.932268	NA	NA	NA	NA	NA
Q8R0X2	Cacul1	0.932303	NA	NA	NA	NA	NA
Q5MPP0;Q5MPP0-2	Fa2h	0.932337	NA	NA	NA	NA	NA
Q8CJ40;Q8CJ40-2;Q8CJ40-3	Crocc	0.932371	0.999571	1.02001	0.883142	0.996362	NA
Q7TN02	Med26	0.932426	0.96016	NA	NA	0.928319	NA
Q8BLB7-2	L3mbtl3	0.932451	0.931941	0.922434	NA	NA	NA
Q8VE19	Mios	0.932463	NA	NA	NA	NA	NA
Q60925	Dbp	0.932494	0.772413	NA	NA	NA	NA
Q3U1G5	Isg20l2	0.932718	1.0125	0.934496	NA	NA	NA
P56183;P56183-3	Rrp1	0.932819	0.892921	0.898551	0.952574	1.00751	NA
P33174	Kif4	0.932918	1.0978	1.13643	1.14606	1.0902	1.05291
P19157	Gstp1	0.932928	NA	NA	NA	NA	NA
Q9D174	Ss18l2	0.93324	NA	NA	NA	NA	NA
Q9CQG2	Mettl16	0.933319	0.902993	0.950783	NA	0.893717	NA
P13405	Rb1	0.933454	NA	NA	NA	NA	NA
O70433	Fhl2	0.933521	NA	NA	NA	NA	NA
B2RRL2	Jrkl	0.933572	0.901125	0.885621	NA	NA	NA
Q9D6K8	Fundc2	0.933628	NA	NA	NA	NA	NA
Q69ZC8	Gpalpp1	0.933886	0.894139	0.891191	0.807328	NA	NA
Q6DID5	Pwwp3a	0.933974	0.951731	0.905609	NA	0.883728	NA
Q9CWS0	Ddah1	0.934002	NA	NA	NA	NA	NA
Q8VEF1;Q8VEF1-3	Gramd1a	0.934222	NA	NA	NA	NA	NA
Q922D4;Q922D4-2;Q922D4-3;Q922D4-4	Ppp6r3	0.934254	NA	NA	NA	NA	NA
Q9EPL8	Ipo7	0.934279	1.00652	0.915066	NA	NA	NA
Q3UIK4;Q3UIK4-2	Mettl14	0.934385	NA	NA	NA	NA	NA
Q64127;Q64127-2	Trim24	0.934449	0.823695	0.849002	NA	0.813591	NA
Q6P1H6	Ankle2	0.934533	NA	NA	NA	NA	NA
O54901	Cd200	0.934556	NA	NA	NA	NA	NA
Q8VC70	Rbms2	0.934671	0.914196	0.905736	NA	0.852712	NA
Q9Z0H3-2	Smarcb1	0.934685	NA	NA	NA	NA	NA
P0C6A2	Mamld1	0.934729	0.88396	NA	NA	NA	NA
Q5F226	Fat2	0.934777	NA	NA	NA	NA	NA
Q9D9S3	Rwdd2a	0.934816	NA	NA	NA	NA	NA
Q920G9	Gmcl1	0.934856	NA	NA	NA	NA	NA
Q8K341;Q8K341-2;Q8K341-3;Q8K341-4;Q8K341-5	Atat1	0.934887	NA	NA	NA	NA	NA
Q69ZA1	Cdk13	0.93492	0.943838	0.832551	NA	NA	NA
Q9JLV5	Cul3	0.934931	NA	NA	NA	NA	NA
P28660	Nckap1	0.934956	NA	NA	NA	NA	NA
Q8R3L2;Q8R3L2-2;Q8R3L2-3;Q8R3L2-5	Tcf25	0.934959	NA	NA	NA	NA	NA
Q8BKX1;Q8BKX1-2;Q8BKX1-3	Baiap2	0.935071	0.923331	NA	NA	NA	NA
Q8CCI5	Rybp	0.935084	1.01634	1.04657	1.00522	1.01308	0.860147
P22933	Gabrd	0.935156	NA	NA	NA	NA	NA
Q78ZA7	Nap1l4	0.935173	0.89453	0.878001	NA	NA	NA
Q9Z0E0;Q9Z0E0-2	Ncdn	0.935236	NA	NA	NA	NA	NA
Q8VCM7	Fgg	0.935248	NA	NA	NA	NA	NA
Q91WV0	Dr1	0.935305	1.03344	0.743858	NA	NA	NA
O35226;O35226-2;O35226-3;O35226-4;O35226-5	Psmd4	0.935317	NA	NA	NA	NA	NA
E9PYH6	Setd1a	0.935328	0.896183	NA	NA	NA	NA
Q80XI3;Q80XI3-2;Q80XI3-3;Q80XI3-4	Eif4g3	0.935334	NA	NA	NA	NA	NA
P31324	Prkar2b	0.935469	NA	NA	NA	NA	NA
A6H5Z3	Exoc6b	0.935529	NA	NA	NA	NA	NA
Q07235	Serpine2	0.935614	NA	NA	NA	NA	NA
Q5RJI5	Brsk1	0.935642	0.847517	NA	NA	NA	NA
Q8C078	Camkk2	0.935668	NA	NA	NA	NA	NA
O88874	Ccnk	0.93568	0.894508	0.877258	NA	0.8208	NA
P61164	Actr1a	0.9357	NA	NA	NA	NA	NA
Q99JP0	Map4k3	0.935847	NA	NA	NA	NA	NA
A2AGT5;A2AGT5-2;A2AGT5-3	Ckap5	0.935879	0.911303	0.910495	NA	0.975604	0.940207
D3YWQ0;D3YWQ0-2	Dgki	0.935897	NA	NA	NA	NA	NA
Q921M4;Q921M4-2	Golga2	0.935952	NA	NA	NA	NA	NA
Q9CQA5;Q9CQA5-2	Med4	0.935954	0.912587	NA	NA	NA	NA
Q9R111	Gda	0.936036	NA	NA	NA	NA	NA
Q3TBT3;Q3TBT3-2;Q3TBT3-3	Sting1	0.936308	NA	NA	NA	NA	NA
Q921D4	Med6	0.936349	1.06072	0.970986	0.995329	1.0204	0.96289
Q6NZQ2	Ddx31	0.936499	0.894023	0.874159	0.866373	NA	NA
Q9CX97	Wdr55	0.936607	NA	NA	NA	NA	NA
Q6X893;Q6X893-2	Slc44a1	0.936647	NA	NA	NA	NA	NA
P70662;P70662-2;P70662-3	Ldb1	0.93665	NA	NA	NA	NA	NA
Q9D6U8	Fam162a	0.936737	NA	NA	NA	NA	NA
Q99M87;Q99M87-2;Q99M87-3	Dnaja3	0.936805	NA	NA	NA	NA	NA
P70202	Lxn	0.936845	NA	NA	NA	NA	NA
Q62108;Q62108-2;Q62108-3	Dlg4	0.936948	NA	NA	NA	NA	NA
Q9QYI3	Dnajc7	0.936963	NA	NA	NA	NA	NA
Q5SSM3;Q5SSM3-2;Q5SSM3-3	Arhgap44	0.936964	NA	NA	NA	NA	NA
Q61490	Alcam	0.936977	NA	NA	NA	NA	NA
Q9CQZ1	Hsbp1	0.936984	NA	NA	NA	NA	NA
Q61301;Q61301-2;Q61301-3	Ctnna2	0.937104	NA	NA	NA	NA	NA
Q9ERG2	Strn3	0.937162	NA	NA	NA	NA	NA
Q922D8	Mthfd1	0.937259	NA	NA	NA	NA	NA
P43136	Nr2f6	0.937282	NA	NA	NA	NA	NA
O70546;O70546-2	Kdm6a	0.937324	0.901587	0.814243	NA	0.764837	0.789741
Q8BTP0	Pigz	0.937345	NA	NA	NA	NA	NA
Q6P9K8;Q6P9K8-2	Caskin1	0.937396	0.890042	0.895788	NA	0.848695	NA
Q9D061	Acbd6	0.937561	NA	NA	NA	NA	NA
Q9WVH4	Foxo3	0.937562	0.944568	NA	NA	NA	NA
Q810U4;Q810U4-2;Q810U4-3	Nrcam	0.937606	NA	NA	NA	NA	NA
Q9CQ10	Chmp3	0.937632	NA	NA	NA	NA	NA
Q60996;Q60996-2;Q60996-3;Q60996-4	Ppp2r5c	0.937703	NA	NA	NA	NA	NA
Q8JZW8	Pnma3	0.937712	NA	NA	NA	NA	NA
Q61985;Q61985-2;Q61985-3	Nfe2l1	0.937939	NA	NA	NA	NA	NA
O89023	Tpp1	0.938052	NA	NA	NA	NA	NA
P07903	Ercc1	0.938107	NA	NA	NA	NA	NA
Q8CFT2;Q8CFT2-2	Setd1b	0.938273	0.850806	0.858117	NA	NA	NA
P09055	Itgb1	0.938378	NA	NA	NA	NA	NA
Q6KAS7;Q6KAS7-2	Znf521	0.93851	NA	NA	NA	NA	NA
P69566;P69566-2	Ranbp9	0.938538	NA	NA	NA	NA	NA
Q60625	Icam5	0.938566	NA	NA	NA	NA	NA
Q8BHY8	Snx14	0.938624	NA	NA	NA	NA	NA
Q9JM76	Arpc3	0.938658	NA	0.972593	NA	0.920687	NA
P23819-4	Gria2	0.938854	0.923651	0.999961	0.80896	1.0762	0.869306
Q9D081	Alg14	0.93892	NA	NA	NA	NA	NA
Q80Z24	Negr1	0.939008	NA	NA	NA	NA	NA
Q63959	Kcnc3	0.939272	NA	NA	NA	NA	NA
Q61598	Gdi2	0.939392	NA	NA	NA	NA	NA
Q9DAS9	Gng12	0.93945	NA	NA	NA	NA	NA
O08917	Flot1	0.939452	NA	NA	NA	NA	NA
Q3UMR5	Mcu	0.939452	NA	NA	NA	NA	NA
P48036	Anxa5	0.939463	NA	NA	NA	NA	NA
Q3V2Q8	N4bp2l1	0.939569	NA	0.904687	NA	0.825464	NA
B9EJ80	Pdzd8	0.939576	NA	NA	NA	NA	NA
Q6P9K9	Nrxn3	0.939596	NA	NA	NA	NA	NA
A2AJK6;A2AJK6-3	Chd7	0.939707	0.900086	NA	NA	NA	NA
E9Q6J5;E9Q6J5-2;E9Q6J5-3	Bod1l	0.939889	0.997161	0.997597	0.887179	0.970088	0.888439
O08539	Bin1	0.939941	0.895326	0.868927	NA	NA	NA
P04925	Prnp	0.940122	NA	0.864539	NA	0.84949	NA
Q8CJF9	Ago3	0.940138	0.930195	0.945639	NA	0.935031	NA
O55047-2	Tlk2	0.94024	NA	NA	NA	NA	NA
Q6P2K6	Ppp4r3a	0.940245	NA	NA	NA	NA	NA
Q6P073	Ube2j2	0.940327	NA	NA	NA	NA	NA
Q9DB96	Ngdn	0.940335	NA	NA	NA	NA	NA
Q9DCM2	Gstk1	0.940337	NA	NA	NA	NA	NA
Q9ES28;Q9ES28-3;Q9ES28-7	Arhgef7	0.940346	NA	NA	NA	NA	NA
Q8R180	Ero1a	0.940396	NA	NA	NA	NA	NA
Q3V209;Q3V209-2	Tmub2	0.94044	NA	NA	NA	NA	NA
Q3UTH8;Q3UTH8-2;Q3UTH8-3;Q3UTH8-4	Arhgef9	0.940462	NA	NA	NA	NA	NA
Q99N50-2	Sytl2	0.940503	0.94628	0.942259	NA	0.912684	0.906847
Q9ES89	Extl2	0.940563	NA	NA	NA	NA	NA
Q8K1C0;Q8K1C0-2	Angel2	0.940564	NA	NA	NA	NA	NA
P04370-7	Mbp	0.94058	NA	NA	NA	NA	NA
O70305;O70305-2	Atxn2	0.940603	0.91831	0.951127	0.819608	0.917899	NA
Q8BXT1	Rgs8	0.940607	0.951949	0.952231	NA	0.954844	NA
Q91W34	Rusf1	0.940684	NA	NA	NA	NA	NA
Q62092	Nsg1	0.940748	NA	NA	NA	NA	NA
Q9CR64;Q9CR64-2	Tmem167a	0.940752	NA	NA	NA	NA	NA
Q80YR4;Q80YR4-2;Q80YR4-3	Znf598	0.940766	NA	NA	NA	NA	NA
Q9CQM9	Glrx3	0.940776	0.776341	0.820671	NA	NA	NA
P16305;P16305-2;P16305-3;P16305-4	Gabra6	0.940904	NA	NA	NA	NA	NA
Q61792	Lasp1	0.940927	NA	NA	NA	NA	NA
Q8JZS6	N4bp2l2	0.941016	NA	NA	NA	NA	NA
Q63943	Mef2d	0.941039	NA	NA	NA	NA	NA
Q80T85	Dcaf5	0.941081	1.00661	NA	NA	NA	NA
Q99LX5	Mmtag2	0.941163	0.954659	0.931612	0.929244	0.949452	0.943302
Q9QXV3	Ing1	0.94117	0.961662	0.900535	NA	0.891993	NA
Q91XI1	Dus3l	0.941172	1.04381	0.990758	NA	0.977767	NA
Q9D8X2	Ccdc124	0.941292	1.06196	1.11972	0.951319	1.06693	NA
Q9CPU0	Glo1	0.941416	NA	NA	NA	NA	NA
P42225	Stat1	0.941459	NA	NA	NA	NA	NA
Q9EST3	Eif4enif1	0.941634	NA	NA	NA	NA	NA
Q08639	Tfdp1	0.941655	0.944083	NA	NA	NA	NA
Q922Q1	Mtarc2	0.941757	NA	NA	NA	NA	NA
Q8BVI4	Qdpr	0.941781	NA	0.946061	NA	NA	NA
O70480	Vamp4	0.941864	NA	NA	NA	NA	NA
P11627	L1cam	0.941946	NA	NA	NA	NA	NA
P23506;P23506-2	Pcmt1	0.941948	0.934191	NA	NA	NA	NA
P70213	Fv1	0.9421	NA	NA	NA	NA	NA
Q3U3C9;Q3U3C9-2;Q3U3C9-3;Q3U3C9-4	Gse1	0.94216	0.814811	NA	NA	NA	NA
Q91WA3	Hdac11	0.942256	1.02459	1.07533	NA	1.04899	0.847157
Q9D2P8;Q9D2P8-2;Q9D2P8-3;Q9D2P8-4;Q9D2P8-5	Mobp	0.942487	NA	NA	NA	NA	NA
Q9CQX8	Mrps36	0.942491	NA	NA	NA	NA	NA
B1AR13	Cisd3	0.942631	0.782859	NA	NA	NA	NA
Q9EQH3	Vps35	0.942884	NA	NA	NA	NA	NA
G3X9K3	Arfgef1	0.942896	NA	NA	NA	NA	NA
O89051	Itm2b	0.942942	NA	NA	NA	NA	NA
P97762	rp9	0.942949	1.02581	NA	NA	NA	0.923062
Q9D9Z5	Dda1	0.943024	1.06206	0.993558	0.994158	0.988701	0.884105
P14719	Il1rl1	0.943058	1.0858	1.06298	1.0598	1.01149	1.10916
Q7TPM1	Prrc2b	0.943067	0.944708	NA	NA	NA	NA
Q6P1F6	Ppp2r2a	0.94316	NA	NA	NA	NA	NA
Q6Y685;Q6Y685-2	Tacc1	0.943194	NA	NA	NA	NA	NA
Q91YT7	Ythdf2	0.943229	NA	NA	NA	NA	NA
Q9JHE7	Tssc4	0.94326	NA	NA	NA	NA	NA
E9Q8T2;E9Q8T2-2	Prdm15	0.943279	NA	NA	NA	NA	NA
Q99JR8;Q99JR8-2	Smarcd2	0.943323	0.91981	0.952347	0.885454	0.910707	0.834906
Q8BFQ8	Gatd1	0.943352	NA	NA	NA	NA	NA
Q62087	Pon3	0.943543	NA	NA	NA	NA	NA
Q8BM39	Prpf18	0.943599	0.882865	0.938071	NA	0.919711	NA
Q91VN4	Chchd6	0.943606	NA	NA	NA	NA	NA
O88271	Cfdp1	0.943667	0.925038	0.930778	0.818271	0.885743	NA
P70459	Erf	0.943692	NA	NA	NA	NA	NA
Q8CHP5;Q8CHP5-2	Pym1	0.94374	0.862831	0.950421	NA	NA	NA
Q9JJQ0	Pigb	0.943751	NA	NA	NA	NA	NA
Q8JZV4;Q8JZV4-2	Rbm41	0.943774	NA	NA	NA	NA	NA
Q9JKP5	Mbnl1	0.943795	1.05777	1.04434	NA	1.02531	NA
Q505F1	Nr2c1	0.943814	NA	NA	NA	NA	NA
Q8BYK6;Q8BYK6-2;Q8BYK6-3	Ythdf3	0.943852	0.881018	0.911717	NA	NA	NA
Q61074	Ppm1g	0.943976	NA	NA	NA	NA	NA
O70443	Gnaz	0.944167	NA	NA	NA	NA	NA
P0DN34	Ndufb1	0.944251	NA	NA	NA	NA	NA
Q9DBC3	Cmtr1	0.944417	0.829337	0.862496	NA	0.847704	NA
Q8K301	Ddx52	0.944472	0.971332	0.972365	NA	0.956616	NA
Q9QZB7	Actr10	0.944521	0.890272	0.921476	NA	NA	NA
Q6ZQ29-2	Taok2	0.944539	NA	NA	NA	NA	NA
Q99L47	St13	0.94462	NA	NA	NA	NA	NA
P62627	Dynlrb1	0.944685	1.00214	0.979609	NA	0.974282	NA
Q91Y86	Mapk8	0.944693	NA	NA	NA	NA	NA
Q61112;Q61112-2	Sdf4	0.944728	NA	NA	NA	NA	NA
Q8K1J6	Trnt1	0.944772	NA	NA	NA	NA	NA
Q8R016	Blmh	0.944821	NA	NA	NA	NA	NA
Q8K2R5	Znf668	0.945019	NA	NA	NA	NA	NA
O55126	Nipsnap2	0.945123	NA	NA	NA	NA	NA
Q9CUX1	Thap12	0.945132	NA	NA	NA	NA	NA
Q6NZQ6;Q6NZQ6-2	Znf740	0.945157	1.02644	0.962604	0.987284	NA	NA
P49070	Camlg	0.945231	NA	1.00663	NA	NA	NA
B1AX39	Zcchc7	0.945393	NA	NA	NA	NA	NA
Q8BXV2	Bri3bp	0.94555	NA	NA	NA	NA	NA
Q7TT00;Q7TT00-2	Supt20h	0.945589	1.00535	NA	NA	NA	NA
Q9D8P7	Gtf3c6	0.945668	1.08032	0.93186	1.04358	0.837834	0.967702
Q3TTL0		0.945838	0.946604	0.940561	NA	0.901487	NA
O70299	Mab21l1	0.945881	NA	NA	NA	NA	NA
P70298	Cux2	0.945895	NA	NA	NA	NA	NA
P29788	Vtn	0.946065	NA	NA	NA	NA	NA
Q9CZJ9	Dnajc18	0.946084	NA	NA	NA	NA	NA
Q9DA37	Samd8	0.946166	NA	NA	NA	NA	NA
Q9CZV5	Supt7l	0.946213	NA	NA	NA	NA	NA
Q9CQ71	Rpa3	0.946269	NA	NA	NA	NA	NA
O35613	Daxx	0.946362	NA	NA	0.959751	NA	NA
Q80TZ3;Q80TZ3-2;Q80TZ3-3	Dnajc6	0.946412	NA	NA	NA	NA	NA
Q8CDM1	Atad2	0.946439	NA	NA	NA	NA	NA
O70279	Ess2	0.946459	NA	NA	NA	NA	NA
Q9QYJ3	Dnajb1	0.946575	0.90573	0.959032	0.83499	0.955498	NA
Q9WTX2	Prkra	0.946716	0.927335	0.933503	NA	NA	NA
Q60644	Nr1h2	0.946872	NA	NA	NA	NA	NA
Q7TSC1	Prrc2a	0.946876	1.00872	1.0266	NA	0.967326	NA
O35633;O35633-2	Slc32a1	0.946888	NA	NA	NA	NA	NA
P62715	Ppp2cb	0.946963	NA	NA	NA	NA	NA
Q9R1J0	Nsdhl	0.94699	NA	NA	NA	NA	NA
Q5XG73;Q5XG73-2;Q5XG73-3	Acbd5	0.947075	NA	NA	NA	NA	NA
A2ALS5;A2ALS5-2;A2ALS5-3;A2ALS5-4	Rap1gap	0.947234	NA	NA	NA	NA	NA
F8VPZ9	Bicra	0.947442	0.966517	0.946163	NA	0.950856	NA
Q8BMI0	Fbxo38	0.947465	0.896196	NA	NA	NA	NA
Q8K3E5	Ahi1	0.947496	NA	0.850324	0.8749	NA	NA
P43024	Cox6a1	0.947606	NA	NA	NA	NA	NA
Q9JM52;Q9JM52-3	Mink1	0.947641	0.839133	0.870385	NA	NA	NA
Q07243	Mtf1	0.947751	NA	NA	NA	NA	NA
Q9CR02	Tma16	0.94833	0.998035	1.0056	0.942074	0.977197	1.07141
Q9CWW7	Cxxc1	0.948393	0.953536	NA	NA	NA	NA
Q9R1T4;Q9R1T4-2;Q9R1T4-3	Septin6	0.948404	0.835644	0.832707	NA	NA	NA
Q9D1L0	Chchd2	0.948408	NA	NA	NA	NA	NA
Q8BRB7;Q8BRB7-2	Kat6b	0.948424	0.960848	0.881593	NA	0.860031	NA
P30051	Tead1	0.948478	0.961028	0.972702	NA	0.930597	NA
E9Q735	Ube4a	0.948565	NA	NA	NA	NA	NA
Q921C3	Brwd1	0.948749	0.906821	0.909197	0.860221	0.907153	0.893331
Q9D0R8	Lsm12	0.948831	NA	NA	NA	NA	NA
Q8BFY9;Q8BFY9-2	Tnpo1	0.948915	NA	NA	NA	NA	NA
Q9ESN4	C1ql3	0.949007	NA	NA	NA	NA	NA
Q56A08	Gpkow	0.949064	0.978132	0.972156	NA	0.926647	NA
Q6DIB4	Nol4l	0.949103	NA	NA	NA	NA	NA
Q9DB15	Mrpl12	0.949207	NA	NA	NA	NA	NA
Q9R1Q8	Tagln3	0.949325	NA	NA	NA	NA	NA
Q9JMD1	Sfmbt1	0.949362	NA	NA	NA	NA	NA
Q9JJ89	Ccdc86	0.949386	1.06361	1.06249	1.04549	1.03264	0.946642
Q80V26	Bpnt2	0.949486	NA	NA	NA	1.05797	NA
Q8K214;Q8K214-2	Scmh1	0.949646	0.992038	0.9168	0.947817	0.942658	NA
Q5SS80;Q5SS80-2	Dhrs13	0.949723	0.772428	NA	NA	NA	NA
Q9D154	Serpinb1a	0.949778	NA	0.916034	NA	NA	NA
Q8BUL5	Klhl7	0.949913	NA	0.972533	NA	NA	NA
Q9CQR6	Ppp6c	0.949957	NA	NA	NA	NA	NA
Q05D44	Eif5b	0.949986	1.00813	0.994039	0.911622	0.961422	NA
Q8BH44	Coro2b	0.950069	NA	NA	NA	NA	NA
Q69ZB3	Tspyl5	0.950172	0.935422	0.84069	NA	1.00382	NA
Q99MQ4	Aspn	0.950203	NA	NA	NA	NA	NA
Q9ET77	Jph3	0.950263	NA	0.864083	NA	NA	NA
Q811D0;Q811D0-2;Q811D0-3	Dlg1	0.950309	NA	NA	NA	NA	NA
Q9QWI6	Srcin1	0.950366	NA	NA	NA	NA	NA
Q9QXS6;Q9QXS6-3	Dbn1	0.950442	0.85257	0.879841	NA	0.875256	NA
Q78XF5	Ostc	0.950498	NA	NA	NA	NA	NA
Q794H2	Nap1l3	0.950515	0.787357	NA	NA	NA	NA
Q60698	Ski	0.950689	0.87496	NA	NA	NA	NA
Q8VHJ5	Mark1	0.950738	0.971352	1.03338	NA	NA	NA
Q6PCP5	Mff	0.950767	NA	NA	NA	NA	NA
Q9D3A8	Nos1ap	0.950825	NA	NA	NA	NA	NA
P60879	Snap25	0.95101	1.04651	NA	1.04816	1.04336	0.869286
O08586	Pten	0.951125	NA	NA	NA	NA	NA
Q9Z1B8	Phf1	0.951133	0.887171	0.9884	NA	0.826952	NA
Q9WVM3	Anapc7	0.95115	0.915106	NA	NA	NA	NA
P59178	L3mbtl2	0.951371	NA	NA	NA	NA	NA
P08228	Sod1	0.951415	NA	NA	NA	NA	NA
O88741	Gdap1	0.951664	NA	NA	NA	NA	NA
O35954	Pitpnm1	0.951694	0.959906	0.928621	NA	0.897285	NA
Q62276;Q62276-2	Med22	0.951729	0.814596	NA	NA	NA	NA
Q8BIZ1;Q8BIZ1-2;Q8BIZ1-4	Anks1b	0.951729	NA	NA	NA	NA	NA
Q9R0A0	Pex14	0.951825	NA	NA	NA	NA	NA
Q9D898	Arpc5l	0.951853	0.869451	NA	NA	NA	NA
Q91VL9	Zbtb1	0.95188	NA	NA	NA	NA	NA
Q05816	Fabp5	0.951945	NA	NA	NA	0.983886	NA
P26049	Gabra3	0.951974	NA	NA	NA	NA	NA
Q9WV69;Q9WV69-2;Q9WV69-3;Q9WV69-4	Dmtn	0.952015	NA	0.915254	NA	NA	NA
Q8R361	Rab11fip5	0.952135	0.936277	0.939418	0.950523	0.887655	0.939425
Q91VY9	Znf622	0.952194	NA	NA	NA	NA	NA
P59279	Rab2b	0.952195	NA	NA	NA	NA	NA
Q8CG46;Q8CG46-2	Smc5	0.952252	NA	NA	NA	NA	NA
Q8CBW3;Q8CBW3-2;Q8CBW3-3;Q8CBW3-4;Q8CBW3-5	Abi1	0.952408	NA	NA	NA	NA	NA
P27641	Xrcc5	0.952478	0.981329	1.00238	NA	NA	NA
Q9JJA7	Ccnl2	0.952584	0.997875	0.955514	1.03978	NA	NA
P47811;P47811-3;P47811-4	Mapk14	0.952727	NA	NA	NA	NA	NA
P53798	Fdft1	0.952762	NA	NA	NA	NA	NA
P54823	Ddx6	0.952807	1.01659	1.01741	0.861123	0.995081	NA
Q921G7	Etfdh	0.952818	NA	NA	NA	NA	NA
Q60862	Orc2	0.953041	0.979907	0.957064	NA	NA	NA
Q3U1J1-2	Tfpt	0.953055	0.935162	NA	NA	NA	NA
P40201	Chd1	0.95312	0.831624	NA	NA	NA	NA
O88342	Wdr1	0.953126	NA	NA	NA	NA	NA
Q9WUL7	Arl3	0.953127	NA	NA	NA	NA	NA
Q8BP00;Q8BP00-2	Iqcb1	0.95319	NA	NA	0.749323	NA	NA
Q4G5Y1	Klhdc2	0.953209	NA	NA	NA	NA	NA
Q9WV92-8	Epb41l3	0.95332	0.820241	0.805822	NA	NA	NA
P70414	Slc8a1	0.95335	NA	NA	NA	NA	NA
Q91V92	Acly	0.953473	NA	NA	NA	NA	NA
P61961	Ufm1	0.95352	NA	NA	NA	NA	NA
B2RSH2	Gnai1	0.953556	NA	NA	NA	NA	NA
Q8BKC5;Q8BKC5-2	Ipo5	0.953655	NA	NA	NA	NA	NA
P60603	Romo1	0.953912	NA	NA	NA	NA	NA
P63002	Tle5	0.953971	NA	NA	NA	NA	NA
O35488	Slc27a2	0.954031	NA	NA	NA	NA	NA
Q8VE65	Taf12	0.954119	0.953758	NA	NA	NA	NA
Q91WE6	Cdkal1	0.954172	NA	NA	NA	NA	NA
Q9EQW6	Olig2	0.954256	0.94528	0.942402	NA	0.895544	0.893644
P36536	Sar1a	0.954275	NA	NA	NA	NA	NA
O55013	Trappc3	0.954381	NA	NA	NA	NA	NA
Q8C9H6;Q8C9H6-3;Q8C9H6-4	Strip2	0.954407	NA	NA	NA	NA	NA
Q06180;Q06180-2	Ptpn2	0.954468	NA	NA	NA	NA	NA
Q99PT1	Arhgdia	0.954587	NA	NA	NA	NA	NA
Q9D1C8	Vps28	0.954685	NA	NA	NA	NA	NA
Q62448;Q62448-2	Eif4g2	0.955279	NA	NA	NA	NA	NA
P56960	Exosc10	0.955382	1.00497	1.00707	0.915439	0.947342	NA
Q9D0D5	Gtf2e1	0.955417	NA	NA	NA	NA	NA
Q6NZL0	Soga3	0.955584	NA	NA	NA	NA	NA
P97801	Smn1	0.955649	0.933527	NA	NA	NA	NA
Q8VD04	Gripap1	0.955755	NA	NA	NA	NA	NA
Q9Z2U2	Zfp292	0.955964	0.91083	0.88631	NA	NA	NA
Q80TM6;Q80TM6-2;Q80TM6-3	R3hdm2	0.955971	NA	NA	NA	NA	NA
Q6PGF7	Exoc8	0.956058	NA	NA	NA	NA	NA
O88737;O88737-2	Bsn	0.956064	NA	0.930378	NA	0.909777	NA
P61329;P61329-2	Fgf12	0.956078	NA	NA	NA	NA	NA
Q6P1D7	Slx4	0.956135	NA	NA	NA	NA	NA
Q9QUG9;Q9QUG9-2	Rasgrp2	0.95617	NA	NA	NA	NA	NA
Q8BZ36;Q8BZ36-2	Rint1	0.956238	NA	NA	NA	NA	NA
O54946-2	Dnajb6	0.956647	NA	NA	NA	NA	NA
Q9D0F6	Rfc5	0.956705	NA	NA	NA	NA	NA
Q497V5	Srbd1	0.95674	0.951793	0.983401	0.930659	0.960201	NA
Q9CR16	Ppid	0.956875	NA	NA	NA	NA	NA
P01899	H2-D1	0.956887	NA	NA	NA	NA	NA
Q80YT9	Rbm11	0.956912	NA	NA	NA	NA	NA
P33173	Kif1a	0.95699	NA	NA	NA	NA	NA
Q9QX66;Q9QX66-2;Q9QX66-3	Dpf1	0.957013	NA	NA	NA	NA	NA
Q8C827;Q8C827-2;Q8C827-3	Zfp62	0.957037	0.870999	NA	NA	NA	NA
P02468	Lamc1	0.957163	NA	NA	NA	NA	NA
Q99LB2	Dhrs4	0.957244	0.986717	1.05152	NA	0.989905	NA
P17141	Zfp37	0.957289	0.990212	0.985308	0.904344	0.969804	0.918253
Q9CYZ8;Q9CYZ8-2;Q9D032;Q9D032-2	Ssbp2;Ssbp3	0.957365	NA	NA	NA	NA	NA
Q8CID0	Kat14	0.957412	0.98653	0.852615	1.02652	0.880759	0.9204
Q02053	Uba1	0.957499	NA	NA	NA	NA	NA
O54714;O54714-2;O54714-3	Pias3	0.957506	NA	NA	NA	NA	NA
Q80U58-2;Q80U58-3	Pum2	0.957511	0.909668	0.888092	NA	0.893877	NA
Q80TB8	Vat1l	0.957526	NA	NA	NA	NA	NA
Q8BU03	Pwp2	0.957595	NA	NA	NA	NA	NA
P06745	Gpi	0.957643	NA	NA	NA	NA	NA
Q91XB7	Yif1a	0.957656	NA	NA	NA	NA	NA
P39053-6	Dnm1	0.957719	NA	NA	NA	NA	NA
P61022	Chp1	0.95773	NA	NA	NA	NA	NA
P46097	Syt2	0.957843	0.945891	0.928871	NA	NA	NA
Q80WM4	Hapln4	0.957981	NA	NA	NA	NA	NA
P59108	Cpne2	0.958018	NA	NA	NA	NA	NA
O70310	Nmt1	0.958062	0.900663	0.993106	0.790379	0.945891	0.748429
P31361	Pou3f3	0.958097	0.925061	0.949943	0.799854	0.93949	NA
P09528	Fth1	0.958099	NA	NA	NA	NA	NA
P07214	Sparc	0.958146	NA	NA	NA	NA	NA
Q9D720	Nsmce1	0.958187	NA	NA	NA	NA	NA
Q3UFM5	Nom1	0.958318	NA	NA	NA	NA	NA
Q9D2M8;Q9D2M8-2	Ube2v2	0.958365	NA	NA	NA	NA	NA
P53995	Anapc1	0.95837	NA	NA	NA	NA	NA
Q8BGH4	Reep1	0.958498	NA	NA	NA	NA	NA
Q9R0P5	Dstn	0.958513	NA	NA	NA	NA	NA
P20108	Prdx3	0.958515	NA	NA	NA	NA	NA
Q8R3V5;Q8R3V5-1;Q8R3V5-3	Sh3glb2	0.958636	NA	NA	NA	NA	NA
P70398	Usp9x	0.958716	NA	NA	NA	NA	NA
Q3TZZ7	Esyt2	0.958863	NA	NA	NA	NA	NA
Q9D0J8	Ptms	0.95888	0.916912	0.921815	0.847903	0.848629	NA
Q3U319	Rnf40	0.958913	0.94916	0.942463	NA	NA	NA
Q61214	Dyrk1a	0.959009	1.04045	0.900034	NA	0.873291	NA
Q8K212	Pacs1	0.959112	0.934423	0.832271	NA	0.819036	NA
Q99NH0	Ankrd17	0.959136	NA	NA	NA	NA	NA
O55091	Impact	0.959173	0.903566	0.847122	NA	0.854117	NA
P60605	Ube2g2	0.959183	NA	NA	NA	NA	NA
Q9ERR7	Selenof	0.959231	NA	NA	NA	NA	NA
Q9EQQ0	Suv39h2	0.959423	NA	NA	NA	NA	NA
Q8VHC3	Selenom	0.959552	NA	NA	NA	NA	NA
P62342	Selenot	0.959576	NA	NA	NA	NA	NA
P62482	Kcnab2	0.959622	0.736253	NA	NA	NA	NA
P97343	Uhmk1	0.959636	NA	NA	NA	NA	NA
P47857;P47857-2;P47857-3	Pfkm	0.959674	NA	NA	NA	NA	NA
Q5DU02	Usp22	0.959698	0.768071	0.892472	NA	NA	NA
O70228	Atp9a	0.959704	NA	NA	NA	NA	NA
Q8C522	Endod1	0.959759	NA	NA	NA	NA	NA
G5E869;G5E869-2	Znf142	0.959856	NA	NA	NA	NA	NA
O89114	Dnajb5	0.95989	0.903762	0.8758	NA	NA	NA
Q9D7M1	Gid8	0.959992	NA	NA	NA	NA	NA
Q5U458	Dnajc11	0.960266	NA	NA	NA	NA	NA
O88574	Sap30	0.960328	NA	NA	NA	NA	NA
Q8BQM9-2	Med12l	0.960388	NA	NA	NA	NA	NA
O88653	Lamtor3	0.960397	NA	NA	NA	NA	NA
Q70FJ1;Q70FJ1-2;Q70FJ1-3	Akap9	0.960585	NA	NA	NA	NA	NA
Q8CIB6	Tmem230	0.96077	NA	NA	NA	NA	NA
P52623	Uck1	0.960787	NA	NA	NA	NA	NA
Q8VHN8	Nudt16l1	0.960809	1.02517	1.05137	NA	1.00127	0.91237
Q3TVA9;Q3TVA9-2	Ccdc136	0.960857	NA	NA	NA	NA	NA
Q8BHY2	Noc4l	0.96088	0.800949	NA	NA	NA	NA
Q01063;Q01063-2	Pde4d	0.960942	NA	NA	NA	NA	NA
Q811Q9	Pcyt1b	0.961017	NA	NA	NA	NA	NA
Q9CQW1	Ykt6	0.961121	NA	NA	NA	NA	NA
Q80XD1;Q80XD1-2;Q80XD1-3	Chn2	0.961131	NA	NA	NA	NA	NA
Q8CH72	Trim32	0.961251	NA	NA	NA	NA	NA
Q9QZX7;Q9QZX7-2	Srr	0.961269	NA	NA	NA	NA	NA
Q9CX30;Q9CX30-2	Yif1b	0.961337	NA	NA	NA	NA	NA
Q8BXA5	Clptm1l	0.961358	NA	NA	NA	NA	NA
P58021	Tm9sf2	0.961457	NA	NA	NA	NA	NA
Q3UTQ7	Prdm10	0.961494	0.858832	NA	NA	NA	NA
Q9R1P0	Psma4	0.961538	NA	NA	NA	NA	NA
Q9CRD0-3	Ociad1	0.961573	NA	NA	NA	NA	NA
Q9CQU5	Zwint	0.961586	NA	NA	NA	NA	NA
Q9DCG9	Trmt112	0.961592	NA	NA	NA	NA	NA
Q8BFY6	Pef1	0.961668	NA	NA	NA	NA	NA
P09450	Junb	0.961731	0.994446	0.883554	NA	0.941835	0.906422
Q8BMJ2	Lars1	0.961748	0.911997	0.943109	NA	0.932776	NA
Q9WUA2	Farsb	0.961983	NA	0.906107	NA	0.838006	NA
Q3TWF6	Wdr70	0.961996	1.0567	1.04324	0.98284	1.01306	0.980971
Q91ZH7	Abhd3	0.96201	NA	NA	NA	NA	NA
Q9DB91	Med29	0.962144	1.06251	1.04244	0.956134	1.01583	0.93707
O09012;O09012-2	Pex5	0.962275	NA	NA	NA	NA	NA
Q9Z321	Top3b	0.962319	NA	NA	NA	NA	NA
Q3UHE1;Q3UHE1-2	Pitpnm3	0.962397	NA	NA	NA	NA	NA
Q8VCC9	Spon1	0.962404	NA	NA	NA	NA	NA
P97390	Vps45	0.962453	NA	NA	NA	NA	NA
O35134	Polr1a	0.962504	NA	NA	NA	NA	NA
P48377	Rfx1	0.962534	0.98058	NA	NA	NA	NA
O88947	F10	0.962567	0.901852	NA	NA	NA	NA
Q8BGH2	Samm50	0.962605	NA	NA	NA	NA	NA
P52194	Clgn	0.962618	NA	NA	NA	NA	NA
Q8CDG5	Crebrf	0.962797	0.878417	0.793308	NA	NA	NA
Q9WTN0	Ggps1	0.963044	NA	NA	NA	NA	NA
P63085	Mapk1	0.963113	NA	0.966687	NA	NA	NA
Q9QYS2	Grm3	0.963116	NA	NA	NA	NA	NA
Q9DC70	Ndufs7	0.963132	NA	NA	NA	NA	NA
Q8QZT2	Ccsap	0.963159	0.935906	0.989462	0.930727	0.95528	0.932366
Q07076	Anxa7	0.963211	NA	NA	NA	NA	NA
Q8K2H1	Pphln1	0.963235	0.92715	0.836996	NA	NA	NA
P70704;P70704-2;P70704-3	Atp8a1	0.963437	NA	NA	NA	NA	NA
Q8R0A7	Kiaa0513	0.963471	NA	NA	NA	NA	NA
Q8VEE4	Rpa1	0.963476	NA	NA	NA	NA	NA
Q99LC5	Etfa	0.963531	NA	NA	NA	NA	NA
Q8BVA5;Q8BVA5-2	Ldah	0.963851	NA	NA	NA	NA	NA
Q91WJ8	Fubp1	0.963857	0.922373	0.928579	NA	0.909704	NA
Q9DC28-2	Csnk1d	0.96392	NA	0.940953	0.868387	0.902819	NA
O35103	Omd	0.963958	NA	NA	NA	NA	NA
Q9ESW4	Agk	0.964293	NA	NA	NA	NA	NA
Q7TN33	Celf6	0.964451	NA	0.875011	NA	NA	NA
Q8VCH6	Dhcr24	0.964561	NA	NA	NA	NA	NA
Q6PHS6	Snx13	0.964646	NA	NA	NA	NA	NA
Q3TV65	Mpnd	0.964677	NA	NA	NA	NA	NA
B2RQC2	Usp42	0.964691	NA	NA	NA	NA	NA
Q3UJU9	Rmdn3	0.964776	NA	NA	NA	NA	NA
Q921C5;Q921C5-2	Bicd2	0.96484	0.946498	NA	NA	NA	NA
Q9Z0R9	Fads2	0.965036	NA	NA	NA	NA	NA
Q60945	Mtcp1	0.965056	NA	NA	NA	NA	NA
Q8C0I1	Agps	0.96506	NA	NA	NA	NA	NA
Q61595;Q61595-15	Ktn1	0.965102	NA	NA	NA	NA	NA
O88441	Mtx2	0.965127	NA	NA	NA	NA	NA
Q7TT18	Atf7ip	0.965163	0.921323	0.93333	NA	0.92385	NA
A2AUY4	Baz2b	0.965165	0.946167	NA	NA	NA	NA
P10605	Ctsb	0.965261	NA	NA	NA	NA	NA
P70297	Stam	0.965349	NA	NA	NA	NA	NA
Q05769	Ptgs2	0.965363	NA	NA	NA	NA	NA
O88685	Psmc3	0.965381	0.841471	NA	NA	NA	NA
E9PVA8	Gcn1	0.965467	NA	NA	NA	NA	NA
P16627	Hspa1l	0.965527	1.0151	1.0254	NA	0.971419	NA
P28704;P28704-2	Rxrb	0.965835	NA	0.929912	NA	NA	NA
P97384	Anxa11	0.965893	0.881113	0.99108	NA	0.913799	NA
P61750	Arf4	0.966178	NA	NA	NA	NA	NA
O70161;O70161-3	Pip5k1c	0.966216	NA	NA	NA	NA	NA
Q921I1	Tf	0.966273	NA	NA	NA	NA	NA
O54836	Zmat3	0.966386	0.968852	0.959313	NA	0.921173	NA
Q9CQN6	Tmem14c	0.966447	NA	NA	NA	NA	NA
Q3UU96	Cdc42bpa	0.966599	NA	NA	NA	NA	NA
Q8BXJ9	Tmem62	0.966775	NA	NA	NA	NA	NA
Q8BFU3	Rnf214	0.966832	0.905341	0.854871	NA	NA	NA
Q9CVI2;Q9CVI2-2	Fam133b	0.966888	0.954507	0.95682	1.02057	0.940954	1.00646
P13011;P13516;Q99PL7	Scd1;Scd2;Scd3	0.966909	NA	NA	NA	NA	NA
Q8BU04	Ubr7	0.966982	NA	NA	NA	NA	NA
Q6NXK7	Dpp10	0.967008	NA	NA	NA	NA	NA
P80316	Cct5	0.967056	NA	NA	NA	NA	NA
Q61827	Mafk	0.967106	1.0311	1.04786	NA	1.01745	NA
Q8BGZ1	Hpcal4	0.967116	NA	NA	NA	NA	NA
Q9R049;Q9R049-2	Amfr	0.967187	NA	NA	NA	NA	NA
Q922Y2	Trim59	0.96719	1.00398	0.905566	0.964171	0.905147	0.948989
Q5DTM8	Rnf20	0.967192	0.945877	NA	NA	NA	NA
Q8R1F9	Rpp40	0.967209	0.998603	1.06673	NA	1.035	NA
Q8C267	Setdb2	0.967217	NA	NA	NA	NA	NA
P58252	Eef2	0.967444	1.01276	1.00917	NA	0.978876	NA
Q64332	Syn2	0.967609	0.831953	0.937315	1.06722	0.878559	1.03937
Q6P5G3;Q6P5G3-2	Mbtd1	0.967614	0.96385	NA	NA	NA	NA
P58269;P58269-2	Dpf3	0.96774	1.00444	0.966454	NA	NA	NA
P97460	Npas2	0.967773	NA	NA	NA	NA	NA
Q3URU2	Peg3	0.967818	NA	NA	NA	NA	NA
Q8BG79	Cwf19l2	0.967938	0.85302	NA	NA	NA	NA
Q9WUM4	Coro1c	0.968014	NA	NA	NA	NA	NA
P43406	Itgav	0.968087	NA	NA	NA	NA	NA
Q9WUF2	Egr4	0.968153	NA	NA	NA	NA	NA
P21126	Ubl4a	0.968192	NA	NA	NA	NA	NA
P26883	Fkbp1a	0.968282	NA	NA	NA	NA	NA
Q8K400	Stxbp5	0.968307	NA	NA	NA	NA	NA
Q91YI6;Q91YI6-2	Tent2	0.968376	NA	NA	NA	NA	NA
Q8CFK2	Brf1	0.968403	0.980608	NA	NA	NA	NA
Q9D2H6;Q9D2H6-2	Sp2	0.968475	0.992063	0.952804	0.816404	0.94044	NA
Q9Z2W9	Gria3	0.968475	NA	NA	NA	NA	NA
B2KF05	Brpf3	0.968523	0.999577	NA	NA	NA	NA
Q7M750	Opalin	0.968565	NA	NA	NA	NA	NA
Q9JHS3	Lamtor2	0.968624	NA	NA	NA	NA	NA
Q9ER74	Sall1	0.968626	NA	NA	NA	NA	NA
Q9EPL2;Q9EPL2-2	Clstn1	0.968634	NA	NA	NA	NA	NA
Q8CHC4	Synj1	0.968641	0.916551	0.947784	NA	NA	NA
Q80WC1;Q80WC1-2;Q80WC1-3;Q80WC1-4	Ubn2	0.968654	NA	1.04258	NA	NA	NA
Q9JHI7	Exosc9	0.968675	NA	0.94677	1.03541	0.92235	NA
P10639	Txn	0.968677	NA	0.954578	NA	0.983183	NA
O88708	Orc4	0.968715	NA	NA	NA	NA	NA
Q03517	Scg2	0.968955	NA	NA	NA	NA	NA
Q8C176	Taf2	0.968964	NA	NA	NA	NA	NA
Q9D864	Actr6	0.968981	0.861095	1.05626	0.990554	0.922851	NA
P48193;P48193-2	Epb41	0.969133	0.937005	0.996139	NA	NA	NA
P40124	Cap1	0.969193	NA	NA	NA	NA	NA
Q5HZG4	Taf3	0.969201	1.02846	0.965782	0.973739	0.971932	0.945734
Q60598	Cttn	0.969262	0.880695	NA	NA	NA	0.906233
Q8K3J5	Znf131	0.969265	NA	NA	NA	NA	NA
Q1HFZ0	Nsun2	0.969333	0.907165	0.982701	NA	0.878363	NA
Q9DCX1	Mad2l1bp	0.969411	NA	NA	NA	NA	NA
Q08122;Q08122-1;Q08122-2;Q08122-4	Tle3	0.969726	NA	NA	NA	NA	NA
P05480;P05480-1;Q04736	Src;Yes1	0.969779	NA	NA	NA	NA	NA
Q8K409	Polb	0.969862	1.03251	1.06903	0.932303	1.02908	0.892744
Q3THK3	Gtf2f1	0.969977	0.997421	0.96874	0.983385	0.946964	0.920918
Q3V0B4	Cfap65	0.969992	0.955512	NA	0.95102	NA	NA
P07724	Alb	0.970041	1.07955	1.13905	1.06711	1.14267	NA
Q9DAU1	Cnpy3	0.970071	0.908355	0.869241	NA	NA	NA
P23475	Xrcc6	0.970077	0.920717	0.952339	NA	0.894846	NA
Q9WV34;Q9WV34-2	Mpp2	0.970102	NA	NA	NA	NA	NA
Q99L28	Rsl24d1	0.970117	NA	NA	NA	NA	NA
O09131	Gsto1	0.970171	NA	NA	NA	NA	NA
Q8BHN0	Ppm1l	0.970205	NA	NA	NA	NA	NA
P42227;P42227-2	Stat3	0.970282	NA	NA	NA	NA	NA
E1U8D0	Soga1	0.97038	1.03406	1.02706	0.87955	0.991042	0.835202
Q3TZM9;Q3TZM9-2	Alg11	0.970411	NA	NA	NA	NA	NA
Q91YH5	Atl3	0.970424	NA	NA	NA	NA	NA
Q9Z2Y3;Q9Z2Y3-2;Q9Z2Y3-3	Homer1	0.970432	0.839375	NA	NA	NA	NA
P21981	Tgm2	0.970463	0.882406	0.869048	NA	NA	NA
P59325	Eif5	0.970464	0.953014	0.965467	NA	NA	NA
O35166	Gosr2	0.970523	NA	NA	NA	NA	NA
Q920Q4	Vps16	0.970551	NA	NA	NA	NA	NA
Q8CE64	Znf276	0.970704	NA	NA	NA	NA	NA
Q9JJY4	Ddx20	0.970888	0.864951	NA	NA	NA	NA
P80315	Cct4	0.971022	NA	NA	NA	NA	NA
Q8VDW0	Ddx39a	0.971175	NA	0.926036	NA	NA	NA
Q8VCS6	Med9	0.971239	1.04042	0.913915	NA	0.910403	NA
Q8R310;Q8R310-2	Tmcc3	0.971242	0.83065	NA	NA	NA	NA
Q9DCT5	Sdf2	0.971291	0.961536	0.9522	NA	0.911243	NA
P15066	Jund	0.971299	0.999017	0.913719	NA	0.899892	NA
Q8CB77	Eloa	0.97133	0.993847	0.993147	0.943264	0.950322	0.852181
Q9D7A6	Srp19	0.971409	0.976481	0.939032	NA	0.88584	0.848681
Q04888	Sox10	0.971418	NA	NA	NA	NA	NA
Q8C6G8	Wdr26	0.971435	NA	NA	NA	NA	NA
Q8R4U1	Mypop	0.971445	0.983314	0.953361	0.98122	0.939702	NA
A2AQ19	Rtf1	0.97159	NA	NA	0.947767	NA	NA
Q99PT3	Ino80b	0.971711	0.866623	0.776535	NA	NA	NA
Q505G8	Znf827	0.971743	0.923983	NA	NA	NA	NA
P35710	Sox5	0.971776	0.939314	NA	NA	NA	NA
P63242;Q8BGY2	Eif5a;Eif5a2	0.971794	0.896305	0.96176	NA	0.927966	NA
Q9JL61	Rfx5	0.972156	0.940195	0.932775	NA	0.909495	NA
O35914	Bnc1	0.972211	NA	NA	NA	NA	NA
Q9EPK7;Q9EPK7-2	Xpo7	0.972239	NA	NA	NA	NA	NA
Q69ZZ6;Q69ZZ6-2	Tmcc1	0.972275	NA	NA	NA	NA	NA
P62897	Cycs	0.97234	1.06438	1.11525	0.858273	1.09208	0.88398
P08122	Col4a2	0.972346	NA	NA	NA	NA	NA
Q9QUR7	Pin1	0.972429	NA	NA	NA	NA	NA
Q99JR1	Sfxn1	0.972464	NA	NA	NA	NA	NA
D3Z2R5	Selenon	0.972655	NA	NA	NA	NA	NA
Q9D902	Gtf2e2	0.97266	1.03685	1.02674	1.01786	0.991325	0.971039
Q3TQI7		0.972662	0.98916	0.97064	0.962175	0.960564	0.872282
Q8BQR4;Q8BQR4-2	Kansl2	0.97272	NA	NA	NA	NA	NA
Q80YN3	Bcas1	0.972797	0.985397	0.954447	0.898871	0.95877	NA
Q8BX09	Rbbp5	0.972921	NA	NA	NA	NA	NA
E9PV24;E9PV24-2	Fga	0.972944	NA	NA	NA	NA	NA
P98191	Cds1	0.972981	NA	NA	NA	NA	NA
Q3UC65	Rsrp1	0.973054	0.966847	NA	NA	NA	NA
Q9QYE3-13;Q9QYE3-14	Bcl11a	0.973159	NA	NA	NA	NA	NA
Q4FZC9	Syne3	0.973269	NA	NA	NA	NA	NA
P59759	Mrtfb	0.973414	NA	NA	NA	NA	NA
Q9CQ26	Stambp	0.973439	NA	NA	NA	NA	NA
Q99KW9	Itfg1	0.973652	NA	NA	NA	NA	NA
Q9CXK9	Rbm33	0.973705	0.967104	0.844939	0.834804	0.867271	NA
Q9WUR9	Ak4	0.973719	NA	NA	NA	NA	NA
P61922	Abat	0.973728	NA	NA	NA	NA	NA
Q61458	Ccnh	0.973782	NA	NA	NA	NA	NA
Q9CS84;Q9CS84-2;Q9CS84-3;Q9CS84-4;Q9CS84-5	Nrxn1	0.973815	NA	NA	NA	NA	NA
Q9Z351-12;Q9Z351-13	Kcnq2	0.973884	NA	NA	NA	NA	NA
Q9WTK3	Gpaa1	0.974001	NA	NA	NA	NA	NA
Q5SWP3	Nacad	0.974118	0.915124	NA	NA	NA	NA
Q9CPW0	Cntnap2	0.974208	NA	0.884373	NA	NA	NA
Q99ME2	Wdr6	0.974273	NA	NA	NA	NA	NA
P97360	Etv6	0.974282	NA	NA	NA	NA	NA
Q8CBY8;Q8CBY8-2	Dctn4	0.9744	0.923978	0.939461	NA	0.900152	NA
Q3UJD6;Q3UJD6-2	Usp19	0.974415	NA	NA	NA	NA	NA
Q9Z1W9	Stk39	0.974437	NA	NA	NA	NA	NA
Q9JI57;Q9JI57-2;Q9JI57-5;Q9JI57-6;Q9JI57-7;Q9JI57-9	Gtf2ird1	0.974641	NA	NA	NA	NA	NA
Q80T69	Rsbn1	0.974733	0.957394	0.950884	0.93529	0.95335	0.920606
Q7TPD1;Q7TPD1-2	Fbxo11	0.974749	1.01102	NA	NA	0.843179	NA
P12023;P12023-2	App	0.974758	NA	NA	NA	NA	NA
P11276	Fn1	0.974778	NA	NA	NA	NA	NA
Q8R409	Hexim1	0.974778	1.0573	1.02494	0.850858	1.00209	0.83993
P35803-8	Gpm6b	0.974827	NA	NA	NA	NA	NA
Q61171	Prdx2	0.974876	NA	NA	NA	NA	NA
Q3TDK6;Q3TDK6-2	Rogdi	0.974915	NA	NA	NA	NA	NA
Q9CR89	Ergic2	0.974966	NA	NA	NA	NA	NA
Q9QZD4	Ercc4	0.975071	NA	NA	NA	NA	NA
O70439	Stx7	0.975146	NA	NA	NA	NA	NA
Q3THK7	Gmps	0.975155	NA	NA	NA	NA	1.02842
Q9QWT9;Q9QWT9-2	Kifc1	0.975155	NA	NA	NA	NA	NA
Q9D168	Ints12	0.975278	1.06663	0.999841	1.11175	1.00851	1.03749
O08807	Prdx4	0.975305	NA	NA	NA	NA	NA
Q4G0F8;Q4G0F8-2;Q4G0F8-3	Ubn1	0.975328	1.0196	0.856212	NA	0.867711	NA
Q6PCL9	Papolg	0.975338	0.90823	NA	NA	NA	NA
Q9QZM0	Ubqln2	0.975428	NA	NA	NA	0.956303	NA
Q8BU00	Ikzf5	0.975531	NA	NA	NA	NA	NA
Q62393;Q62393-2;Q62393-3	Tpd52	0.975599	NA	NA	NA	NA	NA
P27671	Rasgrf1	0.975704	NA	NA	NA	NA	NA
Q9JIA1	Lgi1	0.975824	NA	NA	NA	NA	NA
Q8BH47	Sec22a	0.975977	NA	NA	NA	NA	NA
Q9DAJ4	Wdr83	0.976007	NA	NA	NA	NA	NA
Q8VEK0	Tmem30a	0.976023	0.811606	0.759656	NA	NA	NA
P59941	Sirt6	0.976125	NA	NA	NA	NA	NA
Q8C129	Lnpep	0.976169	NA	NA	NA	NA	NA
Q8BN78	Zbtb33	0.976187	0.963719	0.91074	NA	NA	NA
Q9ET30	Tm9sf3	0.976195	NA	NA	NA	NA	NA
Q3UCQ1	Foxk2	0.976342	0.90292	0.892033	NA	0.88828	NA
Q6ZPY7	Kdm3b	0.976402	NA	NA	NA	NA	NA
Q9Z1X2;Q9Z1X2-2	Ptdss2	0.976429	NA	NA	NA	NA	NA
Q6A026	Pds5a	0.976508	0.986879	0.966993	NA	NA	NA
P59913	Pcmtd1	0.976527	NA	NA	NA	NA	NA
Q6PHZ8;Q6PHZ8-2;Q6PHZ8-3;Q6PHZ8-4	Kcnip4	0.976616	NA	NA	NA	NA	NA
P34152;P34152-2;P34152-4	Ptk2	0.976647	NA	NA	NA	NA	NA
Q8BGZ7	Krt75	0.97667	NA	NA	NA	NA	NA
P41778;P41778-2	Pbx1	0.976761	NA	NA	NA	NA	NA
P80313	Cct7	0.976845	NA	0.897971	NA	NA	NA
Q8R2R9	Ap3m2	0.976939	NA	NA	NA	NA	NA
Q8R3C6	Rbm19	0.976969	0.942644	0.942561	0.908231	0.873004	NA
Q64516;Q64516-1;Q64516-2	Gk	0.977036	NA	NA	NA	NA	NA
Q9D384	Snrnp35	0.977047	0.787949	0.836212	0.890103	NA	NA
Q99KU0	Vmp1	0.977125	NA	NA	NA	NA	NA
Q9D8B3	Chmp4b	0.977207	NA	0.8225	0.855974	NA	NA
Q9CR78	Msantd3	0.97721	0.822889	NA	NA	NA	NA
Q8BW22	Ss18l1	0.977212	1.0032	0.959414	0.973276	0.942503	0.879634
Q9CW46	Raver1	0.977324	0.900143	NA	0.842812	NA	NA
Q9D516	Ccdc130	0.977359	NA	NA	NA	NA	NA
Q8BJU0;Q8BJU0-2	Sgta	0.977451	NA	NA	NA	NA	NA
Q8VBY2	Camkk1	0.977483	NA	NA	NA	NA	NA
P23818	Gria1	0.977544	1.08817	0.935283	0.971152	0.995343	1.03462
Q80VY9	Dhx33	0.977547	NA	NA	NA	NA	NA
O35126	Atn1	0.977619	0.963623	0.89263	NA	0.877962	NA
Q9QYC0;Q9QYC0-2	Add1	0.97767	0.987568	0.874969	NA	0.922908	NA
Q99JX4	Eif3m	0.977768	NA	NA	NA	NA	NA
Q91YU8	Ppan	0.977842	0.942918	0.876408	0.956688	NA	0.984631
Q00493	Cpe	0.97791	NA	NA	NA	NA	NA
P63137-2	Gabrb2	0.977928	NA	NA	NA	NA	NA
Q8BHD8	Pcmtd2	0.977994	NA	NA	NA	NA	NA
Q8C163	Exog	0.978075	NA	NA	NA	NA	NA
Q8CGC4	Lsm14b	0.978131	0.961489	0.95381	NA	0.906712	NA
Q91WL8	Wwox	0.978178	NA	NA	NA	NA	NA
Q8BLQ9;Q8BLQ9-2;Q8BLQ9-3	Cadm2	0.978195	NA	NA	NA	NA	NA
Q922Q9	Chid1	0.978237	NA	0.9954	NA	0.943837	NA
P61226	Rap2b	0.978249	NA	NA	NA	NA	NA
Q99JX1	Taf11	0.978251	0.948059	0.950391	0.982234	0.893618	NA
P56382	Atp5f1e	0.978402	NA	NA	NA	NA	NA
Q8BPU7;Q8BPU7-2	Elmo1	0.978513	NA	NA	NA	NA	NA
Q9JJV2;Q9JJV2-3	Pfn2	0.978623	NA	NA	NA	NA	NA
Q8JZW4	Cpne5	0.978656	NA	NA	NA	NA	NA
F6SEU4	Syngap1	0.978696	NA	NA	NA	NA	NA
Q8K1E0;Q8K1E0-2	Stx5	0.978761	NA	NA	NA	NA	NA
Q5DTT2-2	Psd	0.978822	0.938924	0.94764	1.02309	0.923012	0.969575
Q4PJX1	Odr4	0.978849	NA	NA	NA	NA	NA
Q8R404	Micos13	0.978849	NA	NA	NA	NA	NA
O08532-5	Cacna2d1	0.978865	NA	NA	NA	NA	NA
Q8VCD6	Reep2	0.978885	NA	NA	NA	NA	NA
Q8K1M6	Dnm1l	0.978929	NA	NA	NA	NA	NA
Q9DBG7	Srpra	0.978943	0.898498	0.924324	NA	NA	NA
E9Q8I9;E9Q8I9-2	Fry	0.978977	NA	NA	NA	NA	NA
P31786	Dbi	0.979016	NA	NA	NA	NA	NA
Q920I9	Wdr7	0.979076	NA	NA	NA	NA	NA
P23798	Pcgf2	0.97923	0.890708	NA	NA	NA	NA
Q812E0	Cpeb2	0.979232	NA	NA	NA	NA	NA
Q80Z37	Topors	0.979351	NA	NA	NA	NA	NA
Q80ZW2	Them6	0.979441	NA	NA	NA	NA	NA
Q9CZ42;Q9CZ42-3	Naxd	0.979485	NA	NA	NA	NA	NA
Q9CR95	Necap1	0.979493	NA	0.827127	NA	NA	NA
Q00420;Q00420-3	Gabpb1	0.979495	0.884102	NA	NA	NA	NA
Q8K2Z2;Q8K2Z2-2	Prpf39	0.979497	NA	NA	NA	NA	NA
Q99LM2	Cdk5rap3	0.979537	NA	1.02928	0.98773	0.955213	NA
Q3UBX0	Tmem109	0.979551	NA	NA	NA	NA	NA
Q99L45	Eif2s2	0.979676	0.923177	0.950107	NA	0.875706	NA
Q3TNH5	Fam172a	0.97973	0.895115	0.956689	NA	0.916946	NA
Q60864	Stip1	0.979756	0.948428	0.990271	NA	0.966745	NA
Q8CGU1	Calcoco1	0.979892	NA	NA	NA	NA	NA
Q05186	Rcn1	0.97994	NA	NA	NA	NA	NA
Q9CSP9	Ttc14	0.979996	1.00746	0.88228	0.889706	0.880585	NA
P47757-2;P47757-4	Capzb	0.980034	0.940712	0.963257	NA	0.915447	NA
Q99PU7	Bap1	0.980181	0.882326	0.855289	NA	NA	NA
Q8K2X8	Gtf2h5	0.980237	NA	NA	NA	NA	NA
Q6PDK2	Kmt2d	0.980265	0.984727	NA	NA	NA	NA
Q9Z2Q2	Knop1	0.980267	0.977161	NA	0.98615	NA	1.01623
P12813	Nr4a1	0.980353	NA	NA	NA	NA	NA
Q3UY34	Custos	0.98044	0.987691	0.970257	1.02116	1.00161	NA
Q8BPN8;Q8BPN8-2	Dmxl2	0.980441	NA	NA	NA	NA	NA
Q8BJI1	Slc6a17	0.980539	NA	NA	NA	NA	NA
P00920	Ca2	0.980649	NA	0.916922	NA	NA	NA
Q8BM75	Arid5b	0.980673	0.922215	NA	NA	NA	NA
Q8CHT3	Ints5	0.980705	NA	NA	NA	NA	NA
Q9CX34	Sugt1	0.980857	NA	0.861194	NA	NA	NA
Q6A0A2;Q6A0A2-2;Q6A0A2-3	Larp4b	0.981022	0.922734	0.88328	NA	0.869437	NA
P80314	Cct2	0.981055	NA	0.918598	NA	0.889544	NA
Q3TCH7	Cul4a	0.981068	0.792996	NA	NA	NA	NA
O70374	Cbfa2t2	0.981078	NA	NA	NA	NA	NA
Q9WVG9	Msl3	0.981229	0.98443	0.911049	NA	0.868233	NA
Q6P5F9	Xpo1	0.98129	NA	NA	NA	NA	NA
Q8CHC8	Adnp2	0.981313	NA	NA	NA	NA	NA
P10854	H2bc14	0.981347	NA	NA	0.931784	NA	0.910707
Q9QYF1	Rdh11	0.98141	NA	NA	NA	NA	NA
G5E8K5;G5E8K5-2;G5E8K5-3	Ank3	0.981416	0.915887	0.906928	NA	0.880331	NA
Q9JKD3	Scamp5	0.981573	NA	NA	NA	NA	NA
P60003	Elof1	0.981685	NA	NA	NA	NA	NA
F8VPU2	Farp1	0.981691	NA	NA	NA	NA	NA
Q8CGV9	Tshz3	0.981795	0.974477	NA	NA	NA	NA
O08811	Ercc2	0.981839	0.931272	NA	NA	NA	NA
Q8K2A7	Ints10	0.981856	0.845599	NA	NA	NA	NA
P63073	Eif4e	0.981899	1.09765	1.12227	1.13234	1.10125	1.25408
Q5SRY7;Q5SRY7-2;Q5SRY7-3;Q5SRY7-4	Fbxw11	0.982046	NA	NA	NA	NA	NA
Q9ESK4	Ing2	0.982099	0.871192	0.931745	NA	NA	NA
Q9CXI5	Manf	0.982107	0.935457	NA	NA	NA	NA
P70257	Nfix	0.98211	NA	NA	NA	NA	NA
P05201	Got1	0.982124	NA	NA	NA	NA	NA
Q91YW3	Dnajc3	0.982137	NA	NA	NA	NA	NA
Q8VEJ4	Nle1	0.982199	0.874853	0.954788	NA	0.9407	NA
P59999	Arpc4	0.982309	NA	NA	NA	NA	NA
P97304	Polr1d	0.982354	NA	NA	NA	NA	NA
F8VPZ5	Ercc6	0.982367	NA	NA	NA	NA	NA
Q6ZQ08;Q6ZQ08-4	Cnot1	0.982379	NA	NA	NA	NA	NA
Q9ERE7	Mesd	0.9824	NA	NA	NA	NA	NA
Q3UGC7;Q66JS6	Eif3j1;Eif3j2	0.982439	0.841433	NA	NA	NA	NA
P22723;P22723-2	Gabrg2	0.982513	NA	NA	NA	NA	NA
Q9QZE5	Copg1	0.982521	NA	NA	NA	NA	NA
Q62511	Zfp91	0.982554	NA	NA	NA	NA	NA
P62818	S100a3	0.982658	NA	NA	NA	NA	NA
Q8K596;Q8K596-2	Slc8a2	0.98282	NA	NA	NA	NA	NA
A2AM29	Mllt3	0.982941	1.04991	0.983833	1.05667	0.939839	1.00964
Q6NZA9	Taf9b	0.983009	0.974262	0.924705	0.874897	0.927464	0.909881
Q6PHU5;Q6PHU5-2	Sort1	0.98301	NA	NA	NA	NA	NA
Q9D0M0	Exosc7	0.983318	0.8889	0.934379	NA	NA	NA
Q8BGD5	Cpt1c	0.983319	NA	NA	NA	NA	NA
P62835	Rap1a	0.983378	NA	NA	NA	NA	NA
Q9JKB3;Q9JKB3-2	Ybx3	0.983401	0.914552	0.974623	0.910476	0.94977	NA
Q8VBW5	Bbx	0.98341	NA	NA	NA	NA	NA
Q8BHL3	Tbc1d10b	0.98355	0.809573	0.872857	NA	NA	NA
P62881;P62881-2	Gnb5	0.983791	NA	NA	NA	NA	NA
Q8K1C9	Lrrc41	0.983816	NA	NA	NA	NA	NA
Q925J9	Med1	0.98392	1.03919	0.928431	0.897846	0.958553	NA
O88829;O88829-2	St3gal5	0.984017	NA	NA	NA	NA	NA
O70230	Znf143	0.984035	0.933797	0.825678	NA	NA	NA
Q8R0S4;Q8R0S4-1;Q8R0S4-2	Cacnb4	0.98405	0.963305	0.956571	NA	0.916816	0.918692
Q9DAA6	Exosc1	0.9841	1.08628	1.08947	0.911299	1.0606	0.903275
Q9D8Y0	Efhd2	0.984124	NA	NA	NA	NA	NA
Q9JLZ3	Auh	0.984174	0.885427	0.918098	NA	0.897126	NA
P63168	Dynll1	0.984262	1.00005	0.989545	0.803364	0.951162	NA
P62192	Psmc1	0.984366	NA	NA	NA	NA	NA
Q64704;Q64704-2;Q64704-3	Stx3	0.984418	0.847362	0.820113	0.884392	NA	0.825804
P36916;P36916-2	Gnl1	0.984483	NA	NA	NA	NA	NA
P27546;P27546-2	Map4	0.984488	0.994648	0.926657	NA	0.933042	NA
P61028	Rab8b	0.984618	NA	0.874297	NA	NA	NA
Q8R1N0	Znf830	0.984639	1.09817	1.1037	1.08742	1.08523	1.00081
Q61411	Hras	0.984645	NA	NA	NA	NA	NA
Q8BX90	Fndc3a	0.984711	NA	NA	NA	NA	NA
Q91YE5;Q91YE5-2;Q91YE5-3	Baz2a	0.98475	NA	NA	NA	NA	NA
Q8BWY3	Etf1	0.984811	NA	NA	NA	NA	NA
Q6A4J8;Q6A4J8-2	Usp7	0.984839	0.934074	0.959945	NA	0.992929	NA
Q7TQD2	Tppp	0.984877	0.984769	0.994884	NA	0.966294	NA
Q8VDS8;Q8VDS8-3	Stx18	0.984893	NA	NA	NA	NA	NA
P70295	Aup1	0.984961	NA	NA	NA	NA	NA
Q8BU30	Iars1	0.985095	NA	NA	NA	NA	NA
Q810U3	Nfasc	0.985103	NA	NA	NA	NA	0.997011
Q62083	Pick1	0.985109	NA	NA	NA	NA	NA
Q791V5	Mtch2	0.98531	NA	NA	NA	NA	NA
Q9R0P6	Sec11a	0.985336	NA	NA	NA	NA	NA
P35290	Rab24	0.985398	NA	NA	NA	NA	NA
O35623	Bet1	0.985441	NA	NA	NA	NA	NA
Q8BH79;Q8BH79-2;Q8BH79-4	Ano10	0.985557	NA	NA	NA	NA	NA
Q8BGN3	Enpp6	0.985571	NA	NA	NA	NA	NA
Q3UHD9;Q3UHD9-2	Agap2	0.985612	NA	NA	NA	NA	NA
Q9ESN6	Trim2	0.985684	NA	NA	NA	NA	NA
Q61286	Tcf12	0.98574	0.917908	NA	NA	NA	NA
Q8BGS3	Zkscan1	0.985835	0.904106	NA	NA	NA	NA
Q80VC6	Trnau1ap	0.985881	NA	NA	NA	NA	NA
Q8VDQ8;Q8VDQ8-2	Sirt2	0.985978	NA	NA	NA	NA	NA
Q8K0H5	Taf10	0.986107	1.0044	0.873433	NA	0.945069	NA
Q8CBD1	Nrip1	0.986107	NA	NA	NA	NA	NA
Q60875;Q60875-4;Q60875-5	Arhgef2	0.986202	NA	NA	NA	NA	NA
O88998;O88998-3	Olfm1	0.986328	NA	NA	NA	NA	NA
Q91WE3	Rpp25	0.986351	1.06311	1.07553	NA	1.01878	NA
P97496;P97496-2	Smarcc1	0.98638	1.0432	1.00091	0.898947	0.959057	NA
Q9D7G0	Prps1	0.986564	0.808916	0.812547	NA	NA	NA
Q8BU33	Ilvbl	0.986685	NA	NA	NA	NA	NA
Q8CC35;Q8CC35-3	Synpo	0.986764	0.993108	1.01487	0.912238	1.00427	NA
Q9WV60	Gsk3b	0.986773	NA	0.817773	NA	NA	NA
P24270	Cat	0.986849	NA	NA	NA	NA	NA
Q61316	Hspa4	0.98719	1.03926	1.05792	0.897699	1.0185	NA
O35615	Zfpm1	0.987354	NA	NA	NA	NA	NA
Q9Z2H5	Epb41l1	0.987426	0.90626	0.891624	NA	0.848857	NA
Q5U4C3	Scaf1	0.987458	1.043	NA	NA	NA	0.893524
Q9Z140	Cpne6	0.987504	NA	NA	NA	NA	NA
P14824	Anxa6	0.987606	NA	NA	NA	NA	NA
P28740;P28740-1;P28740-2	Kif2a	0.987706	NA	NA	NA	NA	NA
Q8CAF4	Nhsl1	0.987709	NA	0.895264	0.931021	0.859351	NA
Q3V1U8	Elmod1	0.98784	NA	NA	NA	NA	NA
P62509;P62509-2	Esrrg	0.987861	0.903436	0.907965	NA	NA	NA
Q80TY4	St18	0.988066	0.843783	NA	NA	NA	NA
Q9EQH4;Q9EQH4-2	Taf8	0.988066	0.948666	NA	0.910488	0.923441	NA
Q9JK91	Mlh1	0.988087	NA	NA	NA	NA	NA
Q8BKZ9	Pdhx	0.98814	0.814921	NA	NA	NA	NA
Q6KAQ7	Zzz3	0.988155	NA	NA	NA	NA	NA
Q6PCN7	Hltf	0.988168	NA	NA	NA	NA	NA
Q61081	Cdc37	0.988205	0.965048	1.00128	NA	NA	NA
Q9JMG1	Edf1	0.988267	1.01677	1.07849	NA	1.02007	NA
P68181;P68181-2;P68181-3;P68181-4	Prkacb	0.988405	0.903214	0.95336	NA	0.940462	NA
Q8C2K1-2	Def6	0.988461	0.987775	1.01402	NA	0.998085	1.00939
P70245	Ebp	0.988603	NA	NA	NA	NA	NA
Q5RJG1	Nol10	0.988612	1.00123	NA	0.876357	NA	NA
P54729	Nub1	0.988625	NA	NA	NA	NA	NA
Q9CPS6	Hint3	0.988638	NA	NA	NA	NA	NA
Q71B07	Dpy19l3	0.988651	NA	NA	NA	NA	NA
Q9CPT5	Nop16	0.988658	1.06384	1.04812	1.00105	1.01089	1.04213
O08550	Kmt2b	0.988735	0.971165	0.909474	NA	NA	NA
Q921E6;Q921E6-2	Eed	0.98877	0.905047	0.965859	0.90522	0.958428	0.927464
Q9R1A8	Cop1	0.988937	NA	NA	NA	NA	NA
Q9DCB1	Hmgn3	0.988973	1.06646	1.11302	0.97434	1.06103	NA
Q8CFC2	Myt1	0.98902	NA	NA	NA	NA	NA
Q8BH69	Sephs1	0.989093	0.88827	0.955688	NA	NA	NA
P31360	Pou3f2	0.989124	1.01611	1.01767	0.897609	1.01336	NA
Q8BMC4	Nop9	0.989235	NA	NA	NA	NA	NA
D3YXK1	Samd1	0.989292	0.851287	0.851839	NA	NA	NA
F7BJB9	Morc3	0.989294	NA	NA	NA	NA	NA
Q9ERI6	Rdh14	0.989316	NA	NA	NA	NA	NA
Q8BLR2	Cpne4	0.989381	NA	NA	NA	NA	NA
P59055;P59055-2	Csrnp3	0.989384	NA	NA	NA	NA	NA
Q69Z61;Q69Z61-2	Pwwp2a	0.989425	NA	0.920682	NA	0.877095	NA
Q68FG3	Spty2d1	0.989427	1.03822	1.01091	0.998213	1.00051	0.934656
Q9JIF7	Copb1	0.989876	NA	NA	NA	NA	NA
P09602	Hmgn2	0.990087	0.997427	1.06815	0.900351	1.0073	NA
O08582	Gtpbp1	0.990109	0.884332	NA	NA	NA	NA
Q8VBU8;Q8VBU8-2;Q8VBU8-3;Q8VBU8-4	Banp	0.990129	NA	NA	NA	NA	NA
Q6PHN9	Rab35	0.990166	NA	NA	NA	NA	NA
P54830;P54830-2	Ptpn5	0.990184	NA	NA	NA	NA	NA
O54879	Hmgb3	0.990462	1.02795	1.06935	0.97152	NA	NA
Q9D937		0.990471	1.01046	0.997064	1.01183	0.972989	1.02866
P70392	Rasgrf2	0.990559	NA	NA	NA	NA	NA
Q7TQI3	Otub1	0.990705	NA	NA	NA	NA	NA
Q7TT37	Elp1	0.990719	NA	NA	NA	NA	NA
A2AKX3	Setx	0.990782	NA	NA	NA	NA	NA
O09106	Hdac1	0.990805	0.937144	0.923161	NA	NA	NA
Q5HZJ0	Drosha	0.990874	0.892389	NA	NA	NA	NA
Q9ES18	Foxj2	0.990886	NA	NA	NA	NA	NA
Q8VC65	Nrm	0.990899	NA	NA	NA	NA	NA
Q9D2C7	Tmbim6	0.990904	NA	NA	NA	0.974578	NA
Q9QUJ7;Q9QUJ7-2	Acsl4	0.99119	NA	NA	NA	NA	NA
Q99LH1	Gnl2	0.99121	0.931472	NA	NA	NA	NA
O88307	Sorl1	0.99128	NA	NA	NA	NA	NA
Q65Z40	Wapl	0.991299	0.883107	0.917656	NA	0.847598	NA
Q5F293	Zbtb4	0.99131	NA	NA	NA	NA	NA
Q91W36	Usp3	0.991336	0.958601	0.940071	NA	0.913555	NA
Q5NCR9	Nsrp1	0.991362	1.05647	1.04988	0.99067	1.01931	0.90243
Q8CEC5	Nkiras1	0.991363	NA	NA	NA	NA	NA
A2AG58	Bclaf3	0.991373	0.743536	0.801633	0.812218	0.780303	NA
Q8BWD8	Cdk19	0.991391	0.808225	NA	NA	NA	NA
Q8BWU8	Etnppl	0.991429	NA	NA	NA	NA	NA
Q9D0R4	Ddx56	0.991605	0.898552	NA	NA	NA	NA
Q80UG1	Fads6	0.991665	NA	NA	NA	NA	NA
O88343	Slc4a4	0.991674	NA	NA	NA	NA	NA
Q7TPR4	Actn1	0.991894	0.972665	0.950081	NA	NA	NA
Q8R0A2;Q8R0A2-2	Zbtb44	0.991935	NA	NA	NA	NA	NA
P49615	Cdk5	0.991956	NA	NA	NA	NA	NA
Q80UU2	Rpp38	0.992275	0.927743	0.935417	NA	0.89624	NA
Q8BHK0	Pnma2	0.992276	NA	NA	NA	NA	NA
Q6P6J9	Txndc15	0.9924	NA	NA	NA	NA	NA
O88466	Znf106	0.992447	0.852069	NA	NA	NA	NA
O88907	Pias1	0.992521	NA	NA	NA	NA	NA
Q9JI13	Utp3	0.992722	0.898388	NA	0.88507	NA	NA
P43135	Nr2f2	0.992726	NA	NA	NA	NA	NA
Q9D0L8;Q9D0L8-3	Rnmt	0.992749	0.883353	0.990503	NA	NA	NA
Q8VCH8	Ubxn4	0.992828	NA	NA	NA	NA	NA
Q9CRB9	Chchd3	0.992855	NA	NA	NA	NA	NA
Q6IR34;Q6IR34-2;Q6IR34-3;Q6IR34-5	Gpsm1	0.99286	NA	NA	NA	NA	NA
Q9WUC3	Ly6h	0.992871	NA	NA	NA	NA	NA
Q91ZG2	Mpped1	0.992955	NA	0.949634	NA	NA	NA
Q9CT10	Ranbp3	0.993151	0.951107	NA	NA	NA	NA
Q9Z1B3;Q9Z1B3-3	Plcb1	0.993253	NA	0.857748	NA	NA	NA
Q9Z1G3	Atp6v1c1	0.993277	NA	NA	NA	NA	NA
Q922M7		0.993297	0.993463	0.949597	0.955643	0.965689	NA
Q3URD3;Q3URD3-2	Slmap	0.993405	NA	NA	NA	NA	NA
Q5NCC3	Trim41	0.99343	NA	NA	NA	NA	NA
Q8CIL4		0.993438	1.12192	1.13169	1.07744	1.09941	1.00113
Q9D6N5	Drap1	0.993589	0.964475	1.02398	1.0336	1.00492	0.912091
Q9WUM5	Suclg1	0.993862	NA	NA	NA	0.986271	NA
Q9DB40	Med27	0.993976	0.951575	0.976191	0.891692	0.913636	NA
P62746	Rhob	0.993986	NA	NA	NA	NA	NA
P80317	Cct6a	0.994009	0.802874	0.886351	NA	NA	NA
Q80Y50;Q80Y50-2	Camta2	0.994243	NA	NA	NA	NA	NA
O88455	Dhcr7	0.994392	NA	NA	NA	NA	NA
Q8BRT1	Clasp2	0.9944	0.879431	NA	0.794652	0.770206	0.910626
O55033	Nck2	0.994409	NA	NA	NA	NA	NA
P47915	Rpl29	0.994411	1.15022	1.14446	1.18411	1.12196	1.13955
Q6DID3	Scaf8	0.994629	0.886221	0.910354	NA	NA	NA
Q99J62	Rfc4	0.994643	NA	NA	NA	NA	NA
P55096	Abcd3	0.994717	NA	NA	NA	NA	NA
P58468	Fam207a	0.994911	1.02875	1.02306	1.06309	0.990583	1.04535
Q8K1I3	Spp2	0.995012	NA	NA	NA	NA	NA
Q791T5;Q791T5-2	Mtch1	0.995027	NA	NA	NA	NA	NA
Q8BMZ5	Tsen34	0.995182	NA	NA	NA	NA	NA
Q9WV98	Timm9	0.995236	NA	NA	NA	NA	NA
Q63871	Polr2k	0.995283	1.03052	NA	0.99223	0.930916	NA
P48758	Cbr1	0.995427	NA	NA	NA	NA	NA
Q7TQE6	Maco1	0.995481	0.801555	NA	NA	NA	NA
Q61122	Nab1	0.995496	0.886677	NA	NA	NA	NA
Q91W18;Q91W18-2;Q91W18-3	Tdrd3	0.995498	1.00996	1.00144	0.980336	0.985387	0.980738
Q80U95	Ube3c	0.995537	NA	NA	NA	NA	NA
Q9WV30;Q9WV30-2;Q9WV30-4	Nfat5	0.995688	0.934286	0.96578	NA	0.933467	NA
Q8BI72	Cdkn2aip	0.995757	1.07633	1.0851	0.986255	1.06191	0.920798
Q9CQY5;Q9CQY5-2;Q9CQY5-3	Magt1	0.995902	NA	NA	NA	NA	NA
Q6ZQ03	Fnbp4	0.995925	1.03908	NA	NA	NA	NA
P70425	Rit2	0.995942	NA	NA	NA	NA	NA
Q05512;Q05512-2;Q05512-3;Q05512-4	Mark2	0.995992	0.964066	1.01761	0.830054	0.963708	NA
Q62465	Vat1	0.995997	NA	0.865706	NA	NA	NA
Q91VK4	Itm2c	0.996157	NA	NA	NA	NA	NA
Q9DBR3	Armc8	0.996269	NA	NA	NA	NA	NA
Q6PEB6	Mob4	0.9963	NA	NA	NA	NA	NA
Q62442;Q62442-2	Vamp1	0.996311	NA	NA	NA	NA	NA
Q6PAQ4	Rexo4	0.996352	1.03941	1.00563	1.01445	0.92342	NA
Q9JKC6	Cend1	0.996475	NA	NA	NA	NA	NA
Q3U0V1	Khsrp	0.996509	1.02956	1.02125	NA	1.01327	0.850816
Q6NXK2	Znf532	0.996574	0.964609	NA	NA	NA	NA
Q0P5V2	Sobp	0.996645	0.943535	0.843686	NA	NA	NA
Q9WUP7;Q9WUP7-2	Uchl5	0.996664	NA	NA	NA	NA	NA
Q60974;Q60974-2	Ncor1	0.996689	0.972648	NA	NA	NA	NA
Q3UNA4;Q3UNA4-2	Nxt2	0.99674	NA	0.993421	NA	1.00737	NA
P11438	Lamp1	0.996741	NA	NA	NA	NA	NA
P32233	Drg1	0.996838	0.866943	0.936322	NA	0.885979	NA
B1AXP6	Tomm5	0.996966	NA	NA	NA	NA	NA
P50114	S100b	0.996997	0.841336	0.820351	NA	NA	NA
Q9D832	Dnajb4	0.997048	0.93803	0.926418	NA	0.939951	NA
P30415	Nktr	0.997082	NA	NA	NA	NA	NA
P35821	Ptpn1	0.997092	0.840508	NA	NA	NA	NA
Q8BKA3	Srrm4	0.997309	NA	NA	NA	NA	NA
Q7TQH0;Q7TQH0-2;Q7TQH0-3	Atxn2l	0.997404	0.951387	0.924623	NA	0.919848	NA
Q69ZP3;Q69ZP3-3;Q69ZP3-4	Pnkd	0.997534	NA	NA	NA	NA	NA
Q7TMF3	Ndufa12	0.997627	0.970067	NA	NA	0.887378	NA
Q8BGW1;Q8BGW1-2;Q8BGW1-3;Q8BGW1-4	Fto	0.997695	NA	NA	NA	NA	NA
Q8VEG0	Ccdc71	0.997766	NA	NA	NA	NA	NA
Q8BG51;Q8BG51-2;Q8BG51-3;Q8BG51-4	Rhot1	0.99781	NA	NA	NA	NA	NA
Q8BHR2	Enox1	0.997851	NA	NA	NA	NA	NA
Q9QX47-4	Son	0.997937	NA	NA	NA	NA	NA
P35601;P35601-2	Rfc1	0.99794	0.898068	0.820976	NA	NA	NA
Q8BUK6	Hook3	0.997986	0.985584	NA	NA	0.986734	NA
Q80U04;Q80U04-2	Pja2	0.997997	NA	NA	NA	NA	NA
Q80Y44	Ddx10	0.998095	0.876252	NA	NA	NA	NA
Q6ZPV2;Q6ZPV2-2	Ino80	0.998112	1.07077	NA	NA	NA	NA
Q9Z2E2;Q9Z2E2-2;Q9Z2E2-4	Mbd1	0.998267	1.05543	1.04463	0.932705	0.924112	NA
Q9R0X0	Med20	0.998278	0.90445	0.922752	0.945497	0.896113	NA
P62743	Ap2s1	0.998418	NA	NA	NA	NA	NA
Q8BTY8;Q8BTY8-2	Scfd2	0.998491	NA	NA	NA	NA	NA
P51859	Hdgf	0.998558	1.06237	1.05903	0.866902	1.01868	NA
A2AGH6;A2AGH6-2	Med12	0.998582	0.879478	NA	NA	NA	NA
Q3UV55	Nr1d1	0.998583	NA	NA	NA	NA	NA
Q6ZQ38	Cand1	0.998586	NA	NA	NA	NA	NA
Q99LQ1	Mbip	0.998639	1.02267	1.00325	NA	1.00537	0.901747
[truncated: 2,184 more rows]

## Sheet: Sheet2_PCH proteome From A.S.
Genes
tceb1
srcap
morf4l1
spata5
actr5
tuba4a
gapdh
gm3839
eif5a
eif5a2
mbnl1
camkv
snw1
kpna4
anapc5
mef2c
mef2a
rps27
fxr1
supt20h
ints3
fubp1
smarcd3
atp1a3
ints1
clock
hmgb1
dnm1
zeb2
ptprz1
kiaa0020
znf638
zfml
tra2a
eif4g3
ndufa9
capns1
ncan
dus3l
hdac2
actr6
auh
nefm
znf326
zfp326
cmas
ints7
ints9
thoc5
trmt1l
ints10
polr2a
cpeb3
smarca4
brd9
xrcc6
rprd1b
erlin1
ank1
edc4
prpf40b
tmem33
gpatch11
suds3
ndufa12
rbbp5
rnf40
bub3
med25
rcor1
champ1
stim1
arntl
nup98
cherp
trrap
rpl18a
iqsec1
gatad2a
rps25
idh3a
thy1
actn4
ddx41
myl6
hist1h3b
nova2
taf4a
zc3h13
ubr5
xpo7
eny2
nsmce2
nup155
rbfox1
arid1b
2005-09-01
rpl10a
khsrp
zmynd8
dhx8
rpl19
gpatch8
zmym4
yars
tmem201
srrm1
med14
dhx35
spen
ppp1r8
gripap1
stag2
gemin5
med12
trp53i11
eftud2
1110037f02rik
kiaa1429
fubp3
pnisr
atp5c1
hnrnpa3
zkscan16
mdn1
zc3h6
aqr
gpd2
ppig
map1a
nckap1
gorasp2
tpd52l2
rrbp1
ubtf
mocs3
las1l
arid1a
ehmt2
srsf12
kdm1a
sptan1
phrf1
aldoa
hbbt1
hbb-b1
hbb-bs
cpsf3l
pcmtd2
dusp3
chd3
aldh3a2
zmym3
prdx1
elavl2
cwc22
gm13695
gm13697
baiap2
thoc2
taf1
sox5
hnrnpk
phf3
cgnl1
gm6793
rbm25
psmc3
phc3
wapal
nup205
osbpl8
epb4.1l3
epb41l3
lsm4
hnrnpdl
sec11a
lemd3
ndufv1
pogz
trim3
arl6ip4
otub1
leng8
ylpm1
hmox2
safb
mapre2
glyr1
rbm42
terf2
gar1
polr2j
myo5a
sf1
tmed7
ddx23
pbrm1
whsc1l1
hnrnph3
napg
zranb2
ndufb5
dpf2
0610010k14rik
bap18
sumo2
gpatch1
cpsf4
wtap
ubl5
kif2a
ash2l
psd3
nfix
nr3c1
nabp2
hpca
gcn1l1
ttc17
eif4g1
chtop
csnk1a1
rsf1
farsa
usf2
ston2
usp7
etnppl
setd1a
chd5
prr12
psap
rbms1
chd2
gm20425
tf
atad2b
2007-09-01
camk2d
ctif
coil
ncor1
gm10094
sap18
nup153
ythdc1
srsf11
kctd1
med15
arid2
numa1
clasp2
nol4
btaf1
chd4
fmr1
mars
habp4
nupl2
trim33
srgap3
nop2
syne2
med16
pcx
pc
pds5a
smarca2
gm17669
rpl29
gm3550
mbp
tmed2
usp34
gm10260
rps18
wiz
tpr
ndufab1
hnrnpd
rps12
gm21992
rbm4
morc3
eif4g2
zc3h7b
taf5
srp72
copa
pds5b
stag1
mta1
sympk
tra2b
sf3a2
pphln1
vdac2
ptbp3
prps1l3
prps1
gigyf2
gtf2h1
qrich1
zc3h18
dhx16
supt16
supt16h
heatr1
pnmal2
nr2c2
pcf11
sf3b1
trip12
pnkp
hnrnpl
cpsf6
hmbox1
cux1
zc3hc1
tcof1
tsen34
srsf1
son
vdac3
atxn1
lig3
phf10
sec22b
dpysl2
esrra
alyref
stxbp1
endog
dld
ercc2
faah
aip
pex5
psmb1
hdac1
ndufb11
rpl21
cdk2ap1
cpsf2
dhx15
purb
srsf5
kpna3
kpna6
anp32a
psmd14
ap1b1
pnn
hnrnph1
api5
calu
lsm2
ddost
csnk2a2
smarce1
dnajb6
banf1
pgrmc1
copb2
nipsnap1
rpl35a
atp2a2
cbx4
supt5h
eif3d
eef1b
eef1b2
nmt1
emc8
sfn
hsd17b12
zfr
hnrnpa2b1
ctbp1
rpp30
ccnk
syn1
cope
rbm3
mtco2
h3f3a
h3f3c
gfap
got2
hsp90aa1
hsp90b1
apoe
mdh2
nefl
p4hb
ncl
h2afv
h2afz
calm1
eef1a1
eif4a2
gstm1
tcea1
h1f0
sub1
col1a1
hsp90ab1
krt8
camk2a
itpr1
tcp1
cox5a
pdcd6
cntn1
rpl7a
atp1b1
c1qb
rpl27a
rps16
rpl7
rpsa
calr
atp1b2
srp54
srp54c
lmnb1
anxa6
rplp0
map1b
glul
hist1h1c
ldhb
cnp
hspa2
eno2
ap2a1
ap2a2
hk1
ppia
tpi1
gnao1
fasn
nefh
rpl13a
cox5b
cox4i1
hspa5
prdx3
vim
map2
lmnb2
tgm2
eif3a
pcgf2
cryab
ppib
cdk11b
rps2
u2af2
glud1
snrpn
snrpb
xrcc5
rpl3
h2afx
pdia3
camk2b
nap1l1
celf1
napb
pabpc1
ckmt1
aimp1
pou3f3
pou3f4
ssb
pdha1
fbl
canx
rpl12
rpl18
por
hspa9
tkt
rpl28
stat3
stat5b
pura
cct8
cox6a1
nr2f2
msh2
hist1h1e
hist1h1b
hist1h1d
rangap1
syt1
nsf
ina
stt3a
aldh2
capza2
rpl6
rplp1
gm10073
rpl5
rpl13
eif1
lmna
hspa4l
cbr1
cox7a2
slc25a4
ercc3
hnrnpa1
pcyt1a
cdk5
srp9
gdi1
atp6v1a
atp6v1e1
pa2g4
rpl9
hsd17b4
slc25a5
mnat1
kpna2
polr1c
rab2a
rab2b
anapc1
msh6
rad23b
psmc4
ddx6
atp5j2
cyb5a
usp5
atp5b
fus
exosc10
pcbp3
snrpa1
eef2
dpf3
ppp2r4
paxbp1
aaas
gmeb2
pcif1
nup43
sf3b6
ruvbl1
plp1
eif3e
pcbp1
cirbp
eif4a1
rps20
polr2i
rab10
polr2f
rpl26
stx1b
magoh
rpl27
rpl37a
copz1
dcaf7
wdr5
ywhag
timm13
rps7
gm9493
ppp1ca
ppp1cb
psmc5
rps8
rps15a
ywhae
rps14
rps23
rps29
rps11
rps13
snrpe
snrpf
snrpg
lsm3
snrpd1
snrpd2
snrpd3
polr2g
eef1a2
rps4x
acta2
actg2
ap2s1
rpl23a
rps6
vsnl1
hist1h4a
atp6v1b2
rab1a
ran
1700009n14rik
rpl23
rap1a
rps15
rps24
rps26
rps28
fau
tceb2
gnb1
polr2l
rpl30
rpl39
cycs
rpl31
rps3
rpl32
rpl8
ybx1
rps27a
aes
rab3a
hspa8
dnaja1
hspd1
eif4e
ywhaz
crnkl1
sumo1
dynll1
bc048507
actg1
rps17
ube2i
rps10
ppp3ca
ppp2ca
ppp2cb
phb
csnk2b
rpl22
gnb2l1
tuba1a
tuba3a
tubb4b
ywhah
kpnb1
surf6
hnrnph2
nfyc
elavl1
tp53bp1
cct7
cct2
cct4
cct6a
cct3
phf5a
txnl4a
cbx1
erh
ap2m1
srsf3
gm12355
rps3a
etv6
g3bp2
bop1
smarcc1
polr2c
fh
anp32e
rbbp6
tubb5
rplp2
gabpa
yy1
hnrnpul2
creb1
vcp
uba1
ctnnb1
sap30bp
nfia
atp5a1
ckb
nf1
smarcad1
top1
larp7
eif5b
ssrp1
chd8
rbm15
cdk12
acss3
nsun2
hnrnpab
meaf6
2410002f23rik
hp1bp3
srsf10
rsrc1
myl12b
gmps
usp39
fam98a
cwc27
pdia6
gtf3c3
nelfcd
srsf6
inip
nol9
ogfod1
ddb1
brms1l
lmf1
ddx17
puf60
fam195b
brd4
gtf2i
rfc4
smarcc2
mta3
sf3b2
smu1
arglu1
hdgfrp2
tex10
sfswap
pgap1
nrf1
ncbp1
rnpc3
acly
prpf38a
wdr18
srsf4
ddx46
thrap3
gpkow
rnf20
ehmt1
akap8l
rbm27
sap30l
cyfip2
luc7l3
ewsr1
kat7
med13
cltc
scaf1
thoc6
fam169a
leo1
arcn1
sin3a
xrcc1
ogdh
tcf4
csnk2a1
khdrbs1
cnot7
stip1
caprin1
elavl3
vdac1
pml
kpna1
rbbp4
rbbp7
tmpo
nab2
prpf4b
spin1
ctcf
hcfc1
bcap31
bcan
smarcd1
rad21
znf148
ddx5
hira
cbx5
atrx
elavl4
rai1
npm1
ctr9
srsf2
ddx3y
sin3b
ddx3x
ssr4
snrpa
snrpc
sptbn1
taf6
trim28
snrnp70
supt6h
ndufa4
fkbp3
nup62
polr2k
ugt1a1
raly
trim24
syn2
top2b
hist2h2bb
hist1h2bc
hist1h2bh
hist1h2bm
ugt8
zrsr1
sptbn2
znf512
isy1
fam208a
cdc5l
fam120a
nop58
scaf8
nomo1
pdcd11
u2surp
rprd2
dnajc8
zc3h11a
rbm26
tnpo3
snrnp200
abcf1
rrp12
fxr2
smchd1
uggt1
xpo1
gemin4
pcnp
ahdc1
ints6
pigs
snrnp40
rcc1
bend6
gnl3l
bud31
rbm15b
rif1
fam120b
smpd4
zc3h4
cnot1
nup188
mlec
lsm8
rps9
syne1
rpl10
rpl10l
rpl35
gm10269
rps27l
rpl36
rpl17
ppp2r1a
snd1
snx3
mtch2
uhrf2
syncrip
tubb2a
thoc7
cpeb4
luc7l2
dek
fam57b
mybbp1a
tppp
ctdp1
map6
celf4
nacc1
prpf38b
vprbp
pja2
nup214
ints2
mogs
polr2e
fam98b
ppp1r10
mtdh
fbll1
ubap2l
dhx38
bdh1
med23
safb2
rbm12b1
h1fx
ddx42
ubp1
wdr82
tufm
rnf214
pcid2
tnpo1
erlin2
nelfa
poldip3
htatsf1
ptbp1
camk4
mak16
smndc1
hpcal4
slc25a12
sephs1
nup107
vapb
wdr3
tbl1xr1
slu7
ganab
rbm45
rbm22
cdkn2aip
rbfox3
cstf2
zc3h14
nup93
smarcal1
sun2
psmd5
ipo5
gtf3c2
gm29609
srsf7
nceh1
tmem214
srp68
emsy
dlat
lars
ckap4
gtf3c4
hadha
armc6
metap1
rpl24
rbfox2
rcn2
taf15
scfd1
tmem209
ralyl
srrm2
nup54
cpsf7
tox4
senp7
rsl1d1
pomgnt2
bri3bp
tnr
srek1
rps6ka5
epc2
tmx4
zhx3
mbnl2
iws1
rbm14
fam120c
nelfb
rae1
cstf2t
emc1
myef2
scai
dido1
epc1
immt
prpf31
zfpm2
ufl1
h2afy2
pabpn1
gm20521
nup88
ppwd1
polr2b
eprs
tcerg1
hist3h2ba
hist3h2bb
ogt
sugp1
sugp2
ccar1
sltm
ep400
ints5
flywch1
gnl3
bag5
ints4
ahctf1
ago2
ago1
cdc73
csde1
eif3b
lin7a
rbm17
bclaf1
znf536
taf10
zbtb20
phyhip
hspa12a
snrnp27
nat10
gtf3c1
sdha
hacd3
paf1
gtf2h5
matr3
mepce
ndufs8
znf131
pom121
wdr33
sf3a1
mcfd2
acat1
asun
eif3l
sf3b4
aimp2
ilkap
nup133
znf830
actr8
gtf3c5
seh1l
ptrh2
vps18
gle1
pspc1
nupl1
ccdc12
cdc16
brd8
rbm19
ddx19b
thoc1
vwa9
nup85
purg
nup35
snap47
actr1b
nol6
c1qbp
banp
exosc2
med17
znf385a
zcchc18
myh9
hdlbp
zgpat
hnrnpul1
atp1a1
ccar2
rprd1a
thoc3
epm2aip1
erlec1
hnrnpu
slc25a3
rbm39
sec63
dhx36
hnrnpr
gatad2b
taf9
sfpq
slc12a5
rps5
s100a1
idh3b
haemaglobin alpha 2
hba
eif4a3
ndufs1
pqbp1
terf2ip
rbmxl1
ddx1
map1lc3a
ncoa5
acsl6
eif3h
strbp
rrp9
taf5l
cisd1
dr1
wrnip1
rbm5
thyn1
gtf2h2
rpn1
prpf6
ctbp2
ptbp2
fyttd1
mpped1
adarb1
smarca5
smc1b
ak5
msi2
eed
tardbp
hnrnpll
sf3b3
tor1aip1
tial1
dars
mthfd1
lrrc59
prpf3
plrg1
sf3b5
wbp11
polr2h
cic
xpo5
med1
cdk9
psip1
klhl22
smarcd2
eif3m
nxf1
hadhb
actr3
arfgap2
usp11
nono
med24
tmed9
rbm10
aco2
emc3
dctn2
prpf19
dnajb11
mlf2
dhrs1
cstf1
ndufa10
abcf2
rtcb
tnpo2
znf281
cstf3
tada1
abhd12
dpy30
rnps1
gtpbp4
ddx50
kars
actl6b
srrt
adar
hsd17b10
ubqln4
znf318
dhx30
prpf8
cox6c
atp5l
pno1
zmat2
med21
ncbp2
decr1
ndufa2
sdhb
med4
uqcrb
rab5a
nudt21
pcyox1
snrpb2
rnf2
glrx3
atp5f1
rps21
nop10
rbm7
rer1
ywhab
hsbp1
ndufa6
yeats4
rpl14
uqcrfs1
nhp2
ociad1
emc2
cactin
dis3
smc1a
zmym2
smc3
raver1
cd2bp2
ctnnbl1
nup37
rbm8a
hnrnpa0
bcl7a
nip7
cenpv
med10
rpl11
gm10036
ilf2
pigk
tecr
serbp1
ssu72
zcchc8
rrs1
luc7l
uqcrc1
rpl15
skiv2l2
cs
rps19
ccdc47
pdhb
gtf2e1
hnrnpm
nkap
mrto4
rars
cyc1
dynll2
tars
nhp2l1
ppil1
ints12
tmed10
rab1b
sarnp
sec13
mphosph6
rpl34
bcas2
dlst
tmem35
atp5d
sf3a3
sun1
tubb4a
ppil3
nosip
nop56
ppil2
dus2
rtca
gid8
polr2d
med8
fip1l1
dnajb4
ppih
u2af1
rpl4
eef1g
prpf4
atp5o
uqcrc2
med29
prkar1a
pelp1
alg2
cwc25
ap2b1
rpn2
srpr
pgam1
akap8
xrn2
nvl
ergic1
hmg20a
cdc40
brix1
cbx3
xab2
trmt112
eif3f
nacc2
cyb5r3
ndufs3
atp5h
sacm1l
emc7
senp3
nmnat1
ipo7
tcf20
upf1
cpsf1
prcc
taf8
dgcr8
mycbp
set
maged2
cars
tfip11
tubb3
wdr61
cse1l
ndufa13
ranbp2
usp29
anp32b
dkc1
cwc15
dync1h1
eefsec
dmap1
rnf14
copb1
nup50
akr1a1
ddx21
wdr12
thap11
no66
rpl38
ddx20
ap3m1
tmod2
nova1
hyou1
aatf
tef
znf207
zfp207
edf1
hdgfrp3
hapln1
phc2
naga
tbl1x
copg2
cpsf3
plec
nup210
add1
bcl11a
dnaja2
dnajb1
qki
eif3i
copg1
ppie
h2afy
tbl2
acox1
uchl1
arpc1a
ptges3
med20
gm20517
ak1
mta2
taf7
dgke
prpf40a
cetn2
psmb3
psmb2
atp6ap1
khdrbs3
ruvbl2
prkra
skp1
skp1a
mad1l1
khdrbs2
farsb
eif4h
rfc2
zbtb18
uchl5
mcm3ap
rbmx
vapa
psmd13
smarcb1
celf2
eif2s3x
nup160
adnp
mad2l1
uba2
ik
ddx39b
vars
ilf3
strap
mecp2
mbd3
mbd2
sel1l
actl6a
psma5
hnrnpf
sart1
rbm6
rsrc2

## Sheet: Sheet3_candidate PSPs in PCH
uniproID	Gene_primary	PhaSePred_type	experiment
P35922	fmr1	scaffold_partner	yes
Q61656	ddx5	scaffold_partner	yes
Q9ESU6	brd4	scaffold_partner	yes
P48678	lmna	partner	yes
P54823	ddx6	partner	yes
Q61686	cbx5	partner	yes
Q62318	trim28	partner	yes
Q91ZW3	smarca5	partner	yes
Q9CQJ4	rnf2	partner	yes
Q9Z2D6	mecp2	partner	yes
Q80W00	ppp1r10	scaffold_partner	no
Q9CY57	chtop	scaffold_partner	no
Q00899	yy1	scaffold	no
Q3TEA8	hp1bp3	scaffold	no
Q61687	atrx	scaffold	no
Q99JF8	psip1	scaffold	no
Q9CYH6	rrs1	scaffold	no
Q9Z2E1	mbd2	scaffold	no
F6ZDS4	tpr	partner	no
Q7TNV0	dek	partner	no
P10922	h1-0	scaffold_partner	no
P43274	h1-4	partner	no
P43276	h1-5	scaffold_partner	no

## Sheet: Sheet4_NuRDs HC pellets
Protein.Group	Genes	HC_P	HC_MBD2b_P
A2A8L1	Chd5	-	+
O35207	Cdk2ap1	+	+
P70288	Hdac2	+	+
Q60737	Csnk2a1	+	-
Q60972	Rbbp4	+	+
Q60973	Rbbp7	+	+
Q6PDQ2	Chd4	+	+
Q8CHY6	Gatad2a	+	+
Q8K4B0	Mta1	+	+
Q8VHR5	Gatad2b	+	+
Q9R190	Mta2	+	-
Q9Z2D8	Mbd3	+	+
Q9Z2E1	Mbd2	+	+

## Sheet: Sheet_5 Histone acetylation
Histone acetyltransferase related				histone deacetylase related
Genes	HC_P	HC_MBD2b_P		Genes	HC_P	HC_MBD2b_P
Brpf1	+	-		Chd5	-	+
Atf2	+	-		Sap18	+	+
Ruvbl1	+	-		Hsp90ab1	+	+
Actb;Actg1	+	+		Parp1	+	+
Morf4l1	+	+		H1-4	+	+
Wdr5	+	+		H1-5	+	+
Pax6	-	+		Ywhae	+	-
Creb1	+	+		Hdac2	+	+
Meaf6	+	+		Sap30l	+	+
Yeats2	+	-		Sin3a	+	-
Kat7	+	-		Hnrnpd	+	+
Hcfc1	+	+		Rbbp4	+	+
Vps72	+	+		Rbbp7	+	+
Phf20	+	-		Cbx5	+	+
Gtf3c4	+	-		Hspa1b	+	+
Suds3	+	-		Jmjd1c	+	-
Ep400	+	+		Nipbl	+	-
Kat14	+	+		Chd4	+	+
Med1	+	-		Rcor3	+	-
Mcrs1	+	-		Phf21a	+	+
Yeats4	+	-		Tbl1xr1	+	+
Phf10	+	+		Sap130	+	+
Mrgbp	+	+		Rcor1	+	+
Dmap1	+	-		Mta1	+	+
Ruvbl2	+	-		Znhit1	+	+
Actl6a	+	-		Dhx36	+	+
				Satb2	+	+
				Sfpq	+	+
				Hdac11	-	+
				Nudt21	+	+
				Sp2	+	-
				Phf6	+	-
				Cir1	+	-
				Mta2	+	-
				Mecp2	+	+
				Mbd2	+	+
