# Supplementary material for: Heterochromatome wide analyses reveal MBD2 as a phase separation scaffold for heterochromatin compartmentalization and composition
Source: Nucleic Acids Res. 2025 Dec 19;53(22):gkaf1380. doi: 10.1093/nar/gkaf1380 (PMC12715500; doi:10.1093/nar/gkaf1380)
Supplement: gkaf1380_Supplemental_Files [file gkaf1380_supplemental_files.zip › Table S9.xlsx]

## Sheet: Table S9
		related figures
	Table S9: Proteomic data from DIA_MS and PS predictions
	Sheet 1 mice proteome and protein information from UniProt
	Sheet 2 Reported experimenta disordered proteins (IDRs) in human and mice	Figure 1E
	Sheet 3 Published PS proteins in mice	Figure S4A
	Sheet 4 PS prediction results of mice proteins	Figure S4A
	Sheet 5 Potential and published cellular phase separation proteins (PSPs)	Figure S4B
	Sheet 6 Potential PSPs in pericentric heterochromatin (PCH)	Figure 2B-C_Figure S4B-E

## Sheet: Sheet1_mouse proteome
uniproID	Entry Name	Protein names	Gene Ontology (biological process)	Gene Ontology (cellular component)	Gene Ontology (GO)	Gene Ontology (molecular function)	Subcellular location [CC]
A0A087WPF7	AUTS2_MOUSE	Autism susceptibility gene 2 protein homolog	actin cytoskeleton organization [GO:0030036]; axon extension [GO:0048675]; dendrite extension [GO:0097484]; innate vocalization behavior [GO:0098582]; neuron migration [GO:0001764]; positive regulation of lamellipodium assembly [GO:0010592]; positive regulation of Rac protein signal transduction [GO:0035022]; positive regulation of transcription by RNA polymerase II [GO:0045944]; righting reflex …	cytoplasm [GO:0005737]; cytoskeleton [GO:0005856]; growth cone [GO:0030426]; nucleus [GO:0005634]	cytoplasm [GO:0005737]; cytoskeleton [GO:0005856]; growth cone [GO:0030426]; nucleus [GO:0005634]; chromatin binding [GO:0003682]; actin cytoskeleton organization [GO:0030036]; axon extension [GO:0048675]; dendrite extension [GO:0097484]; innate vocalization behavior [GO:0098582]; neuron migration [GO:0001764]; positive regulation of lamellipodium assembly [GO:0010592]; positive regulation of Rac…	chromatin binding [GO:0003682]	SUBCELLULAR LOCATION: Nucleus {ECO:0000269|PubMed:19948250, ECO:0000269|PubMed:25519132, ECO:0000269|PubMed:25533347}. Cytoplasm, cytoskeleton {ECO:0000269|PubMed:25533347}. Cell projection, growth cone {ECO:0000269|PubMed:25533347}. Note=Detected both in cytoplasm and nucleus (PubMed:25533347). Colocalizes with RAC1 at actin-rich growth cones (PubMed:25533347). Detected on the promoter region of…
A0A088MLT8	IQIP1_MOUSE	IQCJ-SCHIP1 readthrough transcript protein	axon ensheathment [GO:0008366]; negative regulation of cytoskeleton organization [GO:0051494]; positive regulation of hippo signaling [GO:0035332]	axon initial segment [GO:0043194]; cell junction [GO:0030054]; cytoplasm [GO:0005737]; node of Ranvier [GO:0033268]; plasma membrane [GO:0005886]	axon initial segment [GO:0043194]; cell junction [GO:0030054]; cytoplasm [GO:0005737]; node of Ranvier [GO:0033268]; plasma membrane [GO:0005886]; ankyrin binding [GO:0030506]; calmodulin binding [GO:0005516]; transmembrane transporter binding [GO:0044325]; axon ensheathment [GO:0008366]; negative regulation of cytoskeleton organization [GO:0051494]; positive regulation of hippo signaling [GO:003…	ankyrin binding [GO:0030506]; calmodulin binding [GO:0005516]; transmembrane transporter binding [GO:0044325]	SUBCELLULAR LOCATION: Cell projection, axon {ECO:0000269|PubMed:18550753}. Cytoplasm {ECO:0000250|UniProtKB:B3KU38}. Note=Localizes to the axon initial segments (AIS) and nodes of Ranvier of neurons and is absent from dendrites. {ECO:0000269|PubMed:18550753}.
A0A0B4J1F4	ARRD4_MOUSE	Arrestin domain-containing protein 4	extracellular vesicle biogenesis [GO:0140112]; positive regulation of interferon-beta production [GO:0032728]; protein K63-linked ubiquitination [GO:0070534]; protein transport [GO:0015031]; protein ubiquitination [GO:0016567]	cytoplasm [GO:0005737]; early endosome [GO:0005769]; endosome [GO:0005768]; extracellular vesicle [GO:1903561]; plasma membrane [GO:0005886]	cytoplasm [GO:0005737]; early endosome [GO:0005769]; endosome [GO:0005768]; extracellular vesicle [GO:1903561]; plasma membrane [GO:0005886]; ubiquitin-like ligase-substrate adaptor activity [GO:1990756]; extracellular vesicle biogenesis [GO:0140112]; positive regulation of interferon-beta production [GO:0032728]; protein K63-linked ubiquitination [GO:0070534]; protein transport [GO:0015031]; pro…	ubiquitin-like ligase-substrate adaptor activity [GO:1990756]	SUBCELLULAR LOCATION: Early endosome {ECO:0000269|PubMed:19605364}. Cell membrane {ECO:0000269|PubMed:19605364, ECO:0000269|PubMed:27462458}; Peripheral membrane protein {ECO:0000305}; Cytoplasmic side {ECO:0000305}. Cytoplasmic vesicle {ECO:0000269|PubMed:19605364}. Note=Also found in extracellular vesicles different from exosomes. {ECO:0000269|PubMed:27462458}.
A0A0B4J1G0	FCG3A_MOUSE	Low affinity immunoglobulin gamma Fc region receptor III-A (IgG Fc receptor III-A) (CD16-2) (FcgammaRIV) (CD antigen CD16a)	antibody-dependent cellular cytotoxicity [GO:0001788]; cell surface receptor signaling pathway [GO:0007166]; cellular response to lipopolysaccharide [GO:0071222]; dendritic cell antigen processing and presentation [GO:0002468]; Fc receptor-mediated immune complex endocytosis [GO:0160006]; natural killer cell degranulation [GO:0043320]; neutrophil activation [GO:0042119]; positive regulation of bo…	cell surface [GO:0009986]; external side of plasma membrane [GO:0009897]; plasma membrane [GO:0005886]	cell surface [GO:0009986]; external side of plasma membrane [GO:0009897]; plasma membrane [GO:0005886]; IgE binding [GO:0019863]; IgE receptor activity [GO:0019767]; IgG binding [GO:0019864]; IgG receptor activity [GO:0019770]; immune receptor activity [GO:0140375]; antibody-dependent cellular cytotoxicity [GO:0001788]; cell surface receptor signaling pathway [GO:0007166]; cellular response to li…	IgE binding [GO:0019863]; IgE receptor activity [GO:0019767]; IgG binding [GO:0019864]; IgG receptor activity [GO:0019770]; immune receptor activity [GO:0140375]	SUBCELLULAR LOCATION: Cell membrane {ECO:0000269|PubMed:16039578, ECO:0000269|PubMed:17558411, ECO:0000269|PubMed:28389502}; Single-pass type I membrane protein {ECO:0000255}.
A0A0B4J1N3	GP15L_MOUSE	Protein GPR15LG (Protein GPR15 ligand) (Protein GPR15L)	defense response to fungus [GO:0050832]; defense response to Gram-positive bacterium [GO:0050830]; G protein-coupled receptor signaling pathway [GO:0007186]; lymphocyte chemotaxis [GO:0048247]; mast cell degranulation [GO:0043303]; negative regulation of cell cycle G1/S phase transition [GO:1902807]; negative regulation of cell division [GO:0051782]; regulation of keratinocyte proliferation [GO:0…	extracellular space [GO:0005615]	extracellular space [GO:0005615]; chemokine activity [GO:0008009]; G protein-coupled receptor binding [GO:0001664]; receptor ligand activity [GO:0048018]; defense response to fungus [GO:0050832]; defense response to Gram-positive bacterium [GO:0050830]; G protein-coupled receptor signaling pathway [GO:0007186]; lymphocyte chemotaxis [GO:0048247]; mast cell degranulation [GO:0043303]; negative reg…	chemokine activity [GO:0008009]; G protein-coupled receptor binding [GO:0001664]; receptor ligand activity [GO:0048018]	SUBCELLULAR LOCATION: Secreted {ECO:0000250|UniProtKB:Q6UWK7}.
A0A0G2JDV3	GBP6_MOUSE	Guanylate-binding protein 6 (EC 3.6.5.-) (GTP-binding protein 6) (GBP-6) (Guanine nucleotide-binding protein 6) (Macrophage activation 2 like protein)	adhesion of symbiont to host [GO:0044406]; cellular response to interferon-beta [GO:0035458]; cellular response to lipopolysaccharide [GO:0071222]; cellular response to type II interferon [GO:0071346]; defense response to Gram-positive bacterium [GO:0050830]; defense response to protozoan [GO:0042832]; response to bacterium [GO:0009617]	cytoplasmic vesicle [GO:0031410]; symbiont-containing vacuole membrane [GO:0020005]	cytoplasmic vesicle [GO:0031410]; symbiont-containing vacuole membrane [GO:0020005]; GTP binding [GO:0005525]; GTPase activity [GO:0003924]; adhesion of symbiont to host [GO:0044406]; cellular response to interferon-beta [GO:0035458]; cellular response to lipopolysaccharide [GO:0071222]; cellular response to type II interferon [GO:0071346]; defense response to Gram-positive bacterium [GO:0050830]…	GTP binding [GO:0005525]; GTPase activity [GO:0003924]	SUBCELLULAR LOCATION: Cytoplasmic vesicle {ECO:0000269|PubMed:18025219}.
A0A0U1RPR8	GUC2D_MOUSE	Guanylate cyclase D (EC 4.6.1.2)	cGMP biosynthetic process [GO:0006182]; detection of carbon dioxide [GO:0003031]; detection of chemical stimulus involved in sensory perception of smell [GO:0050911]; intracellular signal transduction [GO:0035556]; olfactory behavior [GO:0042048]; olfactory learning [GO:0008355]; positive regulation of cGMP-mediated signaling [GO:0010753]; receptor guanylyl cyclase signaling pathway [GO:0007168];…	ciliary membrane [GO:0060170]; non-motile cilium [GO:0097730]; plasma membrane [GO:0005886]	ciliary membrane [GO:0060170]; non-motile cilium [GO:0097730]; plasma membrane [GO:0005886]; adenylate cyclase activity [GO:0004016]; ATP binding [GO:0005524]; guanylate cyclase activity [GO:0004383]; natriuretic peptide receptor activity [GO:0016941]; odorant binding [GO:0005549]; olfactory receptor activity [GO:0004984]; peptide receptor activity [GO:0001653]; protein kinase activity [GO:000467…	adenylate cyclase activity [GO:0004016]; ATP binding [GO:0005524]; guanylate cyclase activity [GO:0004383]; natriuretic peptide receptor activity [GO:0016941]; odorant binding [GO:0005549]; olfactory receptor activity [GO:0004984]; peptide receptor activity [GO:0001653]; protein kinase activity [GO:0004672]	SUBCELLULAR LOCATION: Cell projection, cilium membrane {ECO:0000269|PubMed:9096404}; Single-pass type I membrane protein.
A0A140LI88	ANR31_MOUSE	Ankyrin repeat domain-containing protein 31	homologous chromosome pairing at meiosis [GO:0007129]; meiotic DNA double-strand break formation involved in reciprocal meiotic recombination [GO:0010780]; positive regulation of meiotic DNA double-strand break formation [GO:1903343]	chromatin [GO:0000785]; nucleus [GO:0005634]	chromatin [GO:0000785]; nucleus [GO:0005634]; homologous chromosome pairing at meiosis [GO:0007129]; meiotic DNA double-strand break formation involved in reciprocal meiotic recombination [GO:0010780]; positive regulation of meiotic DNA double-strand break formation [GO:1903343]		SUBCELLULAR LOCATION: Nucleus {ECO:0000269|PubMed:31000436}. Chromosome {ECO:0000269|PubMed:31000436, ECO:0000269|PubMed:31003867}. Note=Localizes on chromatin between preleptotene and early pachytene (PubMed:31000436). Associates with the chromosome axes, but disappears from axes upon synaptonemal complex formation (PubMed:31000436). {ECO:0000269|PubMed:31000436}.
A0A140LIF8	IRGM2_MOUSE	Immunity-related GTPase family M protein 2 (EC 3.6.5.-) (Interferon-inducible GTPase 2)	autophagosome assembly [GO:0000045]; cellular response to interferon-beta [GO:0035458]; defense response to protozoan [GO:0042832]; innate immune response [GO:0045087]; killing of cells of another organism [GO:0031640]; negative regulation of non-canonical inflammasome complex assembly [GO:0160076]; protein targeting to vacuolar membrane [GO:0044395]; response to bacterium [GO:0009617]	cytoplasmic vesicle membrane [GO:0030659]; cytosol [GO:0005829]; endoplasmic reticulum membrane [GO:0005789]; Golgi membrane [GO:0000139]; vacuolar membrane [GO:0005774]	cytoplasmic vesicle membrane [GO:0030659]; cytosol [GO:0005829]; endoplasmic reticulum membrane [GO:0005789]; Golgi membrane [GO:0000139]; vacuolar membrane [GO:0005774]; GTP binding [GO:0005525]; GTPase activity [GO:0003924]; autophagosome assembly [GO:0000045]; cellular response to interferon-beta [GO:0035458]; defense response to protozoan [GO:0042832]; innate immune response [GO:0045087]; kil…	GTP binding [GO:0005525]; GTPase activity [GO:0003924]	SUBCELLULAR LOCATION: Cytoplasmic vesicle membrane {ECO:0000269|PubMed:34078740}. Golgi apparatus membrane {ECO:0000269|PubMed:34078740}. Cytoplasm, cytosol {ECO:0000269|PubMed:34078740}. Note=Localizes to parasitophorous vacuole membranes. {ECO:0000269|PubMed:34078740}.
A0A1D9BZF0	GCNA_MOUSE	Germ cell nuclear acidic protein (Acidic repeat-containing protein) (Germ cell nuclear antigen)	DNA damage response [GO:0006974]; DNA integrity checkpoint signaling [GO:0031570]; homologous chromosome pairing at meiosis [GO:0007129]; homologous recombination [GO:0035825]; meiotic chromosome condensation [GO:0010032]; protein-DNA covalent cross-linking repair [GO:0106300]	condensed chromosome [GO:0000793]; PML body [GO:0016605]	condensed chromosome [GO:0000793]; PML body [GO:0016605]; DNA damage response [GO:0006974]; DNA integrity checkpoint signaling [GO:0031570]; homologous chromosome pairing at meiosis [GO:0007129]; homologous recombination [GO:0035825]; meiotic chromosome condensation [GO:0010032]; protein-DNA covalent cross-linking repair [GO:0106300]		SUBCELLULAR LOCATION: Chromosome {ECO:0000269|PubMed:31839538}. Nucleus, PML body {ECO:0000269|PubMed:31839538}. Nucleus {ECO:0000269|PubMed:27718356}. Note=Co-localizes with SUMO2 at PML bodies in all interphase cells (By similarity). Localizes on condensed chromosomes in spermatocytes in G2 and M during meiotic prophase (PubMed:31839538). {ECO:0000250|UniProtKB:Q96QF7, ECO:0000269|PubMed:318395…
A0A1W2P872	NOVA2_MOUSE	RNA-binding protein Nova-2	central nervous system neuron development [GO:0021954]; mRNA processing [GO:0006397]; negative regulation of cold-induced thermogenesis [GO:0120163]; neuron differentiation [GO:0030182]; regulation of alternative mRNA splicing, via spliceosome [GO:0000381]; regulation of axon guidance [GO:1902667]; regulation of RNA metabolic process [GO:0051252]; RNA splicing [GO:0008380]	nucleus [GO:0005634]	nucleus [GO:0005634]; mRNA binding [GO:0003729]; RNA binding [GO:0003723]; sequence-specific mRNA binding [GO:1990825]; central nervous system neuron development [GO:0021954]; mRNA processing [GO:0006397]; negative regulation of cold-induced thermogenesis [GO:0120163]; neuron differentiation [GO:0030182]; regulation of alternative mRNA splicing, via spliceosome [GO:0000381]; regulation of axon gu…	mRNA binding [GO:0003729]; RNA binding [GO:0003723]; sequence-specific mRNA binding [GO:1990825]	SUBCELLULAR LOCATION: Nucleus {ECO:0000269|PubMed:30638744}.
A0A2R8VHR8	DT3UO_MOUSE	DDIT3 upstream open reading frame protein (Alternative DDIT3 proteins) (AltDDIT3)	artery development [GO:0060840]; cell redox homeostasis [GO:0045454]; endoplasmic reticulum unfolded protein response [GO:0030968]; ER overload response [GO:0006983]; gene expression [GO:0010467]; intrinsic apoptotic signaling pathway in response to endoplasmic reticulum stress [GO:0070059]; negative regulation of fat cell differentiation [GO:0045599]; negative regulation of transcription by RNA …	CHOP-ATF3 complex [GO:1990622]; CHOP-ATF4 complex [GO:1990617]; CHOP-C/EBP complex [GO:0036488]; cytoplasm [GO:0005737]; late endosome [GO:0005770]; nucleus [GO:0005634]	CHOP-ATF3 complex [GO:1990622]; CHOP-ATF4 complex [GO:1990617]; CHOP-C/EBP complex [GO:0036488]; cytoplasm [GO:0005737]; late endosome [GO:0005770]; nucleus [GO:0005634]; DNA binding [GO:0003677]; DNA-binding transcription activator activity, RNA polymerase II-specific [GO:0001228]; DNA-binding transcription factor activity [GO:0003700]; protein heterodimerization activity [GO:0046982]; RNA polym…	DNA binding [GO:0003677]; DNA-binding transcription activator activity, RNA polymerase II-specific [GO:0001228]; DNA-binding transcription factor activity [GO:0003700]; protein heterodimerization activity [GO:0046982]; RNA polymerase II cis-regulatory region sequence-specific DNA binding [GO:0000978]	SUBCELLULAR LOCATION: Nucleus {ECO:0000250|UniProtKB:Q9H6Z9}. Cytoplasm {ECO:0000250|UniProtKB:Q9H6Z9}. Note=Colocalizes with WDR83 in the cytoplasm. {ECO:0000250|UniProtKB:Q62630}.
A0A494BA31	B3A4_MOUSE	Anion exchange protein 4 (AE 4) (Anion exchanger 4) (Solute carrier family 4 member 9)	bicarbonate transport [GO:0015701]; monoatomic anion transport [GO:0006820]; regulation of intracellular pH [GO:0051453]; saliva secretion [GO:0046541]; sodium ion transmembrane transport [GO:0035725]; transmembrane transport [GO:0055085]	apical part of cell [GO:0045177]; basolateral plasma membrane [GO:0016323]; membrane [GO:0016020]; plasma membrane [GO:0005886]	apical part of cell [GO:0045177]; basolateral plasma membrane [GO:0016323]; membrane [GO:0016020]; plasma membrane [GO:0005886]; chloride:bicarbonate antiporter activity [GO:0140900]; sodium,bicarbonate:chloride antiporter activity [GO:0140892]; sodium:bicarbonate symporter activity [GO:0008510]; bicarbonate transport [GO:0015701]; monoatomic anion transport [GO:0006820]; regulation of intracellu…	chloride:bicarbonate antiporter activity [GO:0140900]; sodium,bicarbonate:chloride antiporter activity [GO:0140892]; sodium:bicarbonate symporter activity [GO:0008510]	SUBCELLULAR LOCATION: Basolateral cell membrane {ECO:0000269|PubMed:12225984, ECO:0000269|PubMed:23610411, ECO:0000305|PubMed:34585968}; Multi-pass membrane protein {ECO:0000255}. Note=Localized in the basolateral membrane of the cortical collecting duct (CCD)and submandibular gland (SMG) duct. {ECO:0000269|PubMed:12225984, ECO:0000269|PubMed:23610411}.
A0A5F8MPU3	CTSRT_MOUSE	Cation channel sperm-associated targeting subunit tau (CatSper-tau) (C2 calcium-dependent domain-containing 6)	flagellated sperm motility [GO:0030317]; sperm capacitation [GO:0048240]; spermatogenesis [GO:0007283]; vesicle-mediated transport to the plasma membrane [GO:0098876]	CatSper complex [GO:0036128]; sperm principal piece [GO:0097228]	CatSper complex [GO:0036128]; sperm principal piece [GO:0097228]; flagellated sperm motility [GO:0030317]; sperm capacitation [GO:0048240]; spermatogenesis [GO:0007283]; vesicle-mediated transport to the plasma membrane [GO:0098876]		SUBCELLULAR LOCATION: Cell projection, cilium, flagellum membrane {ECO:0000269|PubMed:34998468}. Note=Specifically located in the principal piece of the sperm tail. {ECO:0000269|PubMed:34998468}.
A0A5K7RLP0	MEIOS_MOUSE	Meiosis initiator protein	activation of meiosis [GO:0090427]; cellular response to retinoic acid [GO:0071300]; meiotic cell cycle [GO:0051321]; oogenesis [GO:0048477]; regulation of transcription by RNA polymerase II [GO:0006357]; spermatogenesis [GO:0007283]	nucleus [GO:0005634]	nucleus [GO:0005634]; DNA binding [GO:0003677]; protein dimerization activity [GO:0046983]; activation of meiosis [GO:0090427]; cellular response to retinoic acid [GO:0071300]; meiotic cell cycle [GO:0051321]; oogenesis [GO:0048477]; regulation of transcription by RNA polymerase II [GO:0006357]; spermatogenesis [GO:0007283]	DNA binding [GO:0003677]; protein dimerization activity [GO:0046983]	SUBCELLULAR LOCATION: Nucleus {ECO:0000269|PubMed:32032549}.
A0JNT9	BICL1_MOUSE	BICD family-like cargo adapter 1 (Bicaudal D-related protein 1) (BICD-related protein 1) (BICDR-1) (Coiled-coil domain-containing protein 64A)	Golgi to secretory granule transport [GO:0055107]; neuron projection development [GO:0031175]; vesicle transport along microtubule [GO:0047496]	centrosome [GO:0005813]; cytoplasm [GO:0005737]	centrosome [GO:0005813]; cytoplasm [GO:0005737]; dynactin binding [GO:0034452]; small GTPase binding [GO:0031267]; Golgi to secretory granule transport [GO:0055107]; neuron projection development [GO:0031175]; vesicle transport along microtubule [GO:0047496]	dynactin binding [GO:0034452]; small GTPase binding [GO:0031267]	SUBCELLULAR LOCATION: Cytoplasm, cytoskeleton {ECO:0000305|PubMed:36071160}. Cytoplasm, cytoskeleton, microtubule organizing center, centrosome {ECO:0000269|PubMed:20360680}. Note=Localizes around the centrosome.
A0JNU3	LPP60_MOUSE	60 kDa lysophospholipase (EC 3.1.1.5) (Lysophospholipase-transacylase) [Includes: L-asparaginase (EC 3.5.1.1) (L-asparagine amidohydrolase); 1-alkyl-2-acetylglycerophosphocholine esterase (EC 3.1.1.47) (Platelet-activating factor acetylhydrolase) (PAF acetylhydrolase)]	asparagine metabolic process [GO:0006528]; lipid catabolic process [GO:0016042]; phospholipid metabolic process [GO:0006644]		1-alkyl-2-acetylglycerophosphocholine esterase activity [GO:0003847]; acyltransferase activity, transferring groups other than amino-acyl groups [GO:0016747]; asparaginase activity [GO:0004067]; lysophospholipase activity [GO:0004622]; phosphatidyl phospholipase B activity [GO:0102545]; asparagine metabolic process [GO:0006528]; lipid catabolic process [GO:0016042]; phospholipid metabolic process…	1-alkyl-2-acetylglycerophosphocholine esterase activity [GO:0003847]; acyltransferase activity, transferring groups other than amino-acyl groups [GO:0016747]; asparaginase activity [GO:0004067]; lysophospholipase activity [GO:0004622]; phosphatidyl phospholipase B activity [GO:0102545]
A1A546	ISX_MOUSE	Intestine-specific homeobox	negative regulation of intestinal absorption [GO:1904479]; regulation of transcription by RNA polymerase II [GO:0006357]; regulation of vitamin A metabolic process [GO:1901738]	nucleus [GO:0005634]	nucleus [GO:0005634]; DNA-binding transcription factor activity, RNA polymerase II-specific [GO:0000981]; DNA-binding transcription repressor activity, RNA polymerase II-specific [GO:0001227]; RNA polymerase II transcription regulatory region sequence-specific DNA binding [GO:0000977]; sequence-specific DNA binding [GO:0043565]; negative regulation of intestinal absorption [GO:1904479]; regulatio…	DNA-binding transcription factor activity, RNA polymerase II-specific [GO:0000981]; DNA-binding transcription repressor activity, RNA polymerase II-specific [GO:0001227]; RNA polymerase II transcription regulatory region sequence-specific DNA binding [GO:0000977]; sequence-specific DNA binding [GO:0043565]	SUBCELLULAR LOCATION: Nucleus {ECO:0000255|PROSITE-ProRule:PRU00108}.
A1A547	PGRP3_MOUSE	Peptidoglycan recognition protein 3 (Peptidoglycan recognition protein I-alpha) (PGLYRPIalpha) (PGRP-I-alpha) (Peptidoglycan recognition protein intermediate alpha)	antimicrobial humoral immune response mediated by antimicrobial peptide [GO:0061844]; biological process involved in interaction with host [GO:0051701]; defense response to Gram-positive bacterium [GO:0050830]; detection of bacterium [GO:0016045]; innate immune response [GO:0045087]; killing of cells of another organism [GO:0031640]; negative regulation of natural killer cell differentiation invo…	extracellular region [GO:0005576]; protein-containing complex [GO:0032991]	extracellular region [GO:0005576]; protein-containing complex [GO:0032991]; N-acetylmuramoyl-L-alanine amidase activity [GO:0008745]; peptidoglycan binding [GO:0042834]; peptidoglycan immune receptor activity [GO:0016019]; protein heterodimerization activity [GO:0046982]; zinc ion binding [GO:0008270]; antimicrobial humoral immune response mediated by antimicrobial peptide [GO:0061844]; biologica…	N-acetylmuramoyl-L-alanine amidase activity [GO:0008745]; peptidoglycan binding [GO:0042834]; peptidoglycan immune receptor activity [GO:0016019]; protein heterodimerization activity [GO:0046982]; zinc ion binding [GO:0008270]	SUBCELLULAR LOCATION: Secreted {ECO:0000250}.
A1E960	ODAM_MOUSE	Odontogenic ameloblast-associated protein (Apin)	biomineral tissue development [GO:0031214]; inflammatory response [GO:0006954]; odontogenesis of dentin-containing tooth [GO:0042475]; positive regulation of epithelial cell proliferation involved in wound healing [GO:0060054]; positive regulation of gene expression [GO:0010628]; positive regulation of protein phosphorylation [GO:0001934]; regulation of actin cytoskeleton organization [GO:0032956…	cell periphery [GO:0071944]; cytoplasm [GO:0005737]; cytosol [GO:0005829]; extracellular region [GO:0005576]; extracellular space [GO:0005615]; mitotic spindle [GO:0072686]; nucleoplasm [GO:0005654]; nucleus [GO:0005634]; supramolecular fiber [GO:0099512]	cell periphery [GO:0071944]; cytoplasm [GO:0005737]; cytosol [GO:0005829]; extracellular region [GO:0005576]; extracellular space [GO:0005615]; mitotic spindle [GO:0072686]; nucleoplasm [GO:0005654]; nucleus [GO:0005634]; supramolecular fiber [GO:0099512]; biomineral tissue development [GO:0031214]; inflammatory response [GO:0006954]; odontogenesis of dentin-containing tooth [GO:0042475]; positiv…		SUBCELLULAR LOCATION: Secreted {ECO:0000250|UniProtKB:Q3HS83}. Cytoplasm {ECO:0000250|UniProtKB:A1E959}. Nucleus {ECO:0000250|UniProtKB:A1E959}.
A1KXC4	FCMR_MOUSE	Immunoglobulin mu Fc receptor (IgM FcR) (Fas apoptotic inhibitory molecule 3) (FAIM3) (Regulator of Fas-induced apoptosis Toso)	Fc receptor-mediated immune complex endocytosis [GO:0160006]; humoral immune response mediated by circulating immunoglobulin [GO:0002455]; immunoglobulin transcytosis in epithelial cells [GO:0002414]; negative regulation of extrinsic apoptotic signaling pathway [GO:2001237]; negative regulation of lymphocyte apoptotic process [GO:0070229]; regulation of B cell receptor signaling pathway [GO:00508…	cell surface [GO:0009986]; early endosome membrane [GO:0031901]; external side of plasma membrane [GO:0009897]; lysosomal membrane [GO:0005765]; plasma membrane [GO:0005886]; trans-Golgi network membrane [GO:0032588]	cell surface [GO:0009986]; early endosome membrane [GO:0031901]; external side of plasma membrane [GO:0009897]; lysosomal membrane [GO:0005765]; plasma membrane [GO:0005886]; trans-Golgi network membrane [GO:0032588]; high-affinity IgM receptor activity [GO:0002172]; IgM binding [GO:0001791]; polymeric immunoglobulin binding [GO:0001790]; Fc receptor-mediated immune complex endocytosis [GO:016000…	high-affinity IgM receptor activity [GO:0002172]; IgM binding [GO:0001791]; polymeric immunoglobulin binding [GO:0001790]	SUBCELLULAR LOCATION: Cell membrane {ECO:0000269|PubMed:22988094, ECO:0000269|PubMed:25732732, ECO:0000269|PubMed:28135254}; Single-pass membrane protein {ECO:0000255}. Early endosome membrane {ECO:0000250|UniProtKB:O60667}; Single-pass membrane protein {ECO:0000255}. Golgi apparatus, trans-Golgi network membrane {ECO:0000269|PubMed:28135254}; Single-pass membrane protein {ECO:0000255}. Lysosome …
A1L314	MPEG1_MOUSE	Macrophage-expressed gene 1 protein (Macrophage gene 1 protein) (Mpg-1) (Perforin-2) (P-2) (PFN2) (mPFN2) (Protein MPS1) [Cleaved into: Macrophage-expressed gene 1 protein, processed form]	adaptive immune response [GO:0002250]; antibacterial innate immune response [GO:0140367]; antigen processing and presentation of exogenous peptide antigen [GO:0002478]; antigen processing and presentation of exogenous peptide antigen via MHC class I [GO:0042590]; defense response to bacterium [GO:0042742]; defense response to Gram-negative bacterium [GO:0050829]; defense response to Gram-positive…	cytoplasmic vesicle [GO:0031410]; endolysosome [GO:0036019]; phagocytic vesicle [GO:0045335]; phagocytic vesicle membrane [GO:0030670]; phagolysosome membrane [GO:0061474]	cytoplasmic vesicle [GO:0031410]; endolysosome [GO:0036019]; phagocytic vesicle [GO:0045335]; phagocytic vesicle membrane [GO:0030670]; phagolysosome membrane [GO:0061474]; pore-forming activity [GO:0140911]; wide pore channel activity [GO:0022829]; adaptive immune response [GO:0002250]; antibacterial innate immune response [GO:0140367]; antigen processing and presentation of exogenous peptide an…	pore-forming activity [GO:0140911]; wide pore channel activity [GO:0022829]	SUBCELLULAR LOCATION: Cytoplasmic vesicle membrane {ECO:0000269|PubMed:26402460, ECO:0000269|PubMed:26418746, ECO:0000269|PubMed:35471730}; Multi-pass membrane protein {ECO:0000269|PubMed:32064340, ECO:0000269|PubMed:36245269}. Note=Bacterial infection induces translocation of the cytoplasmic vesicles to bacterium-containing phagocytic vesicles and fusing of the vesicles. {ECO:0000269|PubMed:2640…
A1L3P4	SL9A6_MOUSE	Sodium/hydrogen exchanger 6 (Na(+)/H(+) exchanger 6) (NHE-6) (Sodium/hydrogen exchanger) (Solute carrier family 9 member 6)	axon extension [GO:0048675]; brain-derived neurotrophic factor receptor signaling pathway [GO:0031547]; dendrite extension [GO:0097484]; dendritic spine development [GO:0060996]; establishment of cell polarity [GO:0030010]; glial cell activation [GO:0061900]; neuron projection morphogenesis [GO:0048812]; potassium ion transmembrane transport [GO:0071805]; proton transmembrane transport [GO:190260…	axon terminus [GO:0043679]; axonal spine [GO:0044308]; cytoplasmic vesicle [GO:0031410]; dendrite [GO:0030425]; early endosome [GO:0005769]; early endosome membrane [GO:0031901]; endosome [GO:0005768]; glutamatergic synapse [GO:0098978]; late endosome [GO:0005770]; late endosome membrane [GO:0031902]; mitochondrion [GO:0005739]; plasma membrane [GO:0005886]; recycling endosome [GO:0055037]; recyc…	axon terminus [GO:0043679]; axonal spine [GO:0044308]; cytoplasmic vesicle [GO:0031410]; dendrite [GO:0030425]; early endosome [GO:0005769]; early endosome membrane [GO:0031901]; endosome [GO:0005768]; glutamatergic synapse [GO:0098978]; late endosome [GO:0005770]; late endosome membrane [GO:0031902]; mitochondrion [GO:0005739]; plasma membrane [GO:0005886]; recycling endosome [GO:0055037]; recyc…	potassium:proton antiporter activity [GO:0015386]; sodium:proton antiporter activity [GO:0015385]	SUBCELLULAR LOCATION: Endosome membrane {ECO:0000250|UniProtKB:Q92581}; Multi-pass membrane protein {ECO:0000255}. Recycling endosome membrane {ECO:0000269|PubMed:23303939, ECO:0000269|PubMed:24035762}; Multi-pass membrane protein {ECO:0000255}. Early endosome membrane {ECO:0000269|PubMed:23303939, ECO:0000269|PubMed:24035762}; Multi-pass membrane protein {ECO:0000255}. Late endosome membrane {EC…
A1Y9I9	TOMT_MOUSE	Transmembrane O-methyltransferase homolog (mTOMT) (EC 2.1.1.6) (Catechol O-methyltransferase 2)	auditory receptor cell development [GO:0060117]; catecholamine catabolic process [GO:0042424]; developmental process [GO:0032502]; dopamine metabolic process [GO:0042417]; methylation [GO:0032259]; positive regulation of protein import [GO:1904591]; sensory perception of sound [GO:0007605]	apical part of cell [GO:0045177]; cytoplasm [GO:0005737]; endoplasmic reticulum [GO:0005783]	apical part of cell [GO:0045177]; cytoplasm [GO:0005737]; endoplasmic reticulum [GO:0005783]; catechol O-methyltransferase activity [GO:0016206]; auditory receptor cell development [GO:0060117]; catecholamine catabolic process [GO:0042424]; developmental process [GO:0032502]; dopamine metabolic process [GO:0042417]; methylation [GO:0032259]; positive regulation of protein import [GO:1904591]; sen…	catechol O-methyltransferase activity [GO:0016206]	SUBCELLULAR LOCATION: Cytoplasm {ECO:0000269|PubMed:18953341, ECO:0000269|PubMed:28504928}. Endoplasmic reticulum {ECO:0000269|PubMed:28504928}. Note=Localized to the cell body of the cochlear hair cells, but is not present in the stereocilia. Present but not restricted to the apical cistern, Hensen's body and the subsurface cistern. {ECO:0000269|PubMed:28504928}.
A1Z198	NL1B2_MOUSE	NACHT, LRR and PYD domains-containing protein 1b allele 2 (EC 3.4.-.-) [Cleaved into: NACHT, LRR and PYD domains-containing protein 1b, C-terminus (Nlrp1b1-CT); NACHT, LRR and PYD domains-containing protein 1b, N-terminus (Nlrp1b1-NT)]	inflammatory response [GO:0006954]; innate immune response [GO:0045087]; pattern recognition receptor signaling pathway [GO:0002221]; positive regulation of inflammatory response [GO:0050729]; positive regulation of interleukin-1 beta production [GO:0032731]; protein catabolic process [GO:0030163]; protein homooligomerization [GO:0051260]; proteolysis [GO:0006508]; pyroptosis [GO:0070269]; regula…	canonical inflammasome complex [GO:0061702]; cytoplasm [GO:0005737]; NLRP1 inflammasome complex [GO:0072558]	canonical inflammasome complex [GO:0061702]; cytoplasm [GO:0005737]; NLRP1 inflammasome complex [GO:0072558]; ATP binding [GO:0005524]; cysteine-type endopeptidase activator activity [GO:0140608]; peptidase activity [GO:0008233]; inflammatory response [GO:0006954]; innate immune response [GO:0045087]; pattern recognition receptor signaling pathway [GO:0002221]; positive regulation of inflammatory…	ATP binding [GO:0005524]; cysteine-type endopeptidase activator activity [GO:0140608]; peptidase activity [GO:0008233]	SUBCELLULAR LOCATION: Cytoplasm, cytosol {ECO:0000250|UniProtKB:Q2LKW6}.; SUBCELLULAR LOCATION: [NACHT, LRR and PYD domains-containing protein 1b, C-terminus]: Inflammasome {ECO:0000250|UniProtKB:Q2LKW6}.
A2A259	PK2L1_MOUSE	Polycystin-2-like protein 1 (Polycystin-2L1) (Polycystic kidney disease 2-like 1 protein) (Polycystin-2 homolog)	cellular response to acidic pH [GO:0071468]; cellular response to pH [GO:0071467]; detection of chemical stimulus involved in sensory perception of sour taste [GO:0001581]; detection of chemical stimulus involved in sensory perception of taste [GO:0050912]; detection of mechanical stimulus [GO:0050982]; inorganic cation transmembrane transport [GO:0098662]; monoatomic cation transport [GO:0006812…	actin cytoskeleton [GO:0015629]; calcium channel complex [GO:0034704]; cation channel complex [GO:0034703]; ciliary membrane [GO:0060170]; cytoplasmic vesicle [GO:0031410]; cytosol [GO:0005829]; endoplasmic reticulum [GO:0005783]; membrane [GO:0016020]; non-motile cilium [GO:0097730]; plasma membrane [GO:0005886]; receptor complex [GO:0043235]	actin cytoskeleton [GO:0015629]; calcium channel complex [GO:0034704]; cation channel complex [GO:0034703]; ciliary membrane [GO:0060170]; cytoplasmic vesicle [GO:0031410]; cytosol [GO:0005829]; endoplasmic reticulum [GO:0005783]; membrane [GO:0016020]; non-motile cilium [GO:0097730]; plasma membrane [GO:0005886]; receptor complex [GO:0043235]; calcium channel activity [GO:0005262]; calcium ion b…	calcium channel activity [GO:0005262]; calcium ion binding [GO:0005509]; calcium-activated potassium channel activity [GO:0015269]; identical protein binding [GO:0042802]; monoatomic cation channel activity [GO:0005261]; muscle alpha-actinin binding [GO:0051371]; sodium channel activity [GO:0005272]; transmembrane transporter binding [GO:0044325]	SUBCELLULAR LOCATION: Cell projection, cilium membrane {ECO:0000269|PubMed:24336288, ECO:0000269|PubMed:24336289}; Multi-pass membrane protein {ECO:0000269|PubMed:29567962}. Cell membrane {ECO:0000269|PubMed:15548533, ECO:0000269|PubMed:16891422, ECO:0000269|PubMed:18535624, ECO:0000269|PubMed:19464260, ECO:0000269|PubMed:20406802, ECO:0000269|PubMed:20538909, ECO:0000269|PubMed:21185261, ECO:000…
A2A432	CUL4B_MOUSE	Cullin-4B (CUL-4B)	astrocyte differentiation [GO:0048708]; cellular response to UV [GO:0034644]; DNA damage response [GO:0006974]; gene expression [GO:0010467]; neuron projection development [GO:0031175]; positive regulation of G1/S transition of mitotic cell cycle [GO:1900087]; positive regulation of protein catabolic process [GO:0045732]; proteasomal protein catabolic process [GO:0010498]; protein polyubiquitinat…	Cul4A-RING E3 ubiquitin ligase complex [GO:0031464]; Cul4B-RING E3 ubiquitin ligase complex [GO:0031465]; cytosol [GO:0005829]; nucleoplasm [GO:0005654]; nucleus [GO:0005634]	Cul4A-RING E3 ubiquitin ligase complex [GO:0031464]; Cul4B-RING E3 ubiquitin ligase complex [GO:0031465]; cytosol [GO:0005829]; nucleoplasm [GO:0005654]; nucleus [GO:0005634]; damaged DNA binding [GO:0003684]; ubiquitin protein ligase binding [GO:0031625]; astrocyte differentiation [GO:0048708]; cellular response to UV [GO:0034644]; DNA damage response [GO:0006974]; gene expression [GO:0010467]; …	damaged DNA binding [GO:0003684]; ubiquitin protein ligase binding [GO:0031625]	SUBCELLULAR LOCATION: Cytoplasm {ECO:0000269|PubMed:24357321}. Nucleus {ECO:0000269|PubMed:24357321}. Note=More concentrated in nuclei than in cytoplasm in germinal vesicle (GV) stage oocytes, zygotes and the 2-cell stage, but distributed in the cytoplasm at the MII-stage oocytes. {ECO:0000269|PubMed:24357321}.
A2A5K6	ZN335_MOUSE	Zinc finger protein 335 (NRC-interacting factor 1) (NIF-1)	brain development [GO:0007420]; brain morphogenesis [GO:0048854]; cerebral cortex neuron differentiation [GO:0021895]; epigenetic regulation of gene expression [GO:0040029]; in utero embryonic development [GO:0001701]; neuron projection morphogenesis [GO:0048812]; positive regulation of lymphocyte proliferation [GO:0050671]; positive regulation of neuroblast proliferation [GO:0002052]; positive r…	histone methyltransferase complex [GO:0035097]; nucleus [GO:0005634]	histone methyltransferase complex [GO:0035097]; nucleus [GO:0005634]; histone methyltransferase binding [GO:1990226]; metal ion binding [GO:0046872]; RNA polymerase II cis-regulatory region sequence-specific DNA binding [GO:0000978]; transcription cis-regulatory region binding [GO:0000976]; brain development [GO:0007420]; brain morphogenesis [GO:0048854]; cerebral cortex neuron differentiation [G…	histone methyltransferase binding [GO:1990226]; metal ion binding [GO:0046872]; RNA polymerase II cis-regulatory region sequence-specific DNA binding [GO:0000978]; transcription cis-regulatory region binding [GO:0000976]	SUBCELLULAR LOCATION: Nucleus {ECO:0000269|PubMed:23178126}.
A2A5N8	LMBL1_MOUSE	Lethal(3)malignant brain tumor-like protein 1 (H-l(3)mbt) (H-l(3)mbt protein) (L(3)mbt-like) (L(3)mbt protein homolog)	chromatin organization [GO:0006325]; epigenetic regulation of gene expression [GO:0040029]; hemopoiesis [GO:0030097]; heterochromatin formation [GO:0031507]; negative regulation of DNA-templated transcription [GO:0045892]; regulation of megakaryocyte differentiation [GO:0045652]; regulation of mitotic nuclear division [GO:0007088]	chromatin [GO:0000785]; chromatin lock complex [GO:0061793]; condensed chromosome [GO:0000793]; nucleoplasm [GO:0005654]; nucleus [GO:0005634]	chromatin [GO:0000785]; chromatin lock complex [GO:0061793]; condensed chromosome [GO:0000793]; nucleoplasm [GO:0005654]; nucleus [GO:0005634]; chromatin binding [GO:0003682]; histone binding [GO:0042393]; methylated histone binding [GO:0035064]; nucleosome binding [GO:0031491]; zinc ion binding [GO:0008270]; chromatin organization [GO:0006325]; epigenetic regulation of gene expression [GO:004002…	chromatin binding [GO:0003682]; histone binding [GO:0042393]; methylated histone binding [GO:0035064]; nucleosome binding [GO:0031491]; zinc ion binding [GO:0008270]	SUBCELLULAR LOCATION: Nucleus {ECO:0000250}. Note=Excluded from the nucleolus. Does not colocalize with the PcG protein BMI1, suggesting that these two proteins do not belong to the same complex (By similarity). {ECO:0000250}.
A2A5R2	BIG2_MOUSE	Brefeldin A-inhibited guanine nucleotide-exchange protein 2 (Brefeldin A-inhibited GEP 2) (ADP-ribosylation factor guanine nucleotide-exchange factor 2)	endomembrane system organization [GO:0010256]; endosome organization [GO:0007032]; exocytosis [GO:0006887]; Golgi to plasma membrane transport [GO:0006893]; intracellular signal transduction [GO:0035556]; positive regulation of tumor necrosis factor production [GO:0032760]; protein transport [GO:0015031]; receptor recycling [GO:0001881]; regulation of ARF protein signal transduction [GO:0032012]	asymmetric synapse [GO:0032279]; axonemal microtubule [GO:0005879]; centrosome [GO:0005813]; cytoplasmic vesicle [GO:0031410]; cytosol [GO:0005829]; dendritic spine [GO:0043197]; GABA-ergic synapse [GO:0098982]; glutamatergic synapse [GO:0098978]; Golgi membrane [GO:0000139]; membrane [GO:0016020]; microtubule organizing center [GO:0005815]; perinuclear region of cytoplasm [GO:0048471]; postsynap…	asymmetric synapse [GO:0032279]; axonemal microtubule [GO:0005879]; centrosome [GO:0005813]; cytoplasmic vesicle [GO:0031410]; cytosol [GO:0005829]; dendritic spine [GO:0043197]; GABA-ergic synapse [GO:0098982]; glutamatergic synapse [GO:0098978]; Golgi membrane [GO:0000139]; membrane [GO:0016020]; microtubule organizing center [GO:0005815]; perinuclear region of cytoplasm [GO:0048471]; postsynap…	GABA receptor binding [GO:0050811]; guanyl-nucleotide exchange factor activity [GO:0005085]; myosin binding [GO:0017022]; protein kinase A regulatory subunit binding [GO:0034237]	SUBCELLULAR LOCATION: Cytoplasm {ECO:0000250}. Membrane {ECO:0000250}. Golgi apparatus {ECO:0000250}. Cytoplasm, perinuclear region {ECO:0000250}. Golgi apparatus, trans-Golgi network {ECO:0000250}. Endosome {ECO:0000250}. Cytoplasm, cytoskeleton, microtubule organizing center, centrosome {ECO:0000250}. Cell projection, dendrite {ECO:0000250}. Cytoplasmic vesicle {ECO:0000250}. Synapse {ECO:00002…
A2A5Z6	SMUF2_MOUSE	E3 ubiquitin-protein ligase SMURF2 (EC 2.3.2.26) (HECT-type E3 ubiquitin transferase SMURF2) (SMAD ubiquitination regulatory factor 2) (SMAD-specific E3 ubiquitin-protein ligase 2)	negative regulation of BMP signaling pathway [GO:0030514]; negative regulation of transforming growth factor beta receptor signaling pathway [GO:0030512]; positive regulation of trophoblast cell migration [GO:1901165]; proteasome-mediated ubiquitin-dependent protein catabolic process [GO:0043161]; protein ubiquitination [GO:0016567]	cytoplasm [GO:0005737]; cytosol [GO:0005829]; membrane raft [GO:0045121]; nuclear speck [GO:0016607]; plasma membrane [GO:0005886]; ubiquitin ligase complex [GO:0000151]	cytoplasm [GO:0005737]; cytosol [GO:0005829]; membrane raft [GO:0045121]; nuclear speck [GO:0016607]; plasma membrane [GO:0005886]; ubiquitin ligase complex [GO:0000151]; identical protein binding [GO:0042802]; SMAD binding [GO:0046332]; transforming growth factor beta receptor binding [GO:0005160]; ubiquitin protein ligase activity [GO:0061630]; negative regulation of BMP signaling pathway [GO:0…	identical protein binding [GO:0042802]; SMAD binding [GO:0046332]; transforming growth factor beta receptor binding [GO:0005160]; ubiquitin protein ligase activity [GO:0061630]	SUBCELLULAR LOCATION: Nucleus {ECO:0000250|UniProtKB:Q9HAU4}. Cytoplasm {ECO:0000250|UniProtKB:Q9HAU4}. Cell membrane {ECO:0000250|UniProtKB:Q9HAU4}. Membrane raft {ECO:0000250|UniProtKB:Q9HAU4}. Note=Cytoplasmic in the presence of SMAD7. Colocalizes with CAV1, SMAD7 and TGF-beta receptor in membrane rafts. {ECO:0000250|UniProtKB:Q9HAU4}.
A2A6C4	SPP2C_MOUSE	Signal peptide peptidase-like 2C (SPP-like 2C) (SPPL2c) (EC 3.4.23.-) (Intramembrane protease 5) (IMP-5)	acrosome assembly [GO:0001675]; fusion of sperm to egg plasma membrane involved in single fertilization [GO:0007342]; intracellular calcium ion homeostasis [GO:0006874]; membrane protein intracellular domain proteolysis [GO:0031293]; membrane protein proteolysis [GO:0033619]; protein stabilization [GO:0050821]; spermatogenesis [GO:0007283]	cytoplasmic side of endoplasmic reticulum membrane [GO:0098554]; endoplasmic reticulum membrane [GO:0005789]; Golgi-associated vesicle membrane [GO:0030660]; lumenal side of endoplasmic reticulum membrane [GO:0098553]; lysosomal membrane [GO:0005765]	cytoplasmic side of endoplasmic reticulum membrane [GO:0098554]; endoplasmic reticulum membrane [GO:0005789]; Golgi-associated vesicle membrane [GO:0030660]; lumenal side of endoplasmic reticulum membrane [GO:0098553]; lysosomal membrane [GO:0005765]; aspartic endopeptidase activity, intramembrane cleaving [GO:0042500]; aspartic-type endopeptidase activity [GO:0004190]; molecular adaptor activity…	aspartic endopeptidase activity, intramembrane cleaving [GO:0042500]; aspartic-type endopeptidase activity [GO:0004190]; molecular adaptor activity [GO:0060090]; protein homodimerization activity [GO:0042803]	SUBCELLULAR LOCATION: Endoplasmic reticulum membrane {ECO:0000269|PubMed:30733280, ECO:0000269|PubMed:30733281, ECO:0000269|PubMed:35960805}; Multi-pass membrane protein {ECO:0000250|UniProtKB:Q8IUH8}; Lumenal side {ECO:0000269|PubMed:30733280}.
A2A6Q5	CDC27_MOUSE	Cell division cycle protein 27 homolog	anaphase-promoting complex-dependent catabolic process [GO:0031145]; cell division [GO:0051301]; metaphase/anaphase transition of mitotic cell cycle [GO:0007091]; protein K11-linked ubiquitination [GO:0070979]; protein K48-linked ubiquitination [GO:0070936]; protein ubiquitination [GO:0016567]	anaphase-promoting complex [GO:0005680]; centrosome [GO:0005813]; cytoplasm [GO:0005737]; mitotic spindle [GO:0072686]; nucleoplasm [GO:0005654]; nucleus [GO:0005634]; spindle [GO:0005819]	anaphase-promoting complex [GO:0005680]; centrosome [GO:0005813]; cytoplasm [GO:0005737]; mitotic spindle [GO:0072686]; nucleoplasm [GO:0005654]; nucleus [GO:0005634]; spindle [GO:0005819]; protein phosphatase binding [GO:0019903]; anaphase-promoting complex-dependent catabolic process [GO:0031145]; cell division [GO:0051301]; metaphase/anaphase transition of mitotic cell cycle [GO:0007091]; prot…	protein phosphatase binding [GO:0019903]	SUBCELLULAR LOCATION: Nucleus {ECO:0000250|UniProtKB:P30260}. Cytoplasm, cytoskeleton, spindle {ECO:0000250|UniProtKB:P30260}.
A2A7Q9	RN19B_MOUSE	E3 ubiquitin-protein ligase RNF19B (EC 2.3.2.31) (IBR domain-containing protein 3) (Natural killer lytic-associated molecule) (RING finger protein 19B)	adaptive immune response [GO:0002250]; natural killer cell mediated cytotoxicity [GO:0042267]; protein autoubiquitination [GO:0051865]; protein polyubiquitination [GO:0000209]; ubiquitin-dependent protein catabolic process [GO:0006511]	cytolytic granule [GO:0044194]; cytoplasm [GO:0005737]; cytosol [GO:0005829]; endoplasmic reticulum [GO:0005783]; endoplasmic reticulum membrane [GO:0005789]; ubiquitin ligase complex [GO:0000151]	cytolytic granule [GO:0044194]; cytoplasm [GO:0005737]; cytosol [GO:0005829]; endoplasmic reticulum [GO:0005783]; endoplasmic reticulum membrane [GO:0005789]; ubiquitin ligase complex [GO:0000151]; ubiquitin binding [GO:0043130]; ubiquitin conjugating enzyme binding [GO:0031624]; ubiquitin protein ligase activity [GO:0061630]; zinc ion binding [GO:0008270]; adaptive immune response [GO:0002250]; …	ubiquitin binding [GO:0043130]; ubiquitin conjugating enzyme binding [GO:0031624]; ubiquitin protein ligase activity [GO:0061630]; zinc ion binding [GO:0008270]	SUBCELLULAR LOCATION: Cytoplasmic granule membrane {ECO:0000250|UniProtKB:Q6ZMZ0}; Multi-pass membrane protein {ECO:0000250|UniProtKB:Q6ZMZ0}. Endoplasmic reticulum membrane {ECO:0000250|UniProtKB:Q6ZMZ0}; Multi-pass membrane protein {ECO:0000250|UniProtKB:Q6ZMZ0}.
A2A825	CPLN2_MOUSE	Ciliogenesis and planar polarity effector 2 (REM2- and Rab-like small GTPase 1)	axoneme assembly [GO:0035082]; cilium assembly [GO:0060271]; cranial skeletal system development [GO:1904888]; endocardial cushion fusion [GO:0003274]; exocytosis [GO:0006887]; limb development [GO:0060173]; protein localization [GO:0008104]; protein processing [GO:0016485]; protein transport [GO:0015031]; regulation of exocytosis [GO:0017157]; regulation of smoothened signaling pathway [GO:00085…	centriole [GO:0005814]; ciliary basal body [GO:0036064]; ciliary base [GO:0097546]; ciliary transition zone [GO:0035869]; cytoplasm [GO:0005737]	centriole [GO:0005814]; ciliary basal body [GO:0036064]; ciliary base [GO:0097546]; ciliary transition zone [GO:0035869]; cytoplasm [GO:0005737]; GTP binding [GO:0005525]; GTPase activity [GO:0003924]; axoneme assembly [GO:0035082]; cilium assembly [GO:0060271]; cranial skeletal system development [GO:1904888]; endocardial cushion fusion [GO:0003274]; exocytosis [GO:0006887]; limb development [GO…	GTP binding [GO:0005525]; GTPase activity [GO:0003924]	SUBCELLULAR LOCATION: Cytoplasm, cytoskeleton, cilium basal body {ECO:0000250|UniProtKB:Q6GNL4}.
A2A863	ITB4_MOUSE	Integrin beta-4 (CD antigen CD104)	autophagy [GO:0006914]; cell adhesion [GO:0007155]; cell motility [GO:0048870]; cell-cell adhesion [GO:0098609]; cell-matrix adhesion [GO:0007160]; filopodium assembly [GO:0046847]; hemidesmosome assembly [GO:0031581]; integrin-mediated signaling pathway [GO:0007229]; mesodermal cell differentiation [GO:0048333]; myelination in peripheral nervous system [GO:0022011]; nail development [GO:0035878]…	basal plasma membrane [GO:0009925]; basement membrane [GO:0005604]; cell cortex [GO:0005938]; cell leading edge [GO:0031252]; cell surface [GO:0009986]; focal adhesion [GO:0005925]; glutamatergic synapse [GO:0098978]; hemidesmosome [GO:0030056]; integrin complex [GO:0008305]; nuclear membrane [GO:0031965]; nucleolus [GO:0005730]; postsynaptic membrane [GO:0045211]; receptor complex [GO:0043235]	basal plasma membrane [GO:0009925]; basement membrane [GO:0005604]; cell cortex [GO:0005938]; cell leading edge [GO:0031252]; cell surface [GO:0009986]; focal adhesion [GO:0005925]; glutamatergic synapse [GO:0098978]; hemidesmosome [GO:0030056]; integrin complex [GO:0008305]; nuclear membrane [GO:0031965]; nucleolus [GO:0005730]; postsynaptic membrane [GO:0045211]; receptor complex [GO:0043235]; …	G protein-coupled receptor binding [GO:0001664]; insulin-like growth factor I binding [GO:0031994]; integrin binding [GO:0005178]; metal ion binding [GO:0046872]; neuregulin binding [GO:0038132]	SUBCELLULAR LOCATION: Cell membrane {ECO:0000250}; Single-pass type I membrane protein {ECO:0000250}. Cell membrane {ECO:0000250}; Lipid-anchor {ECO:0000250}. Cell junction, hemidesmosome {ECO:0000250}. Note=Colocalizes with DST at the leading edge of migrating keratinocytes. {ECO:0000250}.
A2A884	ZEP3_MOUSE	Transcription factor HIVEP3 (Human immunodeficiency virus type I enhancer-binding protein 3 homolog) (KB-binding and recognition component) (Kappa-B and V(D)J recombination signal sequences-binding protein) (Kappa-binding protein 1) (KBP-1) (Recombinant component) (Schnurri-3) (Zinc finger protein ZAS3)	positive regulation of DNA-templated transcription [GO:0045893]; regulation of transcription by RNA polymerase II [GO:0006357]; skeletal muscle cell differentiation [GO:0035914]	cytosol [GO:0005829]; nucleus [GO:0005634]	cytosol [GO:0005829]; nucleus [GO:0005634]; DNA binding [GO:0003677]; DNA-binding transcription factor activity, RNA polymerase II-specific [GO:0000981]; metal ion binding [GO:0046872]; RNA polymerase II cis-regulatory region sequence-specific DNA binding [GO:0000978]; positive regulation of DNA-templated transcription [GO:0045893]; regulation of transcription by RNA polymerase II [GO:0006357]; s…	DNA binding [GO:0003677]; DNA-binding transcription factor activity, RNA polymerase II-specific [GO:0000981]; metal ion binding [GO:0046872]; RNA polymerase II cis-regulatory region sequence-specific DNA binding [GO:0000978]	SUBCELLULAR LOCATION: Cytoplasm {ECO:0000269|PubMed:11804591}. Nucleus {ECO:0000269|PubMed:11804591}.
A2A891	CMTA1_MOUSE	Calmodulin-binding transcription activator 1	neuromuscular process controlling balance [GO:0050885]; positive regulation of calcineurin-NFAT signaling cascade [GO:0070886]; positive regulation of protein dephosphorylation [GO:0035307]; positive regulation of transcription by RNA polymerase II [GO:0045944]; regulation of transcription by RNA polymerase II [GO:0006357]	cytosol [GO:0005829]; nucleolus [GO:0005730]; nucleus [GO:0005634]	cytosol [GO:0005829]; nucleolus [GO:0005730]; nucleus [GO:0005634]; double-stranded DNA binding [GO:0003690]; sequence-specific DNA binding [GO:0043565]; transcription coregulator activity [GO:0003712]; neuromuscular process controlling balance [GO:0050885]; positive regulation of calcineurin-NFAT signaling cascade [GO:0070886]; positive regulation of protein dephosphorylation [GO:0035307]; posit…	double-stranded DNA binding [GO:0003690]; sequence-specific DNA binding [GO:0043565]; transcription coregulator activity [GO:0003712]	SUBCELLULAR LOCATION: Nucleus {ECO:0000250|UniProtKB:Q9Y6Y1, ECO:0000255|PROSITE-ProRule:PRU00767}. Cytoplasm {ECO:0000250|UniProtKB:Q9Y6Y1}.
A2A8L1	CHD5_MOUSE	Chromodomain-helicase-DNA-binding protein 5 (CHD-5) (EC 3.6.4.12) (ATP-dependent helicase CHD5)	cerebral cortex neuron differentiation [GO:0021895]; chromatin remodeling [GO:0006338]; negative regulation of cell population proliferation [GO:0008285]; negative regulation of transcription by RNA polymerase II [GO:0000122]; positive regulation of signal transduction by p53 class mediator [GO:1901798]; regulation of cell differentiation [GO:0045595]; sperm DNA condensation [GO:0035092]; transcr…	chromatin [GO:0000785]; heterochromatin [GO:0000792]; nucleus [GO:0005634]; NuRD complex [GO:0016581]	chromatin [GO:0000785]; heterochromatin [GO:0000792]; nucleus [GO:0005634]; NuRD complex [GO:0016581]; ATP binding [GO:0005524]; ATP hydrolysis activity [GO:0016887]; ATP-dependent chromatin remodeler activity [GO:0140658]; chromatin binding [GO:0003682]; DNA binding [GO:0003677]; H3K27me3 modified histone binding [GO:0061628]; helicase activity [GO:0004386]; histone binding [GO:0042393]; histone…	ATP binding [GO:0005524]; ATP hydrolysis activity [GO:0016887]; ATP-dependent chromatin remodeler activity [GO:0140658]; chromatin binding [GO:0003682]; DNA binding [GO:0003677]; H3K27me3 modified histone binding [GO:0061628]; helicase activity [GO:0004386]; histone binding [GO:0042393]; histone deacetylase binding [GO:0042826]; metal ion binding [GO:0046872]	SUBCELLULAR LOCATION: Nucleus {ECO:0000269|PubMed:23318260, ECO:0000269|PubMed:23948251}. Chromosome {ECO:0000269|PubMed:27806305}.
A2A8L5	PTPRF_MOUSE	Receptor-type tyrosine-protein phosphatase F (EC 3.1.3.48) (Leukocyte common antigen related) (LAR)	cell migration [GO:0016477]; homophilic cell adhesion via plasma membrane adhesion molecules [GO:0007156]; negative regulation of cell population proliferation [GO:0008285]; negative regulation of cell projection organization [GO:0031345]; negative regulation of cytokine-mediated signaling pathway [GO:0001960]; negative regulation of epidermal growth factor receptor signaling pathway [GO:0042059]…	endosome [GO:0005768]; excitatory synapse [GO:0060076]; growth cone [GO:0030426]; neuron projection [GO:0043005]; neuronal cell body [GO:0043025]; postsynaptic density membrane [GO:0098839]	endosome [GO:0005768]; excitatory synapse [GO:0060076]; growth cone [GO:0030426]; neuron projection [GO:0043005]; neuronal cell body [GO:0043025]; postsynaptic density membrane [GO:0098839]; cell adhesion molecule binding [GO:0050839]; chondroitin sulfate proteoglycan binding [GO:0035373]; heparin binding [GO:0008201]; insulin receptor binding [GO:0005158]; phosphate ion binding [GO:0042301]; pho…	cell adhesion molecule binding [GO:0050839]; chondroitin sulfate proteoglycan binding [GO:0035373]; heparin binding [GO:0008201]; insulin receptor binding [GO:0005158]; phosphate ion binding [GO:0042301]; phosphoprotein phosphatase activity [GO:0004721]; protein tyrosine phosphatase activity [GO:0004725]; protein-containing complex binding [GO:0044877]; receptor tyrosine kinase binding [GO:003097…	SUBCELLULAR LOCATION: Membrane {ECO:0000305}; Single-pass membrane protein {ECO:0000305}.
A2A8U2	TM201_MOUSE	Transmembrane protein 201 (Spindle-associated membrane protein 1)	fibroblast migration [GO:0010761]; nuclear migration [GO:0007097]; nuclear migration along microtubule [GO:0030473]	nuclear inner membrane [GO:0005637]; nuclear membrane [GO:0031965]	nuclear inner membrane [GO:0005637]; nuclear membrane [GO:0031965]; actin filament binding [GO:0051015]; lamin binding [GO:0005521]; fibroblast migration [GO:0010761]; nuclear migration [GO:0007097]; nuclear migration along microtubule [GO:0030473]	actin filament binding [GO:0051015]; lamin binding [GO:0005521]	SUBCELLULAR LOCATION: [Isoform 2]: Nucleus inner membrane {ECO:0000250|UniProtKB:Q5SNT2}; Multi-pass membrane protein {ECO:0000250|UniProtKB:Q5SNT2}. Note=The C-terminal of isoform 2 is located on the nucleoplasmic side. During interphase, isoform 2 is distributed in the inner nuclear membrane and during mitosis, it is found in the ER but it also localizes to the polar regions of the mitotic spin…
A2A935	PRD16_MOUSE	Histone-lysine N-methyltransferase PRDM16 (EC 2.1.1.367) (PR domain zinc finger protein 16) (PR domain-containing protein 16) (Transcription factor MEL1) (MDS1/EVI1-like gene 1)	brown fat cell differentiation [GO:0050873]; heterochromatin organization [GO:0070828]; methylation [GO:0032259]; negative regulation of DNA-templated transcription [GO:0045892]; negative regulation of granulocyte differentiation [GO:0030853]; negative regulation of transcription by RNA polymerase II [GO:0000122]; negative regulation of transforming growth factor beta receptor signaling pathway […	cytoplasm [GO:0005737]; nucleus [GO:0005634]; transcription regulator complex [GO:0005667]; transcription repressor complex [GO:0017053]	cytoplasm [GO:0005737]; nucleus [GO:0005634]; transcription regulator complex [GO:0005667]; transcription repressor complex [GO:0017053]; DNA-binding transcription activator activity, RNA polymerase II-specific [GO:0001228]; histone H3K9 methyltransferase activity [GO:0046974]; histone H3K9 monomethyltransferase activity [GO:0140948]; histone H3K9me2 methyltransferase activity [GO:0140947]; metal…	DNA-binding transcription activator activity, RNA polymerase II-specific [GO:0001228]; histone H3K9 methyltransferase activity [GO:0046974]; histone H3K9 monomethyltransferase activity [GO:0140948]; histone H3K9me2 methyltransferase activity [GO:0140947]; metal ion binding [GO:0046872]; RNA polymerase II cis-regulatory region sequence-specific DNA binding [GO:0000978]; sequence-specific DNA bindi…	SUBCELLULAR LOCATION: Nucleus {ECO:0000269|PubMed:18483224}. Cytoplasm {ECO:0000250|UniProtKB:Q9HAZ2}.
A2A974	CP4CB_MOUSE	Cytochrome P450 4A12B (EC 1.14.14.1)	arachidonic acid metabolic process [GO:0019369]; fatty acid metabolic process [GO:0006631]; icosanoid biosynthetic process [GO:0046456]; kidney development [GO:0001822]; lauric acid metabolic process [GO:0048252]; linoleic acid metabolic process [GO:0043651]; omega-hydroxylase P450 pathway [GO:0097267]	endoplasmic reticulum membrane [GO:0005789]; intracellular membrane-bounded organelle [GO:0043231]	endoplasmic reticulum membrane [GO:0005789]; intracellular membrane-bounded organelle [GO:0043231]; alkane 1-monooxygenase activity [GO:0018685]; arachidonic acid monooxygenase activity [GO:0008391]; arachidonic acid omega-hydroxylase activity [GO:0052869]; aromatase activity [GO:0070330]; fatty acid omega-hydroxylase activity [GO:0120250]; heme binding [GO:0020037]; iron ion binding [GO:0005506]…	alkane 1-monooxygenase activity [GO:0018685]; arachidonic acid monooxygenase activity [GO:0008391]; arachidonic acid omega-hydroxylase activity [GO:0052869]; aromatase activity [GO:0070330]; fatty acid omega-hydroxylase activity [GO:0120250]; heme binding [GO:0020037]; iron ion binding [GO:0005506]; monooxygenase activity [GO:0004497]	SUBCELLULAR LOCATION: Endoplasmic reticulum membrane {ECO:0000269|PubMed:17112342}; Peripheral membrane protein. Microsome membrane {ECO:0000269|PubMed:17112342}; Peripheral membrane protein.
A2A9A2	DMTA2_MOUSE	Doublesex- and mab-3-related transcription factor A2 (Doublesex- and mab-3-related transcription factor 5)	cerebral cortex regionalization [GO:0021796]; dopaminergic neuron differentiation [GO:0071542]; germ cell development [GO:0007281]; neuroblast proliferation [GO:0007405]; neuron fate specification [GO:0048665]; positive regulation of neuroblast proliferation [GO:0002052]; regulation of transcription by RNA polymerase II [GO:0006357]; sex differentiation [GO:0007548]; skeletal muscle cell differen…	nucleus [GO:0005634]	nucleus [GO:0005634]; DNA-binding transcription factor activity, RNA polymerase II-specific [GO:0000981]; identical protein binding [GO:0042802]; metal ion binding [GO:0046872]; RNA polymerase II cis-regulatory region sequence-specific DNA binding [GO:0000978]; sequence-specific DNA binding [GO:0043565]; cerebral cortex regionalization [GO:0021796]; dopaminergic neuron differentiation [GO:0071542…	DNA-binding transcription factor activity, RNA polymerase II-specific [GO:0000981]; identical protein binding [GO:0042802]; metal ion binding [GO:0046872]; RNA polymerase II cis-regulatory region sequence-specific DNA binding [GO:0000978]; sequence-specific DNA binding [GO:0043565]	SUBCELLULAR LOCATION: Nucleus {ECO:0000255|PROSITE-ProRule:PRU00070}.
A2A9C3	SZT2_MOUSE	KICSTOR complex protein SZT2 (Seizure threshold 2 protein) (Transcript increased in glutamate resistance) (TIGR)	cellular response to amino acid starvation [GO:0034198]; cellular response to glucose starvation [GO:0042149]; central nervous system development [GO:0007417]; corpus callosum morphogenesis [GO:0021540]; negative regulation of TORC1 signaling [GO:1904262]; pigmentation [GO:0043473]; post-embryonic development [GO:0009791]; protein localization to lysosome [GO:0061462]; regulation of superoxide di…	GATOR1 complex [GO:1990130]; GATOR2 complex [GO:0061700]; KICSTOR complex [GO:0140007]; lysosomal membrane [GO:0005765]; peroxisome [GO:0005777]	GATOR1 complex [GO:1990130]; GATOR2 complex [GO:0061700]; KICSTOR complex [GO:0140007]; lysosomal membrane [GO:0005765]; peroxisome [GO:0005777]; cellular response to amino acid starvation [GO:0034198]; cellular response to glucose starvation [GO:0042149]; central nervous system development [GO:0007417]; corpus callosum morphogenesis [GO:0021540]; negative regulation of TORC1 signaling [GO:190426…		SUBCELLULAR LOCATION: Lysosome membrane {ECO:0000250|UniProtKB:Q5T011}. Peroxisome {ECO:0000269|PubMed:20045724}. Note=Localization to lysosomes is amino acid-independent. {ECO:0000250|UniProtKB:Q5T011}.
A2A9F4	KDF1_MOUSE	Keratinocyte differentiation factor 1	developmental growth [GO:0048589]; establishment of skin barrier [GO:0061436]; keratinocyte development [GO:0003334]; keratinocyte proliferation [GO:0043616]; limb epidermis development [GO:0060887]; morphogenesis of embryonic epithelium [GO:0016331]; negative regulation of keratinocyte proliferation [GO:0010839]; negative regulation of stem cell proliferation [GO:2000647]; positive regulation of…	anchoring junction [GO:0070161]; cell cortex [GO:0005938]; cell junction [GO:0030054]; cell leading edge [GO:0031252]; cytoplasm [GO:0005737]	anchoring junction [GO:0070161]; cell cortex [GO:0005938]; cell junction [GO:0030054]; cell leading edge [GO:0031252]; cytoplasm [GO:0005737]; developmental growth [GO:0048589]; establishment of skin barrier [GO:0061436]; keratinocyte development [GO:0003334]; keratinocyte proliferation [GO:0043616]; limb epidermis development [GO:0060887]; morphogenesis of embryonic epithelium [GO:0016331]; nega…		SUBCELLULAR LOCATION: Cytoplasm {ECO:0000269|PubMed:24075906}. Cell junction {ECO:0000269|PubMed:24075906}. Note=Localized at cell borders in single layered keratinocytes. Localized at cell borders in the basal and spinous layers but is more diffusely localized in the granular layer. Colocalized with actin near the cell membrane, especially in cellular protrusions.
A2AA28	MET23_MOUSE	Histone-arginine methyltransferase METTL23 (EC 2.1.1.319) (Methyltransferase-like protein 23)	cognition [GO:0050890]; epigenetic programing of male pronucleus [GO:0044727]; epigenetic programming in the zygotic pronuclei [GO:0044725]; methylation [GO:0032259]; positive regulation of transcription by RNA polymerase II [GO:0045944]	cytoplasm [GO:0005737]; female pronucleus [GO:0001939]; male pronucleus [GO:0001940]; nucleoplasm [GO:0005654]; nucleus [GO:0005634]; protein-containing complex [GO:0032991]	cytoplasm [GO:0005737]; female pronucleus [GO:0001939]; male pronucleus [GO:0001940]; nucleoplasm [GO:0005654]; nucleus [GO:0005634]; protein-containing complex [GO:0032991]; DNA-binding transcription factor binding [GO:0140297]; heat shock protein binding [GO:0031072]; histone H3R17 methyltransferase activity [GO:0035642]; histone methyltransferase activity [GO:0042054]; protein-arginine omega-N…	DNA-binding transcription factor binding [GO:0140297]; heat shock protein binding [GO:0031072]; histone H3R17 methyltransferase activity [GO:0035642]; histone methyltransferase activity [GO:0042054]; protein-arginine omega-N asymmetric methyltransferase activity [GO:0035242]; protein-lysine N-methyltransferase activity [GO:0016279]	SUBCELLULAR LOCATION: Nucleus {ECO:0000269|PubMed:28930672}. Cytoplasm {ECO:0000269|PubMed:28930672}. Note=Localizes in male and female zygote pronucleus and cytoplasm. {ECO:0000269|PubMed:28930672}.
A2AAE1	BLTP1_MOUSE	Bridge-like lipid transfer protein family member 1 (Fragile site-associated protein homolog)	adipose tissue development [GO:0060612]; endocytic recycling [GO:0032456]; endosomal transport [GO:0016197]; fat cell differentiation [GO:0045444]; intermembrane lipid transfer [GO:0120009]; lipid metabolic process [GO:0006629]; lipid storage [GO:0019915]; nucleus localization [GO:0051647]; phagocytosis [GO:0006909]; regulation of cell growth [GO:0001558]; spermatogenesis [GO:0007283]; synaptic v…	endoplasmic reticulum membrane [GO:0005789]; endoplasmic reticulum-plasma membrane contact site [GO:0140268]; mitochondrial membrane [GO:0031966]; nucleus [GO:0005634]; plasma membrane [GO:0005886]; presynapse [GO:0098793]	endoplasmic reticulum membrane [GO:0005789]; endoplasmic reticulum-plasma membrane contact site [GO:0140268]; mitochondrial membrane [GO:0031966]; nucleus [GO:0005634]; plasma membrane [GO:0005886]; presynapse [GO:0098793]; phosphatidylethanolamine transfer activity [GO:1904121]; adipose tissue development [GO:0060612]; endocytic recycling [GO:0032456]; endosomal transport [GO:0016197]; fat cell …	phosphatidylethanolamine transfer activity [GO:1904121]	SUBCELLULAR LOCATION: Cell membrane {ECO:0000250|UniProtKB:Q12150}; Single-pass membrane protein {ECO:0000255}. Endoplasmic reticulum membrane {ECO:0000250|UniProtKB:Q12150}; Single-pass membrane protein {ECO:0000255}. Mitochondrion membrane {ECO:0000250|UniProtKB:Q12150}; Single-pass membrane protein {ECO:0000255}. Note=Localizes to endoplasmic reticulum-cell membrane and some endoplasmic reticu…
A2AAJ9	OBSCN_MOUSE	Obscurin (EC 2.7.11.1) (Obscurin-RhoGEF) (Obscurin-myosin light chain kinase) (Obscurin-MLCK)	cell differentiation [GO:0030154]; negative regulation of phosphatidylinositol 3-kinase/protein kinase B signal transduction [GO:0051898]; protein autophosphorylation [GO:0046777]; protein phosphorylation [GO:0006468]	cytosol [GO:0005829]; extracellular space [GO:0005615]; intercalated disc [GO:0014704]; M band [GO:0031430]; nuclear body [GO:0016604]; plasma membrane [GO:0005886]; sarcolemma [GO:0042383]; sarcomere [GO:0030017]; striated muscle myosin thick filament [GO:0005863]; Z disc [GO:0030018]	cytosol [GO:0005829]; extracellular space [GO:0005615]; intercalated disc [GO:0014704]; M band [GO:0031430]; nuclear body [GO:0016604]; plasma membrane [GO:0005886]; sarcolemma [GO:0042383]; sarcomere [GO:0030017]; striated muscle myosin thick filament [GO:0005863]; Z disc [GO:0030018]; ankyrin binding [GO:0030506]; ATP binding [GO:0005524]; cadherin binding [GO:0045296]; calmodulin binding [GO:0…	ankyrin binding [GO:0030506]; ATP binding [GO:0005524]; cadherin binding [GO:0045296]; calmodulin binding [GO:0005516]; guanyl-nucleotide exchange factor activity [GO:0005085]; metal ion binding [GO:0046872]; phosphatidylinositol bisphosphate binding [GO:1902936]; phosphatidylinositol-3,4,5-trisphosphate binding [GO:0005547]; phosphatidylinositol-3,4-bisphosphate binding [GO:0043325]; phosphatidy…	SUBCELLULAR LOCATION: Cytoplasm, myofibril, sarcomere, M line {ECO:0000269|PubMed:23392350}. Cytoplasm, myofibril, sarcomere, Z line {ECO:0000269|PubMed:23392350}. Cell membrane, sarcolemma {ECO:0000269|PubMed:23392350}. Nucleus {ECO:0000269|PubMed:23392350}. Secreted {ECO:0000269|PubMed:23392350}. Note=Colocalizes with CDH2 and ATP1B1 to the sarcolemma and to intercalating disks in cardiac muscl…
A2AAY5	SPD2B_MOUSE	SH3 and PX domain-containing protein 2B (Factor for adipocyte differentiation 49) (Tyrosine kinase substrate with four SH3 domains)	adipose tissue development [GO:0060612]; bone development [GO:0060348]; cranial skeletal system development [GO:1904888]; eye development [GO:0001654]; heart development [GO:0007507]; osteoblast fate commitment [GO:0002051]; podosome assembly [GO:0071800]; positive regulation of adipose tissue development [GO:1904179]; positive regulation of fat cell differentiation [GO:0045600]; positive regulat…	anchoring junction [GO:0070161]; cell projection [GO:0042995]; cytoplasm [GO:0005737]; podosome [GO:0002102]	anchoring junction [GO:0070161]; cell projection [GO:0042995]; cytoplasm [GO:0005737]; podosome [GO:0002102]; phosphatidylinositol-3,5-bisphosphate binding [GO:0080025]; phosphatidylinositol-3-phosphate binding [GO:0032266]; phosphatidylinositol-4-phosphate binding [GO:0070273]; phosphatidylinositol-5-phosphate binding [GO:0010314]; SH2 domain binding [GO:0042169]; superoxide-generating NADPH oxi…	phosphatidylinositol-3,5-bisphosphate binding [GO:0080025]; phosphatidylinositol-3-phosphate binding [GO:0032266]; phosphatidylinositol-4-phosphate binding [GO:0070273]; phosphatidylinositol-5-phosphate binding [GO:0010314]; SH2 domain binding [GO:0042169]; superoxide-generating NADPH oxidase activator activity [GO:0016176]	SUBCELLULAR LOCATION: Cytoplasm. Cell projection, podosome. Note=Cytoplasmic in normal cells and localizes to podosomes in SRC-transformed cells.
A2ABV5	MED14_MOUSE	Mediator of RNA polymerase II transcription subunit 14 (Cofactor required for Sp1 transcriptional activation subunit 2) (CRSP complex subunit 2) (Mediator complex subunit 14) (Thyroid hormone receptor-associated protein complex 170 kDa component) (Trap170)	positive regulation of transcription by RNA polymerase II [GO:0045944]; positive regulation of transcription elongation by RNA polymerase II [GO:0032968]; positive regulation of transcription initiation by RNA polymerase II [GO:0060261]; regulation of transcription by RNA polymerase II [GO:0006357]; RNA polymerase II preinitiation complex assembly [GO:0051123]; somatic stem cell population mainte…	core mediator complex [GO:0070847]; mediator complex [GO:0016592]; nucleoplasm [GO:0005654]; nucleus [GO:0005634]	core mediator complex [GO:0070847]; mediator complex [GO:0016592]; nucleoplasm [GO:0005654]; nucleus [GO:0005634]; transcription coactivator activity [GO:0003713]; transcription coregulator activity [GO:0003712]; positive regulation of transcription by RNA polymerase II [GO:0045944]; positive regulation of transcription elongation by RNA polymerase II [GO:0032968]; positive regulation of transcri…	transcription coactivator activity [GO:0003713]; transcription coregulator activity [GO:0003712]	SUBCELLULAR LOCATION: Nucleus {ECO:0000305}.
A2AC93	DNAI2_MOUSE	Dynein axonemal intermediate chain 2 (Axonemal dynein intermediate chain 2)	cilium assembly [GO:0060271]; cilium movement [GO:0003341]; determination of left/right symmetry [GO:0007368]; outer dynein arm assembly [GO:0036158]	9+2 motile cilium [GO:0097729]; axonemal dynein complex [GO:0005858]; axoneme [GO:0005930]; cilium [GO:0005929]; cytoplasm [GO:0005737]; dynein axonemal particle [GO:0120293]; external side of plasma membrane [GO:0009897]; microtubule [GO:0005874]; outer dynein arm [GO:0036157]; sperm flagellum [GO:0036126]	9+2 motile cilium [GO:0097729]; axonemal dynein complex [GO:0005858]; axoneme [GO:0005930]; cilium [GO:0005929]; cytoplasm [GO:0005737]; dynein axonemal particle [GO:0120293]; external side of plasma membrane [GO:0009897]; microtubule [GO:0005874]; outer dynein arm [GO:0036157]; sperm flagellum [GO:0036126]; dynein heavy chain binding [GO:0045504]; dynein light chain binding [GO:0045503]; microtu…	dynein heavy chain binding [GO:0045504]; dynein light chain binding [GO:0045503]; microtubule motor activity [GO:0003777]	SUBCELLULAR LOCATION: Cytoplasm, cytoskeleton, cilium axoneme {ECO:0000250|UniProtKB:Q9GZS0}. Dynein axonemal particle {ECO:0000250|UniProtKB:Q4QR00}. Note=Located in the proximal region of respiratory cilia. {ECO:0000250|UniProtKB:Q9GZS0}.
A2AD83	FRMD7_MOUSE	FERM domain-containing protein 7	negative regulation of stress fiber assembly [GO:0051497]; nervous system development [GO:0007399]; positive regulation of lamellipodium assembly [GO:0010592]; positive regulation of small GTPase mediated signal transduction [GO:0051057]; regulation of neuron projection development [GO:0010975]	cytoskeleton [GO:0005856]; cytosol [GO:0005829]; growth cone [GO:0030426]; neuron projection [GO:0043005]; neuronal cell body [GO:0043025]; nucleoplasm [GO:0005654]; plasma membrane [GO:0005886]	cytoskeleton [GO:0005856]; cytosol [GO:0005829]; growth cone [GO:0030426]; neuron projection [GO:0043005]; neuronal cell body [GO:0043025]; nucleoplasm [GO:0005654]; plasma membrane [GO:0005886]; guanyl-nucleotide exchange factor activity [GO:0005085]; negative regulation of stress fiber assembly [GO:0051497]; nervous system development [GO:0007399]; positive regulation of lamellipodium assembly …	guanyl-nucleotide exchange factor activity [GO:0005085]	SUBCELLULAR LOCATION: Cell projection, neuron projection {ECO:0000269|PubMed:19892780}. Cell projection, growth cone {ECO:0000269|PubMed:19892780}. Note=In undifferentiated neurons, located in the actin-rich regions of the cell body. In differentiated neurons, located in the actin-rich regions of the cell body and primary neurite processes but is almost absent from secondary extensions arising fr…
A2AF47	DOC11_MOUSE	Dedicator of cytokinesis protein 11 (Activated Cdc42-associated guanine nucleotide exchange factor) (ACG) (Zizimin-2)	B cell homeostasis [GO:0001782]; marginal zone B cell differentiation [GO:0002315]; positive regulation of filopodium assembly [GO:0051491]; positive regulation of GTPase activity [GO:0043547]; small GTPase-mediated signal transduction [GO:0007264]		guanyl-nucleotide exchange factor activity [GO:0005085]; small GTPase binding [GO:0031267]; B cell homeostasis [GO:0001782]; marginal zone B cell differentiation [GO:0002315]; positive regulation of filopodium assembly [GO:0051491]; positive regulation of GTPase activity [GO:0043547]; small GTPase-mediated signal transduction [GO:0007264]	guanyl-nucleotide exchange factor activity [GO:0005085]; small GTPase binding [GO:0031267]
A2AG06	MEIOC_MOUSE	Meiosis-specific coiled-coil domain-containing protein MEIOC (Meiosis-specific with coiled-coil domain protein)	chromosome organization involved in meiotic cell cycle [GO:0070192]; double-strand break repair [GO:0006302]; female meiosis I [GO:0007144]; germline cell cycle switching, mitotic to meiotic cell cycle [GO:0051729]; male meiosis I [GO:0007141]; metaphase chromosome alignment [GO:0051310]; mRNA stabilization [GO:0048255]; oocyte development [GO:0048599]; spermatid development [GO:0007286]; spermat…	cytoplasm [GO:0005737]; nucleus [GO:0005634]	cytoplasm [GO:0005737]; nucleus [GO:0005634]; chromosome organization involved in meiotic cell cycle [GO:0070192]; double-strand break repair [GO:0006302]; female meiosis I [GO:0007144]; germline cell cycle switching, mitotic to meiotic cell cycle [GO:0051729]; male meiosis I [GO:0007141]; metaphase chromosome alignment [GO:0051310]; mRNA stabilization [GO:0048255]; oocyte development [GO:0048599…		SUBCELLULAR LOCATION: Cytoplasm {ECO:0000269|PubMed:26742488, ECO:0000269|PubMed:28380054}. Nucleus {ECO:0000269|PubMed:28380054}. Note=at late pachytene a fraction is nuclear. {ECO:0000269|PubMed:28380054}.
A2AGH6	MED12_MOUSE	Mediator of RNA polymerase II transcription subunit 12 (Mediator complex subunit 12) (OPA-containing protein) (Thyroid hormone receptor-associated protein complex 230 kDa component) (Trap230) (Trinucleotide repeat-containing gene 11 protein)	axis elongation involved in somitogenesis [GO:0090245]; embryonic brain development [GO:1990403]; embryonic neurocranium morphogenesis [GO:0048702]; embryonic organ development [GO:0048568]; endoderm development [GO:0007492]; heart development [GO:0007507]; neural tube closure [GO:0001843]; neural tube development [GO:0021915]; oligodendrocyte development [GO:0014003]; positive regulation of tran…	CKM complex [GO:1990508]; mediator complex [GO:0016592]; nucleoplasm [GO:0005654]; ubiquitin ligase complex [GO:0000151]	CKM complex [GO:1990508]; mediator complex [GO:0016592]; nucleoplasm [GO:0005654]; ubiquitin ligase complex [GO:0000151]; beta-catenin binding [GO:0008013]; chromatin binding [GO:0003682]; nuclear thyroid hormone receptor binding [GO:0046966]; RNA polymerase II cis-regulatory region sequence-specific DNA binding [GO:0000978]; transcription coactivator activity [GO:0003713]; ubiquitin protein liga…	beta-catenin binding [GO:0008013]; chromatin binding [GO:0003682]; nuclear thyroid hormone receptor binding [GO:0046966]; RNA polymerase II cis-regulatory region sequence-specific DNA binding [GO:0000978]; transcription coactivator activity [GO:0003713]; ubiquitin protein ligase activity [GO:0061630]	SUBCELLULAR LOCATION: Nucleus {ECO:0000305}.
A2AGL3	RYR3_MOUSE	Ryanodine receptor 3 (RYR-3) (RyR3) (Brain ryanodine receptor-calcium release channel) (Brain-type ryanodine receptor) (Type 3 ryanodine receptor)	calcium ion transmembrane transport [GO:0070588]; cellular response to ATP [GO:0071318]; cellular response to caffeine [GO:0071313]; cellular response to calcium ion [GO:0071277]; cellular response to magnesium ion [GO:0071286]; intracellular calcium ion homeostasis [GO:0006874]; negative regulation of cytosolic calcium ion concentration [GO:0051481]; protein homotetramerization [GO:0051289]; rel…	calcium channel complex [GO:0034704]; cytoplasmic side of plasma membrane [GO:0009898]; junctional membrane complex [GO:0030314]; membrane [GO:0016020]; perinuclear region of cytoplasm [GO:0048471]; sarcolemma [GO:0042383]; sarcoplasmic reticulum membrane [GO:0033017]; smooth endoplasmic reticulum [GO:0005790]; Z disc [GO:0030018]	calcium channel complex [GO:0034704]; cytoplasmic side of plasma membrane [GO:0009898]; junctional membrane complex [GO:0030314]; membrane [GO:0016020]; perinuclear region of cytoplasm [GO:0048471]; sarcolemma [GO:0042383]; sarcoplasmic reticulum membrane [GO:0033017]; smooth endoplasmic reticulum [GO:0005790]; Z disc [GO:0030018]; calcium ion binding [GO:0005509]; calcium-induced calcium release…	calcium ion binding [GO:0005509]; calcium-induced calcium release activity [GO:0048763]; calmodulin binding [GO:0005516]; ryanodine-sensitive calcium-release channel activity [GO:0005219]	SUBCELLULAR LOCATION: Sarcoplasmic reticulum membrane {ECO:0000269|PubMed:9582272}; Multi-pass membrane protein {ECO:0000255}.
A2AGT5	CKAP5_MOUSE	Cytoskeleton-associated protein 5	cell division [GO:0051301]; central nervous system myelin formation [GO:0032289]; centrosome cycle [GO:0007098]; centrosome duplication [GO:0051298]; cytoplasmic translation [GO:0002181]; dendritic spine maintenance [GO:0097062]; establishment or maintenance of microtubule cytoskeleton polarity [GO:0030951]; excitatory postsynaptic potential [GO:0060079]; habituation [GO:0046959]; locomotory beha…	centrosome [GO:0005813]; cytoplasm [GO:0005737]; dendrite [GO:0030425]; kinetochore [GO:0000776]; neuronal ribonucleoprotein granule [GO:0071598]; perikaryon [GO:0043204]; postsynapse [GO:0098794]; protein-containing complex [GO:0032991]; spindle pole [GO:0000922]	centrosome [GO:0005813]; cytoplasm [GO:0005737]; dendrite [GO:0030425]; kinetochore [GO:0000776]; neuronal ribonucleoprotein granule [GO:0071598]; perikaryon [GO:0043204]; postsynapse [GO:0098794]; protein-containing complex [GO:0032991]; spindle pole [GO:0000922]; microtubule binding [GO:0008017]; microtubule plus end polymerase [GO:0061863]; microtubule plus-end binding [GO:0051010]; ribonucleo…	microtubule binding [GO:0008017]; microtubule plus end polymerase [GO:0061863]; microtubule plus-end binding [GO:0051010]; ribonucleoprotein complex binding [GO:0043021]	SUBCELLULAR LOCATION: Cytoplasm, cytoskeleton, microtubule organizing center, centrosome {ECO:0000250|UniProtKB:Q14008}. Cytoplasm, cytoskeleton, spindle pole {ECO:0000250|UniProtKB:Q14008}. Cytoplasm, cytoskeleton, spindle {ECO:0000250|UniProtKB:Q14008}. Chromosome, centromere, kinetochore {ECO:0000250|UniProtKB:Q14008}. Note=Detected on centrosomes and kinetochores during interphase and mitosis…
A2AH22	AMRA1_MOUSE	Activating molecule in BECN1-regulated autophagy protein 1	autophagosome assembly [GO:0000045]; autophagy [GO:0006914]; cell differentiation [GO:0030154]; cellular response to starvation [GO:0009267]; mitophagy [GO:0000423]; negative regulation of cardiac muscle cell apoptotic process [GO:0010667]; negative regulation of cell population proliferation [GO:0008285]; negative regulation of neuron apoptotic process [GO:0043524]; neural tube development [GO:0…	autophagosome [GO:0005776]; axoneme [GO:0005930]; Cul4-RING E3 ubiquitin ligase complex [GO:0080008]; cytoplasm [GO:0005737]; cytosol [GO:0005829]; endoplasmic reticulum [GO:0005783]; focal adhesion [GO:0005925]; intracellular membrane-bounded organelle [GO:0043231]; mitochondrion [GO:0005739]; nucleus [GO:0005634]; phagocytic vesicle [GO:0045335]	autophagosome [GO:0005776]; axoneme [GO:0005930]; Cul4-RING E3 ubiquitin ligase complex [GO:0080008]; cytoplasm [GO:0005737]; cytosol [GO:0005829]; endoplasmic reticulum [GO:0005783]; focal adhesion [GO:0005925]; intracellular membrane-bounded organelle [GO:0043231]; mitochondrion [GO:0005739]; nucleus [GO:0005634]; phagocytic vesicle [GO:0045335]; GTPase binding [GO:0051020]; protein phosphatase…	GTPase binding [GO:0051020]; protein phosphatase binding [GO:0019903]; ubiquitin protein ligase binding [GO:0031625]; ubiquitin-like ligase-substrate adaptor activity [GO:1990756]	SUBCELLULAR LOCATION: Endoplasmic reticulum {ECO:0000250|UniProtKB:Q9C0C7}. Cytoplasm, cytoskeleton {ECO:0000250|UniProtKB:Q9C0C7}. Cytoplasmic vesicle, autophagosome {ECO:0000305|PubMed:17589504, ECO:0000305|PubMed:24089209, ECO:0000305|PubMed:28362576, ECO:0000305|PubMed:32616651}. Mitochondrion {ECO:0000250|UniProtKB:Q9C0C7}. Cytoplasm, cytosol {ECO:0000269|PubMed:21753002, ECO:0000269|PubMed:…
A2AHL1	ANO3_MOUSE	Anoctamin-3 (Transmembrane protein 16C)	calcium activated galactosylceramide scrambling [GO:0061591]; calcium activated phosphatidylcholine scrambling [GO:0061590]; chloride transmembrane transport [GO:1902476]; detection of mechanical stimulus [GO:0050982]; detection of temperature stimulus [GO:0016048]; establishment of localization in cell [GO:0051649]	plasma membrane [GO:0005886]	plasma membrane [GO:0005886]; chloride channel activity [GO:0005254]; phospholipid scramblase activity [GO:0017128]; protein dimerization activity [GO:0046983]; calcium activated galactosylceramide scrambling [GO:0061591]; calcium activated phosphatidylcholine scrambling [GO:0061590]; chloride transmembrane transport [GO:1902476]; detection of mechanical stimulus [GO:0050982]; detection of temper…	chloride channel activity [GO:0005254]; phospholipid scramblase activity [GO:0017128]; protein dimerization activity [GO:0046983]	SUBCELLULAR LOCATION: Cell membrane {ECO:0000305}; Multi-pass membrane protein {ECO:0000255}. Note=Shows an intracellular localization. {ECO:0000250}.
A2AI05	NDOR1_MOUSE	NADPH-dependent diflavin oxidoreductase 1 (EC 1.18.1.-) (NADPH-dependent FMN and FAD-containing oxidoreductase)	electron transport chain [GO:0022900]; iron-sulfur cluster assembly [GO:0016226]	cytosol [GO:0005829]; intermediate filament cytoskeleton [GO:0045111]; nucleoplasm [GO:0005654]; perinuclear region of cytoplasm [GO:0048471]	cytosol [GO:0005829]; intermediate filament cytoskeleton [GO:0045111]; nucleoplasm [GO:0005654]; perinuclear region of cytoplasm [GO:0048471]; electron transfer activity [GO:0009055]; FAD binding [GO:0071949]; flavin adenine dinucleotide binding [GO:0050660]; FMN binding [GO:0010181]; NADPH binding [GO:0070402]; NADPH-hemoprotein reductase activity [GO:0003958]; oxidoreductase activity [GO:001649…	electron transfer activity [GO:0009055]; FAD binding [GO:0071949]; flavin adenine dinucleotide binding [GO:0050660]; FMN binding [GO:0010181]; NADPH binding [GO:0070402]; NADPH-hemoprotein reductase activity [GO:0003958]; oxidoreductase activity [GO:0016491]; oxidoreductase activity, acting on iron-sulfur proteins as donors, NAD or NADP as acceptor [GO:0016731]; oxidoreductase activity, acting on…	SUBCELLULAR LOCATION: Cytoplasm, perinuclear region {ECO:0000255|HAMAP-Rule:MF_03178}. Note=Concentrated in perinuclear structure. {ECO:0000255|HAMAP-Rule:MF_03178}.
A2AI08	TPRN_MOUSE	Taperin	auditory receptor cell stereocilium organization [GO:0060088]; sensory perception of sound [GO:0007605]; stereocilium maintenance [GO:0120045]	cytoplasm [GO:0005737]; cytosol [GO:0005829]; microvillus [GO:0005902]; nucleoplasm [GO:0005654]; stereocilium [GO:0032420]; stereocilium base [GO:0120044]	cytoplasm [GO:0005737]; cytosol [GO:0005829]; microvillus [GO:0005902]; nucleoplasm [GO:0005654]; stereocilium [GO:0032420]; stereocilium base [GO:0120044]; actin binding [GO:0003779]; protein phosphatase 1 binding [GO:0008157]; protein phosphatase binding [GO:0019903]; protein serine/threonine phosphatase inhibitor activity [GO:0004865]; auditory receptor cell stereocilium organization [GO:00600…	actin binding [GO:0003779]; protein phosphatase 1 binding [GO:0008157]; protein phosphatase binding [GO:0019903]; protein serine/threonine phosphatase inhibitor activity [GO:0004865]	SUBCELLULAR LOCATION: Cell projection, stereocilium {ECO:0000269|PubMed:20170899, ECO:0000269|PubMed:24285636, ECO:0000269|PubMed:30159668, ECO:0000269|PubMed:30380417, ECO:0000269|PubMed:35752427, ECO:0000269|PubMed:37952086}. Cell projection, microvillus {ECO:0000269|PubMed:24285636}. Nucleus, nucleoplasm {ECO:0000250|UniProtKB:Q4KMQ1}. Cytoplasm {ECO:0000250|UniProtKB:Q4KMQ1}. Note=Localized p…
A2AIR5	NMD3A_MOUSE	Glutamate receptor ionotropic, NMDA 3A (GluN3A) (N-methyl-D-aspartate receptor) (N-methyl-D-aspartate receptor subtype 3A) (NMDAR3A) (NR3A) (NMDAR-L)	calcium ion transport [GO:0006816]; dendrite development [GO:0016358]; ionotropic glutamate receptor signaling pathway [GO:0035235]; modulation of chemical synaptic transmission [GO:0050804]; negative regulation of dendritic spine development [GO:0061000]; prepulse inhibition [GO:0060134]; presynaptic modulation of chemical synaptic transmission [GO:0099171]; response to ethanol [GO:0045471]; rhy…	cytoplasm [GO:0005737]; glutamatergic synapse [GO:0098978]; neuron projection [GO:0043005]; neuronal cell body [GO:0043025]; NMDA selective glutamate receptor complex [GO:0017146]; plasma membrane [GO:0005886]; postsynaptic density membrane [GO:0098839]; postsynaptic membrane [GO:0045211]; presynapse [GO:0098793]	cytoplasm [GO:0005737]; glutamatergic synapse [GO:0098978]; neuron projection [GO:0043005]; neuronal cell body [GO:0043025]; NMDA selective glutamate receptor complex [GO:0017146]; plasma membrane [GO:0005886]; postsynaptic density membrane [GO:0098839]; postsynaptic membrane [GO:0045211]; presynapse [GO:0098793]; calcium channel activity [GO:0005262]; glutamate receptor activity [GO:0008066]; gl…	calcium channel activity [GO:0005262]; glutamate receptor activity [GO:0008066]; glutamate-gated receptor activity [GO:0004970]; glycine binding [GO:0016594]; identical protein binding [GO:0042802]; NMDA glutamate receptor activity [GO:0004972]; protein phosphatase 2A binding [GO:0051721]; transmitter-gated monoatomic ion channel activity involved in regulation of postsynaptic membrane potential …	SUBCELLULAR LOCATION: Cell membrane {ECO:0000250|UniProtKB:Q9R1M7}; Multi-pass membrane protein {ECO:0000250|UniProtKB:Q9R1M7}. Postsynaptic cell membrane {ECO:0000250|UniProtKB:Q9R1M7}. Postsynaptic density {ECO:0000250|UniProtKB:Q9R1M7}. Note=Enriched in postsynaptic plasma membrane and postsynaptic densities. Requires the presence of GRIN1 to be targeted at the plasma membrane. {ECO:0000250|Un…
A2AIV2	VIR_MOUSE	Protein virilizer homolog	mRNA modification [GO:0016556]; mRNA processing [GO:0006397]; RNA splicing [GO:0008380]	cytoplasm [GO:0005737]; nuclear speck [GO:0016607]; nucleoplasm [GO:0005654]; nucleus [GO:0005634]; RNA N6-methyladenosine methyltransferase complex [GO:0036396]	cytoplasm [GO:0005737]; nuclear speck [GO:0016607]; nucleoplasm [GO:0005654]; nucleus [GO:0005634]; RNA N6-methyladenosine methyltransferase complex [GO:0036396]; mRNA modification [GO:0016556]; mRNA processing [GO:0006397]; RNA splicing [GO:0008380]		SUBCELLULAR LOCATION: Nucleus speckle {ECO:0000250|UniProtKB:Q69YN4}. Nucleus, nucleoplasm {ECO:0000269|PubMed:29547716}. Cytoplasm {ECO:0000269|PubMed:29547716}. Note=Mainly nuclear with some fraction located in the cytoplasm (PubMed:29547716). ZC3H13 is required to anchor component of the MACOM subcomplex, such as VIRMA, in the nucleus (PubMed:29547716). {ECO:0000269|PubMed:29547716}.
A2AIV8	CARD9_MOUSE	Caspase recruitment domain-containing protein 9	antifungal innate immune response [GO:0061760]; defense response to Gram-positive bacterium [GO:0050830]; defense response to virus [GO:0051607]; host-mediated regulation of intestinal microbiota composition [GO:0048874]; immunoglobulin mediated immune response [GO:0016064]; JNK cascade [GO:0007254]; neutrophil mediated immunity [GO:0002446]; positive regulation of canonical NF-kappaB signal tran…	CBM complex [GO:0032449]; cytoplasm [GO:0005737]; cytosol [GO:0005829]	CBM complex [GO:0032449]; cytoplasm [GO:0005737]; cytosol [GO:0005829]; CARD domain binding [GO:0050700]; metal ion binding [GO:0046872]; protein homodimerization activity [GO:0042803]; antifungal innate immune response [GO:0061760]; defense response to Gram-positive bacterium [GO:0050830]; defense response to virus [GO:0051607]; host-mediated regulation of intestinal microbiota composition [GO:0…	CARD domain binding [GO:0050700]; metal ion binding [GO:0046872]; protein homodimerization activity [GO:0042803]	SUBCELLULAR LOCATION: Cytoplasm {ECO:0000250|UniProtKB:Q9H257}.
A2AIW0	ENTR1_MOUSE	Endosome-associated-trafficking regulator 1 (Serologically defined colon cancer antigen 3)	cell division [GO:0051301]; cell projection organization [GO:0030030]; endocytic recycling [GO:0032456]; positive regulation of cilium assembly [GO:0045724]; positive regulation of protein localization to cilium [GO:1903566]; protein transport [GO:0015031]; regulation of cytokinesis [GO:0032465]	centrosome [GO:0005813]; ciliary basal body [GO:0036064]; early endosome [GO:0005769]; midbody [GO:0030496]; recycling endosome [GO:0055037]; retromer complex [GO:0030904]	centrosome [GO:0005813]; ciliary basal body [GO:0036064]; early endosome [GO:0005769]; midbody [GO:0030496]; recycling endosome [GO:0055037]; retromer complex [GO:0030904]; cell division [GO:0051301]; cell projection organization [GO:0030030]; endocytic recycling [GO:0032456]; positive regulation of cilium assembly [GO:0045724]; positive regulation of protein localization to cilium [GO:1903566]; …		SUBCELLULAR LOCATION: Cytoplasm {ECO:0000269|PubMed:16332174}. Early endosome {ECO:0000250|UniProtKB:Q96C92}. Endosome {ECO:0000250|UniProtKB:Q96C92}. Recycling endosome {ECO:0000250|UniProtKB:Q96C92}. Midbody {ECO:0000250|UniProtKB:Q96C92}. Cytoplasm, cytoskeleton, microtubule organizing center, centrosome {ECO:0000250|UniProtKB:Q96C92}. Cytoplasm, cytoskeleton, cilium basal body {ECO:0000250|Un…
A2AJ15	MA1B1_MOUSE	Endoplasmic reticulum mannosyl-oligosaccharide 1,2-alpha-mannosidase (EC 3.2.1.113) (ER alpha-1,2-mannosidase) (ER mannosidase 1) (ERMan1) (Man9GlcNAc2-specific-processing alpha-mannosidase) (Mannosidase alpha class 1B member 1)	carbohydrate metabolic process [GO:0005975]; ERAD pathway [GO:0036503]; mannoprotein catabolic process [GO:0006058]; protein glycosylation [GO:0006486]	cytoplasmic vesicle [GO:0031410]; endoplasmic reticulum [GO:0005783]; endoplasmic reticulum membrane [GO:0005789]; endoplasmic reticulum quality control compartment [GO:0044322]; membrane [GO:0016020]	cytoplasmic vesicle [GO:0031410]; endoplasmic reticulum [GO:0005783]; endoplasmic reticulum membrane [GO:0005789]; endoplasmic reticulum quality control compartment [GO:0044322]; membrane [GO:0016020]; calcium ion binding [GO:0005509]; mannosyl-oligosaccharide 1,2-alpha-mannosidase activity [GO:0004571]; carbohydrate metabolic process [GO:0005975]; ERAD pathway [GO:0036503]; mannoprotein cataboli…	calcium ion binding [GO:0005509]; mannosyl-oligosaccharide 1,2-alpha-mannosidase activity [GO:0004571]	SUBCELLULAR LOCATION: Endoplasmic reticulum membrane; Single-pass type II membrane protein.
A2AJ76	HMCN2_MOUSE	Hemicentin-2	homophilic cell adhesion via plasma membrane adhesion molecules [GO:0007156]; synapse organization [GO:0050808]	axon [GO:0030424]; basement membrane [GO:0005604]; cell cortex [GO:0005938]; cell junction [GO:0030054]; cleavage furrow [GO:0032154]; collagen-containing extracellular matrix [GO:0062023]; extracellular region [GO:0005576]; neuronal cell body [GO:0043025]; plasma membrane [GO:0005886]	axon [GO:0030424]; basement membrane [GO:0005604]; cell cortex [GO:0005938]; cell junction [GO:0030054]; cleavage furrow [GO:0032154]; collagen-containing extracellular matrix [GO:0062023]; extracellular region [GO:0005576]; neuronal cell body [GO:0043025]; plasma membrane [GO:0005886]; axon guidance receptor activity [GO:0008046]; calcium ion binding [GO:0005509]; homophilic cell adhesion via pl…	axon guidance receptor activity [GO:0008046]; calcium ion binding [GO:0005509]	SUBCELLULAR LOCATION: Secreted, extracellular space, extracellular matrix {ECO:0000269|PubMed:17015624}. Cleavage furrow {ECO:0000269|PubMed:21215633}. Note=The antibody used in PubMed:17015624 and PubMed:21215633 to determine subcellular location does not distinguish between HMCN1 and HMCN2. {ECO:0000269|PubMed:17015624, ECO:0000269|PubMed:21215633}.
A2AJ77	PRD12_MOUSE	PR domain zinc finger protein 12 (EC 2.1.1.-) (PR domain-containing protein 12)	detection of temperature stimulus involved in sensory perception of pain [GO:0050965]; methylation [GO:0032259]; negative regulation of transcription by RNA polymerase II [GO:0000122]; neurogenesis [GO:0022008]; neuron projection development [GO:0031175]; regulation of gene expression [GO:0010468]; sensory perception of pain [GO:0019233]	nucleoplasm [GO:0005654]; nucleus [GO:0005634]	nucleoplasm [GO:0005654]; nucleus [GO:0005634]; DNA binding [GO:0003677]; histone chaperone activity [GO:0140713]; histone methyltransferase binding [GO:1990226]; metal ion binding [GO:0046872]; methyltransferase activity [GO:0008168]; detection of temperature stimulus involved in sensory perception of pain [GO:0050965]; methylation [GO:0032259]; negative regulation of transcription by RNA polyme…	DNA binding [GO:0003677]; histone chaperone activity [GO:0140713]; histone methyltransferase binding [GO:1990226]; metal ion binding [GO:0046872]; methyltransferase activity [GO:0008168]	SUBCELLULAR LOCATION: Nucleus {ECO:0000250|UniProtKB:Q9H4Q4}.
A2AJ88	PLPL7_MOUSE	Patatin-like phospholipase domain-containing protein 7 (EC 3.1.1.-) (EC 3.1.1.5) (Neuropathy target esterase-related esterase) (NRE) (NTE-related esterase)	phosphatidylcholine catabolic process [GO:0034638]	endoplasmic reticulum [GO:0005783]; endoplasmic reticulum membrane [GO:0005789]; lipid droplet [GO:0005811]	endoplasmic reticulum [GO:0005783]; endoplasmic reticulum membrane [GO:0005789]; lipid droplet [GO:0005811]; lysophospholipase activity [GO:0004622]; phosphatidyl phospholipase B activity [GO:0102545]; phosphatidylcholine catabolic process [GO:0034638]	lysophospholipase activity [GO:0004622]; phosphatidyl phospholipase B activity [GO:0102545]	SUBCELLULAR LOCATION: Endoplasmic reticulum membrane {ECO:0000269|PubMed:18086666, ECO:0000269|PubMed:28887301}; Single-pass type III membrane protein {ECO:0000269|PubMed:28887301}. Lipid droplet {ECO:0000269|PubMed:18086666, ECO:0000269|PubMed:28887301}.; SUBCELLULAR LOCATION: [Isoform 1]: Endoplasmic reticulum membrane {ECO:0000269|PubMed:22326266}; Single-pass type III membrane protein {ECO:00…
A2AJB7	LCN5_MOUSE	Epididymal-specific lipocalin-5 (Epididymal retinoic acid-binding protein) (E-RABP) (mE-RABP) (Epididymal secretory protein 10) (MEP 10) [Cleaved into: Epididymal-specific lipocalin-5, major form; Epididymal-specific lipocalin-5, minor form]	retinoic acid metabolic process [GO:0042573]	extracellular space [GO:0005615]	extracellular space [GO:0005615]; retinoid binding [GO:0005501]; small molecule binding [GO:0036094]; retinoic acid metabolic process [GO:0042573]	retinoid binding [GO:0005501]; small molecule binding [GO:0036094]	SUBCELLULAR LOCATION: Secreted {ECO:0000269|PubMed:1591332, ECO:0000269|PubMed:2393684}. Note=Synthesized by the mid and distal caput of the epididymis and secreted into the epididymal lumen. {ECO:0000269|PubMed:1591332, ECO:0000269|PubMed:2393684}.
A2AJK6	CHD7_MOUSE	Chromodomain-helicase-DNA-binding protein 7 (CHD-7) (EC 3.6.4.12) (ATP-dependent helicase CHD7)	adult heart development [GO:0007512]; adult walking behavior [GO:0007628]; aorta development [GO:0035904]; aorta morphogenesis [GO:0035909]; artery morphogenesis [GO:0048844]; atrioventricular canal development [GO:0036302]; blood circulation [GO:0008015]; blood vessel development [GO:0001568]; blood vessel remodeling [GO:0001974]; camera-type eye development [GO:0043010]; cardiac septum morphoge…	chromatin [GO:0000785]; nucleolus [GO:0005730]; nucleoplasm [GO:0005654]; nucleus [GO:0005634]	chromatin [GO:0000785]; nucleolus [GO:0005730]; nucleoplasm [GO:0005654]; nucleus [GO:0005634]; ATP binding [GO:0005524]; ATP hydrolysis activity [GO:0016887]; ATP-dependent chromatin remodeler activity [GO:0140658]; chromatin binding [GO:0003682]; DNA binding [GO:0003677]; helicase activity [GO:0004386]; histone binding [GO:0042393]; promoter-specific chromatin binding [GO:1990841]; RNA polymera…	ATP binding [GO:0005524]; ATP hydrolysis activity [GO:0016887]; ATP-dependent chromatin remodeler activity [GO:0140658]; chromatin binding [GO:0003682]; DNA binding [GO:0003677]; helicase activity [GO:0004386]; histone binding [GO:0042393]; promoter-specific chromatin binding [GO:1990841]; RNA polymerase II cis-regulatory region sequence-specific DNA binding [GO:0000978]	SUBCELLULAR LOCATION: Nucleus {ECO:0000250|UniProtKB:Q9P2D1}.
A2AJN7	S4A11_MOUSE	Solute carrier family 4 member 11 (Sodium borate cotransporter 1) (NaBC1)	cellular hypotonic response [GO:0071476]; cellular response to oxidative stress [GO:0034599]; fluid transport [GO:0042044]; intracellular monoatomic cation homeostasis [GO:0030003]; monoatomic anion transport [GO:0006820]; monoatomic ion homeostasis [GO:0050801]; regulation of mesenchymal stem cell differentiation [GO:2000739]; regulation of mitochondrial membrane potential [GO:0051881]; transmem…	apical plasma membrane [GO:0016324]; basolateral plasma membrane [GO:0016323]; plasma membrane [GO:0005886]; vesicle membrane [GO:0012506]	apical plasma membrane [GO:0016324]; basolateral plasma membrane [GO:0016323]; plasma membrane [GO:0005886]; vesicle membrane [GO:0012506]; active borate transmembrane transporter activity [GO:0046715]; bicarbonate transmembrane transporter activity [GO:0015106]; protein dimerization activity [GO:0046983]; proton channel activity [GO:0015252]; proton transmembrane transporter activity [GO:0015078…	active borate transmembrane transporter activity [GO:0046715]; bicarbonate transmembrane transporter activity [GO:0015106]; protein dimerization activity [GO:0046983]; proton channel activity [GO:0015252]; proton transmembrane transporter activity [GO:0015078]; sodium channel activity [GO:0005272]; solute:inorganic anion antiporter activity [GO:0005452]; symporter activity [GO:0015293]; transmemb…	SUBCELLULAR LOCATION: Cell membrane {ECO:0000250|UniProtKB:Q8NBS3}; Multi-pass membrane protein {ECO:0000255}. Basolateral cell membrane {ECO:0000250|UniProtKB:Q8NBS3}; Multi-pass membrane protein {ECO:0000255}.
A2AJX4	MALR1_MOUSE	MAM and LDL-receptor class A domain-containing protein 1	cholesterol homeostasis [GO:0042632]; negative regulation of bile acid biosynthetic process [GO:0070858]	cytoplasm [GO:0005737]; cytoplasmic vesicle membrane [GO:0030659]; Golgi apparatus [GO:0005794]	cytoplasm [GO:0005737]; cytoplasmic vesicle membrane [GO:0030659]; Golgi apparatus [GO:0005794]; cholesterol homeostasis [GO:0042632]; negative regulation of bile acid biosynthetic process [GO:0070858]		SUBCELLULAR LOCATION: Cytoplasmic vesicle membrane {ECO:0000269|PubMed:23747249}; Single-pass type I membrane protein {ECO:0000255}.
A2AKK5	ACNT1_MOUSE	Acyl-coenzyme A amino acid N-acyltransferase 1 (EC 2.3.1.-)	acyl-CoA metabolic process [GO:0006637]; fatty acid metabolic process [GO:0006631]	peroxisome [GO:0005777]	peroxisome [GO:0005777]; fatty acyl-CoA hydrolase activity [GO:0047617]; N-acyltransferase activity [GO:0016410]; acyl-CoA metabolic process [GO:0006637]; fatty acid metabolic process [GO:0006631]	fatty acyl-CoA hydrolase activity [GO:0047617]; N-acyltransferase activity [GO:0016410]	SUBCELLULAR LOCATION: Peroxisome {ECO:0000269|PubMed:17116739}.
A2AKQ0	S35D1_MOUSE	Nucleotide sugar transporter SLC35D1 (Solute carrier family 35 member D1) (UDP-galactose transporter-related protein 7) (UGTrel7) (UDP-glucuronic acid/UDP-N-acetylgalactosamine transporter) (UDP-GlcA/UDP-GalNAc transporter)	chondroitin sulfate biosynthetic process [GO:0030206]; embryonic skeletal system development [GO:0048706]; nucleotide-sugar transmembrane transport [GO:0015780]; pyrimidine nucleotide-sugar transmembrane transport [GO:0090481]	endoplasmic reticulum [GO:0005783]; endoplasmic reticulum membrane [GO:0005789]; Golgi apparatus [GO:0005794]	endoplasmic reticulum [GO:0005783]; endoplasmic reticulum membrane [GO:0005789]; Golgi apparatus [GO:0005794]; antiporter activity [GO:0015297]; pyrimidine nucleotide-sugar transmembrane transporter activity [GO:0015165]; UDP-glucuronic acid transmembrane transporter activity [GO:0005461]; UDP-N-acetylgalactosamine transmembrane transporter activity [GO:0005463]; UDP-N-acetylglucosamine transmemb…	antiporter activity [GO:0015297]; pyrimidine nucleotide-sugar transmembrane transporter activity [GO:0015165]; UDP-glucuronic acid transmembrane transporter activity [GO:0005461]; UDP-N-acetylgalactosamine transmembrane transporter activity [GO:0005463]; UDP-N-acetylglucosamine transmembrane transporter activity [GO:0005462]	SUBCELLULAR LOCATION: Endoplasmic reticulum membrane {ECO:0000269|PubMed:17952091}; Multi-pass membrane protein {ECO:0000255}.
A2AKX3	SETX_MOUSE	Probable helicase senataxin (EC 3.6.4.-) (Amyotrophic lateral sclerosis 4 protein homolog) (SEN1 homolog)	cell differentiation [GO:0030154]; cellular response to hydrogen peroxide [GO:0070301]; cellular response to oxidative stress [GO:0034599]; cellular response to retinoic acid [GO:0071300]; circadian rhythm [GO:0007623]; DNA damage response [GO:0006974]; DNA recombination [GO:0006310]; DNA-templated transcription termination [GO:0006353]; double-strand break repair [GO:0006302]; fibroblast growth …	axon [GO:0030424]; chromosome, telomeric region [GO:0000781]; cytoplasm [GO:0005737]; growth cone [GO:0030426]; intercellular bridge [GO:0045171]; nuclear body [GO:0016604]; nuclear chromosome [GO:0000228]; nucleolus [GO:0005730]; nucleoplasm [GO:0005654]; nucleus [GO:0005634]	axon [GO:0030424]; chromosome, telomeric region [GO:0000781]; cytoplasm [GO:0005737]; growth cone [GO:0030426]; intercellular bridge [GO:0045171]; nuclear body [GO:0016604]; nuclear chromosome [GO:0000228]; nucleolus [GO:0005730]; nucleoplasm [GO:0005654]; nucleus [GO:0005634]; ATP binding [GO:0005524]; helicase activity [GO:0004386]; hydrolase activity [GO:0016787]; identical protein binding [GO…	ATP binding [GO:0005524]; helicase activity [GO:0004386]; hydrolase activity [GO:0016787]; identical protein binding [GO:0042802]; RNA binding [GO:0003723]; transcription termination site sequence-specific DNA binding [GO:0001147]	SUBCELLULAR LOCATION: Nucleus {ECO:0000250|UniProtKB:Q7Z333}. Nucleus, nucleoplasm {ECO:0000269|PubMed:16644229}. Nucleus, nucleolus {ECO:0000269|PubMed:16644229}. Cytoplasm {ECO:0000269|PubMed:16644229}. Chromosome {ECO:0000269|PubMed:23593030}. Chromosome, telomere {ECO:0000250|UniProtKB:Q7Z333}. Cell projection, axon {ECO:0000250|UniProtKB:Q7Z333}. Cell projection, growth cone {ECO:0000250|Uni…
A2AL36	CNTRL_MOUSE	Centriolin (Centrosomal protein 1) (Centrosomal protein of 110 kDa) (Cep110)	aorta development [GO:0035904]; axoneme assembly [GO:0035082]; cardiac septum development [GO:0003279]; coronary vasculature development [GO:0060976]; female germ-line stem cell asymmetric division [GO:0048132]; kidney development [GO:0001822]; ventricular septum development [GO:0003281]	axoneme [GO:0005930]; centriolar satellite [GO:0034451]; centriolar subdistal appendage [GO:0120103]; centrosome [GO:0005813]; cytosol [GO:0005829]; Flemming body [GO:0090543]; meiotic spindle [GO:0072687]; meiotic spindle pole [GO:0090619]; mitotic spindle pole [GO:0097431]; perinuclear region of cytoplasm [GO:0048471]	axoneme [GO:0005930]; centriolar satellite [GO:0034451]; centriolar subdistal appendage [GO:0120103]; centrosome [GO:0005813]; cytosol [GO:0005829]; Flemming body [GO:0090543]; meiotic spindle [GO:0072687]; meiotic spindle pole [GO:0090619]; mitotic spindle pole [GO:0097431]; perinuclear region of cytoplasm [GO:0048471]; dynein complex binding [GO:0070840]; aorta development [GO:0035904]; axoneme…	dynein complex binding [GO:0070840]	SUBCELLULAR LOCATION: Cytoplasm, cytoskeleton, microtubule organizing center, centrosome {ECO:0000250|UniProtKB:Q7Z7A1}. Midbody, Midbody ring {ECO:0000250|UniProtKB:Q7Z7A1}.
A2ALS5	RPGP1_MOUSE	Rap1 GTPase-activating protein 1 (Rap1GAP) (Rap1GAP1) (ARPP-90)	cell-cell adhesion [GO:0098609]; cellular response to glial cell derived neurotrophic factor [GO:1990792]; establishment of localization in cell [GO:0051649]; negative regulation of neuron differentiation [GO:0045665]; negative regulation of thyroid gland epithelial cell proliferation [GO:1904442]; phagocytosis [GO:0006909]; positive regulation of cell-cell adhesion [GO:0022409]; positive regulat…	axon [GO:0030424]; cytoplasm [GO:0005737]; dendrite [GO:0030425]; early endosome [GO:0005769]; Golgi membrane [GO:0000139]; membrane [GO:0016020]; neuronal cell body [GO:0043025]	axon [GO:0030424]; cytoplasm [GO:0005737]; dendrite [GO:0030425]; early endosome [GO:0005769]; Golgi membrane [GO:0000139]; membrane [GO:0016020]; neuronal cell body [GO:0043025]; GTPase activator activity [GO:0005096]; cell-cell adhesion [GO:0098609]; cellular response to glial cell derived neurotrophic factor [GO:1990792]; establishment of localization in cell [GO:0051649]; negative regulation …	GTPase activator activity [GO:0005096]	SUBCELLULAR LOCATION: Golgi apparatus membrane {ECO:0000250}; Peripheral membrane protein {ECO:0000250}.
A2ALU4	SHRM2_MOUSE	Protein Shroom2 (Protein Apxl)	actin filament organization [GO:0007015]; apical protein localization [GO:0045176]; brain development [GO:0007420]; camera-type eye development [GO:0043010]; camera-type eye morphogenesis [GO:0048593]; cell migration [GO:0016477]; cell-cell junction maintenance [GO:0045217]; cellular pigment accumulation [GO:0043482]; ear development [GO:0043583]; establishment of melanosome localization [GO:0032…	adherens junction [GO:0005912]; apical junction complex [GO:0043296]; apical plasma membrane [GO:0016324]; bicellular tight junction [GO:0005923]; cell cortex [GO:0005938]; cell-cell junction [GO:0005911]; cytoplasm [GO:0005737]; cytoskeleton [GO:0005856]; microtubule [GO:0005874]; neuronal cell body [GO:0043025]; plasma membrane [GO:0005886]	adherens junction [GO:0005912]; apical junction complex [GO:0043296]; apical plasma membrane [GO:0016324]; bicellular tight junction [GO:0005923]; cell cortex [GO:0005938]; cell-cell junction [GO:0005911]; cytoplasm [GO:0005737]; cytoskeleton [GO:0005856]; microtubule [GO:0005874]; neuronal cell body [GO:0043025]; plasma membrane [GO:0005886]; actin binding [GO:0003779]; actin filament binding [G…	actin binding [GO:0003779]; actin filament binding [GO:0051015]; beta-catenin binding [GO:0008013]; protein domain specific binding [GO:0019904]	SUBCELLULAR LOCATION: Apical cell membrane {ECO:0000269|PubMed:16684770}. Cell junction, tight junction {ECO:0000269|PubMed:16684770}. Cytoplasm, cytoskeleton {ECO:0000269|PubMed:16684770}. Note=Associates with cortical F-actin.
A2ALV5	SHOC1_MOUSE	Protein shortage in chiasmata 1 ortholog (EC 3.6.-.-) (Protein ZIP2 homolog) (MZip2)	reciprocal meiotic recombination [GO:0007131]; resolution of meiotic recombination intermediates [GO:0000712]; synaptonemal complex assembly [GO:0007130]	chromosome [GO:0005694]; condensed nuclear chromosome [GO:0000794]	chromosome [GO:0005694]; condensed nuclear chromosome [GO:0000794]; ATP hydrolysis activity [GO:0016887]; single-stranded DNA binding [GO:0003697]; reciprocal meiotic recombination [GO:0007131]; resolution of meiotic recombination intermediates [GO:0000712]; synaptonemal complex assembly [GO:0007130]	ATP hydrolysis activity [GO:0016887]; single-stranded DNA binding [GO:0003697]	SUBCELLULAR LOCATION: Chromosome {ECO:0000269|PubMed:29742103, ECO:0000269|PubMed:30272023, ECO:0000269|PubMed:30746471}. Note=Localizes to meiotic chromosomes; associates with mid-stage meiotic recombination intermediates (PubMed:29742103). Localization requires meiotic double-strand breaks (DSBs) recombination intermediates catalyzed by DMC1 (PubMed:29742103). {ECO:0000269|PubMed:29742103}.
A2AM29	AF9_MOUSE	Protein AF-9 (Myeloid/lymphoid or mixed-lineage leukemia translocated to chromosome 3 protein homolog)	anterior/posterior pattern specification [GO:0009952]; gene expression [GO:0010467]; hematopoietic stem cell differentiation [GO:0060218]; negative regulation of canonical Wnt signaling pathway [GO:0090090]; positive regulation of DNA-templated transcription [GO:0045893]; positive regulation of Wnt signaling pathway, planar cell polarity pathway [GO:2000096]; regulation of chromatin organization …	chromosome [GO:0005694]; cytosol [GO:0005829]; nucleus [GO:0005634]; transcription elongation factor complex [GO:0008023]	chromosome [GO:0005694]; cytosol [GO:0005829]; nucleus [GO:0005634]; transcription elongation factor complex [GO:0008023]; chromatin binding [GO:0003682]; DNA binding [GO:0003677]; histone binding [GO:0042393]; lysine-acetylated histone binding [GO:0070577]; modification-dependent protein binding [GO:0140030]; anterior/posterior pattern specification [GO:0009952]; gene expression [GO:0010467]; he…	chromatin binding [GO:0003682]; DNA binding [GO:0003677]; histone binding [GO:0042393]; lysine-acetylated histone binding [GO:0070577]; modification-dependent protein binding [GO:0140030]	SUBCELLULAR LOCATION: Nucleus {ECO:0000255|PROSITE-ProRule:PRU00376, ECO:0000269|PubMed:11439343}. Chromosome {ECO:0000250|UniProtKB:P42568}. Note=Colocalizes with acylated histone H3. H3 Colocalizes with histone H3 crotonylated at 'Lys-18' (H3K18cr). {ECO:0000250|UniProtKB:P42568}.
A2AMM0	CAVN4_MOUSE	Caveolae-associated protein 4 (Muscle-related coiled-coil protein) (Muscle-restricted coiled-coil protein)	cardiac myofibril assembly [GO:0055003]; muscle organ development [GO:0007517]; positive regulation of transcription by RNA polymerase II [GO:0045944]; regulation of gene expression [GO:0010468]; Rho protein signal transduction [GO:0007266]	caveola [GO:0005901]; cytoplasm [GO:0005737]; cytosol [GO:0005829]; plasma membrane [GO:0005886]; sarcolemma [GO:0042383]; sarcoplasm [GO:0016528]; Z disc [GO:0030018]	caveola [GO:0005901]; cytoplasm [GO:0005737]; cytosol [GO:0005829]; plasma membrane [GO:0005886]; sarcolemma [GO:0042383]; sarcoplasm [GO:0016528]; Z disc [GO:0030018]; GTPase activator activity [GO:0005096]; cardiac myofibril assembly [GO:0055003]; muscle organ development [GO:0007517]; positive regulation of transcription by RNA polymerase II [GO:0045944]; regulation of gene expression [GO:0010…	GTPase activator activity [GO:0005096]	SUBCELLULAR LOCATION: Cytoplasm, myofibril, sarcomere {ECO:0000269|PubMed:18332105}. Cytoplasm {ECO:0000269|PubMed:18332105}. Cytoplasm, cytosol {ECO:0000269|PubMed:19546242}. Membrane, caveola {ECO:0000269|PubMed:19546242, ECO:0000269|PubMed:24567387}. Cell membrane, sarcolemma {ECO:0000269|PubMed:19546242}. Cell membrane {ECO:0000269|PubMed:26497963}. Note=In cardiomyocytes, accumulates in the …
A2AMT1	BFSP1_MOUSE	Filensin (Beaded filament structural protein 1) (Lens fiber cell beaded-filament structural protein CP 95) (CP95) [Cleaved into: Filensin C-terminal fragment; Filensin N-terminal fragment]	cell maturation [GO:0048469]; intermediate filament organization [GO:0045109]; lens fiber cell development [GO:0070307]	cell cortex [GO:0005938]; cytoplasm [GO:0005737]; intermediate filament [GO:0005882]; plasma membrane [GO:0005886]	cell cortex [GO:0005938]; cytoplasm [GO:0005737]; intermediate filament [GO:0005882]; plasma membrane [GO:0005886]; structural constituent of eye lens [GO:0005212]; cell maturation [GO:0048469]; intermediate filament organization [GO:0045109]; lens fiber cell development [GO:0070307]	structural constituent of eye lens [GO:0005212]	SUBCELLULAR LOCATION: Cell membrane {ECO:0000269|PubMed:19029034}; Peripheral membrane protein {ECO:0000250|UniProtKB:Q06002}; Cytoplasmic side {ECO:0000250|UniProtKB:Q06002}. Cytoplasm {ECO:0000269|PubMed:19029034, ECO:0000269|PubMed:27559293}. Cytoplasm, cytoskeleton {ECO:0000250|UniProtKB:Q06002}. Cytoplasm, cell cortex {ECO:0000250|UniProtKB:Q06002}.
A2AN08	UBR4_MOUSE	E3 ubiquitin-protein ligase UBR4 (EC 2.3.2.27) (N-recognin-4)	cytoplasm protein quality control [GO:0140455]; cytoplasm protein quality control by the ubiquitin-proteasome system [GO:0071629]; endosome organization [GO:0007032]; negative regulation of fatty acid biosynthetic process [GO:0045717]; positive regulation of autophagy [GO:0010508]; protein K11-linked ubiquitination [GO:0070979]; protein K27-linked ubiquitination [GO:0044314]; protein K48-linked u…	centrosome [GO:0005813]; cytosol [GO:0005829]; endosome [GO:0005768]; membrane [GO:0016020]; nucleoplasm [GO:0005654]	centrosome [GO:0005813]; cytosol [GO:0005829]; endosome [GO:0005768]; membrane [GO:0016020]; nucleoplasm [GO:0005654]; calmodulin binding [GO:0005516]; ubiquitin protein ligase activity [GO:0061630]; ubiquitin-protein transferase activity [GO:0004842]; zinc ion binding [GO:0008270]; cytoplasm protein quality control [GO:0140455]; cytoplasm protein quality control by the ubiquitin-proteasome syste…	calmodulin binding [GO:0005516]; ubiquitin protein ligase activity [GO:0061630]; ubiquitin-protein transferase activity [GO:0004842]; zinc ion binding [GO:0008270]	SUBCELLULAR LOCATION: Cytoplasm {ECO:0000250|UniProtKB:Q5T4S7}. Cytoplasm, cytoskeleton {ECO:0000250|UniProtKB:Q5T4S7}. Endosome {ECO:0000269|PubMed:30111582}. Nucleus {ECO:0000250|UniProtKB:Q5T4S7}. Note=Localizes to endosomes via its association with calcium-bound calmodulin (PubMed:30111582). Concentrates at the leading edge of membrane structures involved in actin motility (By similarity). {E…
A2ANU3	SYNG1_MOUSE	Synapse differentiation-inducing gene protein 1 (SynDIG1) (Dispanin subfamily C member 2) (DSPC2) (Transmembrane protein 90B)	intracellular protein transport [GO:0006886]; positive regulation of synapse assembly [GO:0051965]; synaptic vesicle clustering [GO:0097091]	cell body [GO:0044297]; dendritic shaft [GO:0043198]; dendritic spine [GO:0043197]; early endosome membrane [GO:0031901]; excitatory synapse [GO:0060076]; intracellular membrane-bounded organelle [GO:0043231]; plasma membrane [GO:0005886]; postsynaptic density [GO:0014069]; postsynaptic density membrane [GO:0098839]; synaptic vesicle membrane [GO:0030672]	cell body [GO:0044297]; dendritic shaft [GO:0043198]; dendritic spine [GO:0043197]; early endosome membrane [GO:0031901]; excitatory synapse [GO:0060076]; intracellular membrane-bounded organelle [GO:0043231]; plasma membrane [GO:0005886]; postsynaptic density [GO:0014069]; postsynaptic density membrane [GO:0098839]; synaptic vesicle membrane [GO:0030672]; glutamate receptor binding [GO:0035254];…	glutamate receptor binding [GO:0035254]; protein homodimerization activity [GO:0042803]	SUBCELLULAR LOCATION: Cell membrane {ECO:0000269|PubMed:20152115}; Single-pass type II membrane protein {ECO:0000269|PubMed:20152115}. Early endosome membrane {ECO:0000269|PubMed:20152115}; Single-pass type II membrane protein {ECO:0000269|PubMed:20152115}. Postsynaptic density membrane {ECO:0000269|PubMed:20152115}. Synapse {ECO:0000250}. Cell projection, dendrite {ECO:0000250}. Cell projection,…
A2AP18	PLCH2_MOUSE	1-phosphatidylinositol 4,5-bisphosphate phosphodiesterase eta-2 (EC 3.1.4.11) (Phosphoinositide phospholipase C-eta-2) (Phosphoinositide phospholipase C-like 4) (PLC-L4) (Phospholipase C-like protein 4) (Phospholipase C-eta-2) (PLC-eta2)	lipid catabolic process [GO:0016042]; phosphatidylinositol metabolic process [GO:0046488]; phosphatidylinositol-mediated signaling [GO:0048015]; phospholipase C-activating G protein-coupled receptor signaling pathway [GO:0007200]; release of sequestered calcium ion into cytosol [GO:0051209]	cytoplasm [GO:0005737]; plasma membrane [GO:0005886]	cytoplasm [GO:0005737]; plasma membrane [GO:0005886]; calcium ion binding [GO:0005509]; phosphatidylinositol phospholipase C activity [GO:0004435]; phospholipase C activity [GO:0004629]; lipid catabolic process [GO:0016042]; phosphatidylinositol metabolic process [GO:0046488]; phosphatidylinositol-mediated signaling [GO:0048015]; phospholipase C-activating G protein-coupled receptor signaling pat…	calcium ion binding [GO:0005509]; phosphatidylinositol phospholipase C activity [GO:0004435]; phospholipase C activity [GO:0004629]	SUBCELLULAR LOCATION: Cytoplasm {ECO:0000269|PubMed:15899900}. Cell membrane {ECO:0000269|PubMed:15899900}. Note=Localized predominantly at the plasma membrane. {ECO:0000269|PubMed:15899900}.
A2APB8	TPX2_MOUSE	Targeting protein for Xklp2	activation of protein kinase activity [GO:0032147]; apoptotic process [GO:0006915]; cell division [GO:0051301]; microtubule nucleation [GO:0007020]; mitotic spindle assembly [GO:0090307]; negative regulation of microtubule depolymerization [GO:0007026]; regulation of mitotic spindle organization [GO:0060236]; spindle assembly [GO:0051225]	aster [GO:0005818]; axon hillock [GO:0043203]; cytoplasm [GO:0005737]; intercellular bridge [GO:0045171]; microtubule [GO:0005874]; mitotic spindle [GO:0072686]; nucleoplasm [GO:0005654]; nucleus [GO:0005634]; spindle [GO:0005819]; spindle pole [GO:0000922]	aster [GO:0005818]; axon hillock [GO:0043203]; cytoplasm [GO:0005737]; intercellular bridge [GO:0045171]; microtubule [GO:0005874]; mitotic spindle [GO:0072686]; nucleoplasm [GO:0005654]; nucleus [GO:0005634]; spindle [GO:0005819]; spindle pole [GO:0000922]; importin-alpha family protein binding [GO:0061676]; molecular adaptor activity [GO:0060090]; protein kinase binding [GO:0019901]; activation…	importin-alpha family protein binding [GO:0061676]; molecular adaptor activity [GO:0060090]; protein kinase binding [GO:0019901]	SUBCELLULAR LOCATION: Nucleus {ECO:0000250|UniProtKB:Q9ULW0}. Cytoplasm, cytoskeleton, spindle {ECO:0000269|PubMed:27753540}. Cytoplasm, cytoskeleton, spindle pole {ECO:0000250|UniProtKB:Q9ULW0}. Note=During mitosis it is strictly associated with the spindle pole and with the mitotic spindle, whereas during S and G2, it is diffusely distributed throughout the nucleus. Is released from the nucleus…
A2APC3	TTLL9_MOUSE	Probable tubulin polyglutamylase TTLL9 (EC 6.3.2.-) (Tubulin--tyrosine ligase-like protein 9)	flagellated sperm motility [GO:0030317]; microtubule cytoskeleton organization [GO:0000226]; protein modification process [GO:0036211]	ciliary basal body [GO:0036064]; cilium [GO:0005929]; cytoplasm [GO:0005737]; microtubule [GO:0005874]; motile cilium [GO:0031514]	ciliary basal body [GO:0036064]; cilium [GO:0005929]; cytoplasm [GO:0005737]; microtubule [GO:0005874]; motile cilium [GO:0031514]; ATP binding [GO:0005524]; metal ion binding [GO:0046872]; tubulin binding [GO:0015631]; tubulin-glutamic acid ligase activity [GO:0070740]; flagellated sperm motility [GO:0030317]; microtubule cytoskeleton organization [GO:0000226]; protein modification process [GO:0…	ATP binding [GO:0005524]; metal ion binding [GO:0046872]; tubulin binding [GO:0015631]; tubulin-glutamic acid ligase activity [GO:0070740]	SUBCELLULAR LOCATION: Cytoplasm, cytoskeleton, cilium basal body {ECO:0000269|PubMed:17499049}. Cytoplasm, cytoskeleton {ECO:0000269|PubMed:17499049}. Cytoplasm, cytoskeleton, flagellum axoneme {ECO:0000305|PubMed:27257088}.
A2APF3	CTCFL_MOUSE	Transcriptional repressor CTCFL (Brother of the regulator of imprinted sites) (CCCTC-binding factor) (CTCF paralog) (CTCF-like protein)	establishment of protein localization to chromatin [GO:0071169]; genomic imprinting [GO:0071514]; regulation of transcription by RNA polymerase II [GO:0006357]; transcription initiation-coupled chromatin remodeling [GO:0045815]	chromosome [GO:0005694]; cytoplasm [GO:0005737]; cytosol [GO:0005829]; nuclear body [GO:0016604]; nucleus [GO:0005634]	chromosome [GO:0005694]; cytoplasm [GO:0005737]; cytosol [GO:0005829]; nuclear body [GO:0016604]; nucleus [GO:0005634]; chromatin insulator sequence binding [GO:0043035]; DNA-binding transcription activator activity, RNA polymerase II-specific [GO:0001228]; histone binding [GO:0042393]; metal ion binding [GO:0046872]; RNA polymerase II cis-regulatory region sequence-specific DNA binding [GO:00009…	chromatin insulator sequence binding [GO:0043035]; DNA-binding transcription activator activity, RNA polymerase II-specific [GO:0001228]; histone binding [GO:0042393]; metal ion binding [GO:0046872]; RNA polymerase II cis-regulatory region sequence-specific DNA binding [GO:0000978]; sequence-specific DNA binding [GO:0043565]	SUBCELLULAR LOCATION: Cytoplasm {ECO:0000250}. Nucleus {ECO:0000269|PubMed:17048991}.
A2APX8	SCN1A_MOUSE	Sodium channel protein type 1 subunit alpha (Sodium channel protein brain I subunit alpha) (Sodium channel protein type I subunit alpha) (Voltage-gated sodium channel subunit alpha Nav1.1)	adult walking behavior [GO:0007628]; cardiac muscle cell action potential involved in contraction [GO:0086002]; detection of mechanical stimulus involved in sensory perception of pain [GO:0050966]; determination of adult lifespan [GO:0008340]; establishment of localization in cell [GO:0051649]; membrane depolarization during action potential [GO:0086010]; nerve development [GO:0021675]; neuromusc…	axon [GO:0030424]; axon initial segment [GO:0043194]; intercalated disc [GO:0014704]; membrane [GO:0016020]; neuronal cell body [GO:0043025]; node of Ranvier [GO:0033268]; nuclear body [GO:0016604]; presynaptic membrane [GO:0042734]; sodium channel complex [GO:0034706]; T-tubule [GO:0030315]; voltage-gated sodium channel complex [GO:0001518]; Z disc [GO:0030018]	axon [GO:0030424]; axon initial segment [GO:0043194]; intercalated disc [GO:0014704]; membrane [GO:0016020]; neuronal cell body [GO:0043025]; node of Ranvier [GO:0033268]; nuclear body [GO:0016604]; presynaptic membrane [GO:0042734]; sodium channel complex [GO:0034706]; T-tubule [GO:0030315]; voltage-gated sodium channel complex [GO:0001518]; Z disc [GO:0030018]; sodium ion binding [GO:0031402]; …	sodium ion binding [GO:0031402]; voltage-gated monoatomic ion channel activity involved in regulation of presynaptic membrane potential [GO:0099508]; voltage-gated sodium channel activity [GO:0005248]	SUBCELLULAR LOCATION: Cell membrane {ECO:0000269|PubMed:27281198}; Multi-pass membrane protein {ECO:0000250|UniProtKB:D0E0C2}.
A2AQ07	TBB1_MOUSE	Tubulin beta-1 chain	microtubule cytoskeleton organization [GO:0000226]; microtubule polymerization [GO:0046785]; microtubule-based process [GO:0007017]; mitotic cell cycle [GO:0000278]; platelet aggregation [GO:0070527]; platelet formation [GO:0030220]; spindle assembly [GO:0051225]; thyroid gland development [GO:0030878]; thyroid hormone transport [GO:0070327]	cytoplasm [GO:0005737]; intercellular bridge [GO:0045171]; microtubule [GO:0005874]; mitotic spindle [GO:0072686]	cytoplasm [GO:0005737]; intercellular bridge [GO:0045171]; microtubule [GO:0005874]; mitotic spindle [GO:0072686]; GTP binding [GO:0005525]; GTPase activity [GO:0003924]; metal ion binding [GO:0046872]; structural constituent of cytoskeleton [GO:0005200]; microtubule cytoskeleton organization [GO:0000226]; microtubule polymerization [GO:0046785]; microtubule-based process [GO:0007017]; mitotic ce…	GTP binding [GO:0005525]; GTPase activity [GO:0003924]; metal ion binding [GO:0046872]; structural constituent of cytoskeleton [GO:0005200]	SUBCELLULAR LOCATION: Cytoplasm, cytoskeleton {ECO:0000250}.
A2AQ19	RTF1_MOUSE	RNA polymerase-associated protein RTF1 homolog	blastocyst growth [GO:0001832]; chromatin organization [GO:0006325]; endodermal cell fate commitment [GO:0001711]; negative regulation of transcription by RNA polymerase II [GO:0000122]; stem cell population maintenance [GO:0019827]; transcription elongation by RNA polymerase II [GO:0006368]; Wnt signaling pathway [GO:0016055]	Cdc73/Paf1 complex [GO:0016593]; nucleolus [GO:0005730]	Cdc73/Paf1 complex [GO:0016593]; nucleolus [GO:0005730]; RNA polymerase II C-terminal domain phosphoserine binding [GO:1990269]; single-stranded DNA binding [GO:0003697]; blastocyst growth [GO:0001832]; chromatin organization [GO:0006325]; endodermal cell fate commitment [GO:0001711]; negative regulation of transcription by RNA polymerase II [GO:0000122]; stem cell population maintenance [GO:0019…	RNA polymerase II C-terminal domain phosphoserine binding [GO:1990269]; single-stranded DNA binding [GO:0003697]	SUBCELLULAR LOCATION: Nucleus, nucleoplasm {ECO:0000250}.
A2AQ25	SKT_MOUSE	Sickle tail protein (Enhancer trap locus 4)	embryonic skeletal system development [GO:0048706]	centrosome [GO:0005813]; cytoplasm [GO:0005737]	centrosome [GO:0005813]; cytoplasm [GO:0005737]; embryonic skeletal system development [GO:0048706]		SUBCELLULAR LOCATION: Cytoplasm, cytoskeleton, microtubule organizing center, centrosome {ECO:0000250|UniProtKB:Q5T5P2}. Cytoplasm {ECO:0000269|PubMed:16204209}.
A2AR95	LRAD3_MOUSE	Low-density lipoprotein receptor class A domain-containing protein 3	receptor-mediated endocytosis [GO:0006898]; regulation of protein processing [GO:0070613]	membrane [GO:0016020]; plasma membrane [GO:0005886]	membrane [GO:0016020]; plasma membrane [GO:0005886]; amyloid-beta binding [GO:0001540]; receptor-mediated endocytosis [GO:0006898]; regulation of protein processing [GO:0070613]	amyloid-beta binding [GO:0001540]	SUBCELLULAR LOCATION: Cell membrane {ECO:0000269|PubMed:21795536}; Single-pass type I membrane protein {ECO:0000269|PubMed:21795536}.
A2ARA8	ITA8_MOUSE	Integrin alpha-8 [Cleaved into: Integrin alpha-8 heavy chain; Integrin alpha-8 light chain]	cell adhesion mediated by integrin [GO:0033627]; cell projection organization [GO:0030030]; cell-cell adhesion [GO:0098609]; cell-matrix adhesion [GO:0007160]; establishment of protein localization [GO:0045184]; extracellular matrix organization [GO:0030198]; inner ear morphogenesis [GO:0042472]; integrin-mediated signaling pathway [GO:0007229]; memory [GO:0007613]; mesodermal cell differentiatio…	apical part of cell [GO:0045177]; dendritic spine membrane [GO:0032591]; endoplasmic reticulum [GO:0005783]; external side of plasma membrane [GO:0009897]; glutamatergic synapse [GO:0098978]; integrin complex [GO:0008305]; perikaryon [GO:0043204]; plasma membrane [GO:0005886]; postsynaptic density membrane [GO:0098839]	apical part of cell [GO:0045177]; dendritic spine membrane [GO:0032591]; endoplasmic reticulum [GO:0005783]; external side of plasma membrane [GO:0009897]; glutamatergic synapse [GO:0098978]; integrin complex [GO:0008305]; perikaryon [GO:0043204]; plasma membrane [GO:0005886]; postsynaptic density membrane [GO:0098839]; integrin binding [GO:0005178]; metal ion binding [GO:0046872]; cell adhesion …	integrin binding [GO:0005178]; metal ion binding [GO:0046872]	SUBCELLULAR LOCATION: Membrane {ECO:0000269|PubMed:10742111}; Single-pass type I membrane protein {ECO:0000269|PubMed:10742111}. Cell membrane {ECO:0000250}.
A2ARI4	LGR4_MOUSE	Leucine-rich repeat-containing G-protein coupled receptor 4 (G-protein coupled receptor 48)	axon guidance [GO:0007411]; bone mineralization [GO:0030282]; bone remodeling [GO:0046849]; circadian regulation of gene expression [GO:0032922]; circadian rhythm [GO:0007623]; digestive tract development [GO:0048565]; epithelial cell proliferation [GO:0050673]; epithelial cell proliferation involved in renal tubule morphogenesis [GO:2001013]; G protein-coupled receptor signaling pathway [GO:0007…	plasma membrane [GO:0005886]	plasma membrane [GO:0005886]; heparin binding [GO:0008201]; protein-hormone receptor activity [GO:0016500]; Roundabout binding [GO:0048495]; transmembrane signaling receptor activity [GO:0004888]; axon guidance [GO:0007411]; bone mineralization [GO:0030282]; bone remodeling [GO:0046849]; circadian regulation of gene expression [GO:0032922]; circadian rhythm [GO:0007623]; digestive tract developme…	heparin binding [GO:0008201]; protein-hormone receptor activity [GO:0016500]; Roundabout binding [GO:0048495]; transmembrane signaling receptor activity [GO:0004888]	SUBCELLULAR LOCATION: Cell membrane {ECO:0000269|PubMed:21693646}; Multi-pass membrane protein {ECO:0000269|PubMed:21693646}.
A2ARP1	VIP1_MOUSE	Inositol hexakisphosphate and diphosphoinositol-pentakisphosphate kinase 1 (EC 2.7.4.24) (Diphosphoinositol pentakisphosphate kinase 1) (Histidine acid phosphatase domain-containing protein 2A) (InsP6 and PP-IP5 kinase 1) (VIP1 homolog)	inositol metabolic process [GO:0006020]; inositol phosphate biosynthetic process [GO:0032958]	cytosol [GO:0005829]; plasma membrane [GO:0005886]	cytosol [GO:0005829]; plasma membrane [GO:0005886]; ATP binding [GO:0005524]; diphosphoinositol-pentakisphosphate kinase activity [GO:0033857]; inositol heptakisphosphate kinase activity [GO:0000829]; inositol hexakisphosphate 1-kinase activity [GO:0052723]; inositol hexakisphosphate 3-kinase activity [GO:0052724]; inositol hexakisphosphate 5-kinase activity [GO:0000832]; inositol hexakisphosphat…	ATP binding [GO:0005524]; diphosphoinositol-pentakisphosphate kinase activity [GO:0033857]; inositol heptakisphosphate kinase activity [GO:0000829]; inositol hexakisphosphate 1-kinase activity [GO:0052723]; inositol hexakisphosphate 3-kinase activity [GO:0052724]; inositol hexakisphosphate 5-kinase activity [GO:0000832]; inositol hexakisphosphate kinase activity [GO:0000828]; inositol-1,3,4,5,6-p…	SUBCELLULAR LOCATION: Cytoplasm, cytosol {ECO:0000250|UniProtKB:Q6PFW1}. Cell membrane {ECO:0000250|UniProtKB:Q6PFW1}. Note=Relocalizes to the plasma membrane upon activation of the PtdIns 3-kinase pathway. {ECO:0000250|UniProtKB:Q6PFW1}.
A2ARP9	CTSR2_MOUSE	Cation channel sperm-associated protein 2 (CatSper2)	calcium ion transport [GO:0006816]; fertilization [GO:0009566]; flagellated sperm motility [GO:0030317]; sperm capacitation [GO:0048240]	CatSper complex [GO:0036128]; sperm flagellum [GO:0036126]	CatSper complex [GO:0036128]; sperm flagellum [GO:0036126]; calcium-activated cation channel activity [GO:0005227]; voltage-gated calcium channel activity [GO:0005245]; calcium ion transport [GO:0006816]; fertilization [GO:0009566]; flagellated sperm motility [GO:0030317]; sperm capacitation [GO:0048240]	calcium-activated cation channel activity [GO:0005227]; voltage-gated calcium channel activity [GO:0005245]	SUBCELLULAR LOCATION: Cell projection, cilium, flagellum membrane {ECO:0000269|PubMed:11675491}; Multi-pass membrane protein {ECO:0000269|PubMed:34225353}.
A2ARV4	LRP2_MOUSE	Low-density lipoprotein receptor-related protein 2 (LRP-2) (Glycoprotein 330) (gp330) (Megalin)	amyloid-beta clearance [GO:0097242]; aorta development [GO:0035904]; cell population proliferation [GO:0008283]; cellular response to growth factor stimulus [GO:0071363]; chemoattraction of axon [GO:0061642]; coronary artery morphogenesis [GO:0060982]; coronary vasculature development [GO:0060976]; diol metabolic process [GO:0034311]; endocytic hemoglobin import into cell [GO:0020028]; endocytosi…	apical part of cell [GO:0045177]; apical plasma membrane [GO:0016324]; axon [GO:0030424]; axonal growth cone [GO:0044295]; brush border [GO:0005903]; brush border membrane [GO:0031526]; cell surface [GO:0009986]; clathrin-coated pit [GO:0005905]; dendrite [GO:0030425]; endocytic vesicle [GO:0030139]; endoplasmic reticulum [GO:0005783]; endosome [GO:0005768]; endosome lumen [GO:0031904]; external …	apical part of cell [GO:0045177]; apical plasma membrane [GO:0016324]; axon [GO:0030424]; axonal growth cone [GO:0044295]; brush border [GO:0005903]; brush border membrane [GO:0031526]; cell surface [GO:0009986]; clathrin-coated pit [GO:0005905]; dendrite [GO:0030425]; endocytic vesicle [GO:0030139]; endoplasmic reticulum [GO:0005783]; endosome [GO:0005768]; endosome lumen [GO:0031904]; external …	calcium ion binding [GO:0005509]; hemoglobin binding [GO:0030492]; hormone binding [GO:0042562]; insulin-like growth factor I binding [GO:0031994]; low-density lipoprotein particle receptor binding [GO:0050750]; nuclear receptor binding [GO:0016922]; PDZ domain binding [GO:0030165]; protein transporter activity [GO:0140318]; protein-containing complex binding [GO:0044877]; protein-folding chapero…	SUBCELLULAR LOCATION: Apical cell membrane {ECO:0000269|PubMed:16143106, ECO:0000269|PubMed:20460439, ECO:0000269|PubMed:22340494, ECO:0000269|PubMed:22354480}; Single-pass type I membrane protein {ECO:0000255}. Endosome lumen {ECO:0000250|UniProtKB:P98158}. Membrane, coated pit {ECO:0000269|PubMed:22340494}. Cell projection, dendrite {ECO:0000269|PubMed:20637285}. Cell projection, axon {ECO:0000…
A2AS55	ANR16_MOUSE	Ankyrin repeat domain-containing protein 16	tRNA modification [GO:0006400]	cytoplasm [GO:0005737]; nucleus [GO:0005634]	cytoplasm [GO:0005737]; nucleus [GO:0005634]; tRNA modification [GO:0006400]		SUBCELLULAR LOCATION: Cytoplasm {ECO:0000269|PubMed:29769718}. Nucleus {ECO:0000269|PubMed:29769718}.
A2AS89	GDAH_MOUSE	Guanidino acid hydrolase, mitochondrial (EC 3.5.3.-) (Arginase, mitochondrial) (EC 3.5.3.1) (Guanidinobutyrase, mitochondrial) (EC 3.5.3.7) (Guanidinopropionase, mitochondrial) (EC 3.5.3.17)	putrescine biosynthetic process from arginine, using agmatinase [GO:0033389]; urea cycle [GO:0000050]	mitochondrion [GO:0005739]	mitochondrion [GO:0005739]; agmatinase activity [GO:0008783]; arginase activity [GO:0004053]; guanidinobutyrase activity [GO:0047971]; guanidinopropionase activity [GO:0047972]; metal ion binding [GO:0046872]; putrescine biosynthetic process from arginine, using agmatinase [GO:0033389]; urea cycle [GO:0000050]	agmatinase activity [GO:0008783]; arginase activity [GO:0004053]; guanidinobutyrase activity [GO:0047971]; guanidinopropionase activity [GO:0047972]; metal ion binding [GO:0046872]	SUBCELLULAR LOCATION: Mitochondrion {ECO:0000250}.
A2ASI5	SCN3A_MOUSE	Sodium channel protein type 3 subunit alpha (Sodium channel protein brain III subunit alpha) (Sodium channel protein type III subunit alpha) (Voltage-gated sodium channel subtype III) (Voltage-gated sodium channel subunit alpha Nav1.3)	behavioral response to pain [GO:0048266]; cellular response to antibiotic [GO:0071236]; membrane depolarization during action potential [GO:0086010]; neuronal action potential [GO:0019228]; response to pyrethroid [GO:0046684]; sodium ion transmembrane transport [GO:0035725]	axon [GO:0030424]; basal plasma membrane [GO:0009925]; membrane [GO:0016020]; neuronal cell body [GO:0043025]; plasma membrane [GO:0005886]; sarcoplasm [GO:0016528]; voltage-gated sodium channel complex [GO:0001518]	axon [GO:0030424]; basal plasma membrane [GO:0009925]; membrane [GO:0016020]; neuronal cell body [GO:0043025]; plasma membrane [GO:0005886]; sarcoplasm [GO:0016528]; voltage-gated sodium channel complex [GO:0001518]; calmodulin binding [GO:0005516]; sodium channel activity [GO:0005272]; sodium ion binding [GO:0031402]; voltage-gated sodium channel activity [GO:0005248]; behavioral response to pai…	calmodulin binding [GO:0005516]; sodium channel activity [GO:0005272]; sodium ion binding [GO:0031402]; voltage-gated sodium channel activity [GO:0005248]	SUBCELLULAR LOCATION: Cell membrane {ECO:0000250|UniProtKB:Q9NY46}; Multi-pass membrane protein {ECO:0000250|UniProtKB:D0E0C2}. Basal cell membrane {ECO:0000269|PubMed:29142310}. Note=In enterochromaffin cells, localized highly asymmetrically, almost exclusively at the basal side. {ECO:0000269|PubMed:29142310}.
A2ASQ1	AGRIN_MOUSE	Agrin [Cleaved into: Agrin N-terminal 110 kDa subunit; Agrin C-terminal 110 kDa subunit; Agrin C-terminal 90 kDa fragment (C90); Agrin C-terminal 22 kDa fragment (C22)]	cell differentiation [GO:0030154]; chemical synaptic transmission [GO:0007268]; circadian rhythm [GO:0007623]; enzyme-linked receptor protein signaling pathway [GO:0007167]; motor neuron apoptotic process [GO:0097049]; negative regulation of P-type sodium:potassium-exchanging transporter activity [GO:1903407]; negative regulation of sodium ion export across plasma membrane [GO:1903277]; neuromusc…	axonal growth cone [GO:0044295]; basement membrane [GO:0005604]; cell surface [GO:0009986]; collagen-containing extracellular matrix [GO:0062023]; extracellular region [GO:0005576]; extracellular space [GO:0005615]; glutamatergic synapse [GO:0098978]; Golgi lumen [GO:0005796]; sarcolemma [GO:0042383]; synapse [GO:0045202]; synaptic cleft [GO:0043083]	axonal growth cone [GO:0044295]; basement membrane [GO:0005604]; cell surface [GO:0009986]; collagen-containing extracellular matrix [GO:0062023]; extracellular region [GO:0005576]; extracellular space [GO:0005615]; glutamatergic synapse [GO:0098978]; Golgi lumen [GO:0005796]; sarcolemma [GO:0042383]; synapse [GO:0045202]; synaptic cleft [GO:0043083]; acetylcholine receptor regulator activity [GO…	acetylcholine receptor regulator activity [GO:0030548]; ATPase inhibitor activity [GO:0042030]; BMP binding [GO:0036122]; calcium ion binding [GO:0005509]; chondroitin sulfate binding [GO:0035374]; dystroglycan binding [GO:0002162]; heparan sulfate proteoglycan binding [GO:0043395]; receptor ligand activity [GO:0048018]; sialic acid binding [GO:0033691]; transforming growth factor beta binding [G…	SUBCELLULAR LOCATION: Synapse {ECO:0000269|PubMed:10402191, ECO:0000269|PubMed:12796478, ECO:0000269|PubMed:17611272, ECO:0000269|PubMed:18230682, ECO:0000269|PubMed:8653787}. Cell membrane {ECO:0000269|PubMed:11018052, ECO:0000269|PubMed:11161480}; Single-pass type II membrane protein {ECO:0000269|PubMed:11018052, ECO:0000269|PubMed:11161480}.
A2ASS6	TITIN_MOUSE	Titin (EC 2.7.11.1) (Connectin)	adult heart development [GO:0007512]; cardiac muscle tissue development [GO:0048738]; cardiac muscle tissue morphogenesis [GO:0055008]; cardiac myofibril assembly [GO:0055003]; detection of muscle stretch [GO:0035995]; forward locomotion [GO:0043056]; heart development [GO:0007507]; heart growth [GO:0060419]; heart morphogenesis [GO:0003007]; in utero embryonic development [GO:0001701]; muscle co…	A band [GO:0031672]; I band [GO:0031674]; M band [GO:0031430]; muscle myosin complex [GO:0005859]; nucleus [GO:0005634]; sarcomere [GO:0030017]; Z disc [GO:0030018]	A band [GO:0031672]; I band [GO:0031674]; M band [GO:0031430]; muscle myosin complex [GO:0005859]; nucleus [GO:0005634]; sarcomere [GO:0030017]; Z disc [GO:0030018]; ankyrin binding [GO:0030506]; ATP binding [GO:0005524]; calmodulin binding [GO:0005516]; metal ion binding [GO:0046872]; protein serine kinase activity [GO:0106310]; protein serine/threonine kinase activity [GO:0004674]; protein tyro…	ankyrin binding [GO:0030506]; ATP binding [GO:0005524]; calmodulin binding [GO:0005516]; metal ion binding [GO:0046872]; protein serine kinase activity [GO:0106310]; protein serine/threonine kinase activity [GO:0004674]; protein tyrosine kinase activity [GO:0004713]; structural constituent of cytoskeleton [GO:0005200]; structural constituent of muscle [GO:0008307]	SUBCELLULAR LOCATION: Cytoplasm {ECO:0000305}. Nucleus {ECO:0000250|UniProtKB:Q8WZ42}.
A2ASZ8	SCMC2_MOUSE	Mitochondrial adenyl nucleotide antiporter SLC25A25 (Short calcium-binding mitochondrial carrier protein 2) (SCaMC-2) (Solute carrier family 25 member 25)	adipose tissue development [GO:0060612]; ADP transport [GO:0015866]; ATP metabolic process [GO:0046034]; ATP transport [GO:0015867]; calcium ion transmembrane transport [GO:0070588]; camera-type eye development [GO:0043010]; cellular respiration [GO:0045333]; multicellular organism growth [GO:0035264]; response to activity [GO:0014823]; response to dietary excess [GO:0002021]; response to food [G…	mitochondrial inner membrane [GO:0005743]; mitochondrion [GO:0005739]	mitochondrial inner membrane [GO:0005743]; mitochondrion [GO:0005739]; ATP transmembrane transporter activity [GO:0005347]; ATP:phosphate antiporter activity [GO:0140987]; calcium ion binding [GO:0005509]; adipose tissue development [GO:0060612]; ADP transport [GO:0015866]; ATP metabolic process [GO:0046034]; ATP transport [GO:0015867]; calcium ion transmembrane transport [GO:0070588]; camera-typ…	ATP transmembrane transporter activity [GO:0005347]; ATP:phosphate antiporter activity [GO:0140987]; calcium ion binding [GO:0005509]	SUBCELLULAR LOCATION: Mitochondrion inner membrane {ECO:0000305|PubMed:15054102}; Multi-pass membrane protein {ECO:0000255}.
A2AT37	RENT2_MOUSE	Regulator of nonsense transcripts 2 (Up-frameshift suppressor 2 homolog) (Upf2)	animal organ regeneration [GO:0031100]; liver development [GO:0001889]; nuclear-transcribed mRNA catabolic process, nonsense-mediated decay [GO:0000184]; response to unfolded protein [GO:0006986]	cytoplasm [GO:0005737]; cytoplasmic ribonucleoprotein granule [GO:0036464]; cytosol [GO:0005829]; exon-exon junction complex [GO:0035145]; perinuclear region of cytoplasm [GO:0048471]	cytoplasm [GO:0005737]; cytoplasmic ribonucleoprotein granule [GO:0036464]; cytosol [GO:0005829]; exon-exon junction complex [GO:0035145]; perinuclear region of cytoplasm [GO:0048471]; RNA binding [GO:0003723]; telomeric DNA binding [GO:0042162]; animal organ regeneration [GO:0031100]; liver development [GO:0001889]; nuclear-transcribed mRNA catabolic process, nonsense-mediated decay [GO:0000184]…	RNA binding [GO:0003723]; telomeric DNA binding [GO:0042162]	SUBCELLULAR LOCATION: Cytoplasm, perinuclear region {ECO:0000250|UniProtKB:Q9HAU5}. Cytoplasm {ECO:0000269|PubMed:27149095}.
A2AU37	RD21L_MOUSE	Double-strand-break repair protein rad21-like protein 1	double-strand break repair [GO:0006302]; double-strand break repair via homologous recombination [GO:0000724]; fertilization [GO:0009566]; homologous chromosome pairing at meiosis [GO:0007129]; meiotic attachment of telomere to nuclear envelope [GO:0070197]; replication-born double-strand break repair via sister chromatid exchange [GO:1990414]; seminiferous tubule development [GO:0072520]; sister…	chromosome [GO:0005694]; condensed nuclear chromosome [GO:0000794]; lateral element [GO:0000800]; meiotic cohesin complex [GO:0030893]; nucleus [GO:0005634]	chromosome [GO:0005694]; condensed nuclear chromosome [GO:0000794]; lateral element [GO:0000800]; meiotic cohesin complex [GO:0030893]; nucleus [GO:0005634]; chromatin binding [GO:0003682]; double-strand break repair [GO:0006302]; double-strand break repair via homologous recombination [GO:0000724]; fertilization [GO:0009566]; homologous chromosome pairing at meiosis [GO:0007129]; meiotic attachm…	chromatin binding [GO:0003682]	SUBCELLULAR LOCATION: Nucleus {ECO:0000269|PubMed:21242291, ECO:0000269|PubMed:21274006, ECO:0000269|PubMed:21527826, ECO:0000269|PubMed:21743440}. Chromosome {ECO:0000269|PubMed:21242291, ECO:0000269|PubMed:21274006, ECO:0000269|PubMed:21527826, ECO:0000269|PubMed:21743440}. Note=In meiotic chromosomes, localized along axial elements in early meiosis: detectable on the axial elements in leptoten…
A2AU72	ARMC3_MOUSE	Armadillo repeat-containing protein 3	flagellated sperm motility [GO:0030317]; ribophagy [GO:0034517]; spermatid development [GO:0007286]		flagellated sperm motility [GO:0030317]; ribophagy [GO:0034517]; spermatid development [GO:0007286]
A2AUC9	KLH41_MOUSE	Kelch-like protein 41 (Kelch repeat and BTB domain-containing protein 10)	myofibril assembly [GO:0030239]; protein ubiquitination [GO:0016567]; pseudopodium assembly [GO:0031269]; regulation of myoblast differentiation [GO:0045661]; regulation of myoblast proliferation [GO:2000291]; regulation of skeletal muscle cell differentiation [GO:2001014]; skeletal muscle cell differentiation [GO:0035914]	Cul3-RING ubiquitin ligase complex [GO:0031463]; cytoplasm [GO:0005737]; cytoskeleton [GO:0005856]; cytosol [GO:0005829]; endoplasmic reticulum membrane [GO:0005789]; M band [GO:0031430]; nucleoplasm [GO:0005654]; plasma membrane [GO:0005886]; pseudopodium [GO:0031143]; ruffle [GO:0001726]; sarcoplasmic reticulum membrane [GO:0033017]	Cul3-RING ubiquitin ligase complex [GO:0031463]; cytoplasm [GO:0005737]; cytoskeleton [GO:0005856]; cytosol [GO:0005829]; endoplasmic reticulum membrane [GO:0005789]; M band [GO:0031430]; nucleoplasm [GO:0005654]; plasma membrane [GO:0005886]; pseudopodium [GO:0031143]; ruffle [GO:0001726]; sarcoplasmic reticulum membrane [GO:0033017]; myofibril assembly [GO:0030239]; protein ubiquitination [GO:0…		SUBCELLULAR LOCATION: Cytoplasm {ECO:0000269|PubMed:18178185, ECO:0000269|PubMed:22562206}. Cytoplasm, cytoskeleton {ECO:0000269|PubMed:18178185}. Cell projection, pseudopodium {ECO:0000250|UniProtKB:Q9ER30}. Cell projection, ruffle {ECO:0000250|UniProtKB:Q9ER30}. Cytoplasm, myofibril, sarcomere, M line {ECO:0000269|PubMed:22562206}. Sarcoplasmic reticulum membrane {ECO:0000269|PubMed:24268659}. …
A2AUM9	CE152_MOUSE	Centrosomal protein of 152 kDa (Cep152)	cell projection organization [GO:0030030]; centriole replication [GO:0007099]; de novo centriole assembly involved in multi-ciliated epithelial cell differentiation [GO:0098535]	centriole [GO:0005814]; centrosome [GO:0005813]; deuterosome [GO:0098536]; nucleoplasm [GO:0005654]; pericentriolar material [GO:0000242]; procentriole [GO:0120098]; procentriole replication complex [GO:0120099]	centriole [GO:0005814]; centrosome [GO:0005813]; deuterosome [GO:0098536]; nucleoplasm [GO:0005654]; pericentriolar material [GO:0000242]; procentriole [GO:0120098]; procentriole replication complex [GO:0120099]; protein kinase binding [GO:0019901]; cell projection organization [GO:0030030]; centriole replication [GO:0007099]; de novo centriole assembly involved in multi-ciliated epithelial cell …	protein kinase binding [GO:0019901]	SUBCELLULAR LOCATION: Cytoplasm, cytoskeleton, microtubule organizing center, centrosome {ECO:0000250|UniProtKB:O94986}. Cytoplasm, cytoskeleton, microtubule organizing center, centrosome, centriole {ECO:0000250|UniProtKB:O94986}. Note=Colocalizes with CDK5RAP2, WDR62 and CEP63 in a discrete ring around the proximal end of the parental centriole (By similarity). At this site, a cohesive structure…
A2AUU0	METL8_MOUSE	tRNA N(3)-methylcytidine methyltransferase METTL8, mitochondrial (EC 2.1.1.-) (Methyltransferase-like protein 8) (Tension-induced/inhibited protein) (mRNA N(3)-methylcytidine methyltransferase METTL8) (EC 2.1.1.-)	fat cell differentiation [GO:0045444]; positive regulation of mitochondrial translation [GO:0070131]; skeletal muscle tissue development [GO:0007519]; tRNA C3-cytosine methylation [GO:0106217]	cytoplasm [GO:0005737]; mitochondrion [GO:0005739]; nucleus [GO:0005634]	cytoplasm [GO:0005737]; mitochondrion [GO:0005739]; nucleus [GO:0005634]; histone acetyltransferase activity [GO:0004402]; mRNA methyltransferase activity [GO:0008174]; tRNA (cytidine-3-)-methyltransferase activity [GO:0052735]; fat cell differentiation [GO:0045444]; positive regulation of mitochondrial translation [GO:0070131]; skeletal muscle tissue development [GO:0007519]; tRNA C3-cytosine me…	histone acetyltransferase activity [GO:0004402]; mRNA methyltransferase activity [GO:0008174]; tRNA (cytidine-3-)-methyltransferase activity [GO:0052735]	SUBCELLULAR LOCATION: Mitochondrion {ECO:0000250|UniProtKB:Q9H825}. Cytoplasm {ECO:0000305|PubMed:15992539}. Nucleus {ECO:0000305|PubMed:15992539}. Note=Mitochondrial protein (By similarity). The cytoplasmic or nuclear localization observed by some groups is either the result of an incorrect localization caused by N-terminal tagging that interferes with mitochondrial targeting, or splice isoforms…
A2AVA0	SVEP1_MOUSE	Sushi, von Willebrand factor type A, EGF and pentraxin domain-containing protein 1 (Polydom)	cell migration [GO:0016477]; epidermis development [GO:0008544]; epithelial cell-cell adhesion [GO:0090136]; gene expression [GO:0010467]; lymph circulation [GO:0003017]; lymph vessel development [GO:0001945]; lymph vessel morphogenesis [GO:0036303]; negative regulation of complement activation, classical pathway [GO:0045959]; negative regulation of vasoconstriction [GO:0045906]; positive regulat…	cytoplasm [GO:0005737]; extracellular matrix [GO:0031012]; extracellular region [GO:0005576]; extracellular space [GO:0005615]; membrane [GO:0016020]; nucleus [GO:0005634]	cytoplasm [GO:0005737]; extracellular matrix [GO:0031012]; extracellular region [GO:0005576]; extracellular space [GO:0005615]; membrane [GO:0016020]; nucleus [GO:0005634]; calcium ion binding [GO:0005509]; chromatin binding [GO:0003682]; integrin binding [GO:0005178]; integrin binding involved in cell-matrix adhesion [GO:0098640]; cell migration [GO:0016477]; epidermis development [GO:0008544]; …	calcium ion binding [GO:0005509]; chromatin binding [GO:0003682]; integrin binding [GO:0005178]; integrin binding involved in cell-matrix adhesion [GO:0098640]	SUBCELLULAR LOCATION: Secreted {ECO:0000269|PubMed:22654117}. Nucleus {ECO:0000250|UniProtKB:Q4LDE5}. Cytoplasm {ECO:0000250|UniProtKB:Q4LDE5}. Membrane {ECO:0000250|UniProtKB:Q4LDE5}; Peripheral membrane protein {ECO:0000250|UniProtKB:Q4LDE5}.
A2AVJ5	PRR5L_MOUSE	Proline-rich protein 5-like (Protein observed with Rictor-2) (Protor-2)	cellular response to oxidative stress [GO:0034599]; negative regulation of protein phosphorylation [GO:0001933]; negative regulation of signal transduction [GO:0009968]; phosphatidylinositol 3-kinase/protein kinase B signal transduction [GO:0043491]; positive regulation of intracellular protein transport [GO:0090316]; positive regulation of mRNA catabolic process [GO:0061014]; positive regulation…	mitochondrion [GO:0005739]; TORC2 complex [GO:0031932]	mitochondrion [GO:0005739]; TORC2 complex [GO:0031932]; ubiquitin protein ligase binding [GO:0031625]; cellular response to oxidative stress [GO:0034599]; negative regulation of protein phosphorylation [GO:0001933]; negative regulation of signal transduction [GO:0009968]; phosphatidylinositol 3-kinase/protein kinase B signal transduction [GO:0043491]; positive regulation of intracellular protein …	ubiquitin protein ligase binding [GO:0031625]
A2AVZ9	S43A3_MOUSE	Equilibrative nucleobase transporter 1 (Embryonic epithelia gene 1 protein) (Solute carrier family 43 member 3)	hypoxanthine transport [GO:0035344]	basolateral plasma membrane [GO:0016323]	basolateral plasma membrane [GO:0016323]; adenine transmembrane transporter activity [GO:0015207]; fatty acid transmembrane transporter activity [GO:0015245]; guanine transmembrane transporter activity [GO:0015208]; xenobiotic transmembrane transporter activity [GO:0042910]; hypoxanthine transport [GO:0035344]	adenine transmembrane transporter activity [GO:0015207]; fatty acid transmembrane transporter activity [GO:0015245]; guanine transmembrane transporter activity [GO:0015208]; xenobiotic transmembrane transporter activity [GO:0042910]	SUBCELLULAR LOCATION: Basolateral cell membrane {ECO:0000250|UniProtKB:Q8NBI5}; Multi-pass membrane protein {ECO:0000255}.
A2AWL7	MGAP_MOUSE	MAX gene-associated protein	cell fate specification [GO:0001708]; cellular response to leukemia inhibitory factor [GO:1990830]; positive regulation of transcription by RNA polymerase II [GO:0045944]; regulation of transcription by RNA polymerase II [GO:0006357]	chromatin [GO:0000785]; MLL1 complex [GO:0071339]; nucleus [GO:0005634]; transcription regulator complex [GO:0005667]	chromatin [GO:0000785]; MLL1 complex [GO:0071339]; nucleus [GO:0005634]; transcription regulator complex [GO:0005667]; DNA-binding transcription activator activity, RNA polymerase II-specific [GO:0001228]; DNA-binding transcription factor activity [GO:0003700]; DNA-binding transcription factor activity, RNA polymerase II-specific [GO:0000981]; protein dimerization activity [GO:0046983]; RNA polym…	DNA-binding transcription activator activity, RNA polymerase II-specific [GO:0001228]; DNA-binding transcription factor activity [GO:0003700]; DNA-binding transcription factor activity, RNA polymerase II-specific [GO:0000981]; protein dimerization activity [GO:0046983]; RNA polymerase II cis-regulatory region sequence-specific DNA binding [GO:0000978]; RNA polymerase II transcription regulatory r…	SUBCELLULAR LOCATION: Nucleus {ECO:0000305}.
A2AWP0	BIRC7_MOUSE	Baculoviral IAP repeat-containing protein 7 (EC 2.3.2.27) (Livin) (RING-type E3 ubiquitin transferase BIRC7) [Cleaved into: Baculoviral IAP repeat-containing protein 7 30 kDa subunit (Truncated livin) (p30-Livin) (tLivin)]	apoptotic process [GO:0006915]; lens development in camera-type eye [GO:0002088]; negative regulation of apoptotic process [GO:0043066]; negative regulation of tumor necrosis factor-mediated signaling pathway [GO:0010804]; positive regulation of JNK cascade [GO:0046330]; positive regulation of protein ubiquitination [GO:0031398]; protein ubiquitination [GO:0016567]; regulation of cell cycle [GO:0…	centrosome [GO:0005813]; cytoplasm [GO:0005737]; cytosol [GO:0005829]; Golgi apparatus [GO:0005794]; nucleoplasm [GO:0005654]; nucleus [GO:0005634]	centrosome [GO:0005813]; cytoplasm [GO:0005737]; cytosol [GO:0005829]; Golgi apparatus [GO:0005794]; nucleoplasm [GO:0005654]; nucleus [GO:0005634]; cysteine-type endopeptidase inhibitor activity [GO:0004869]; cysteine-type endopeptidase inhibitor activity involved in apoptotic process [GO:0043027]; metal ion binding [GO:0046872]; ubiquitin protein ligase activity [GO:0061630]; ubiquitin-protein …	cysteine-type endopeptidase inhibitor activity [GO:0004869]; cysteine-type endopeptidase inhibitor activity involved in apoptotic process [GO:0043027]; metal ion binding [GO:0046872]; ubiquitin protein ligase activity [GO:0061630]; ubiquitin-protein transferase activity [GO:0004842]	SUBCELLULAR LOCATION: Nucleus {ECO:0000250|UniProtKB:Q96CA5}. Cytoplasm {ECO:0000250|UniProtKB:Q96CA5}. Golgi apparatus {ECO:0000250|UniProtKB:Q96CA5}. Note=Nuclear, and in a filamentous pattern throughout the cytoplasm. Full-length livin is detected exclusively cytoplasm, whereas the truncated form (tLivin) is found in the peri-nuclear region with marked localization to the Golgi apparatus; the …
A2AX52	CO6A4_MOUSE	Collagen alpha-4(VI) chain	cell adhesion [GO:0007155]; extracellular matrix organization [GO:0030198]	collagen trimer [GO:0005581]; collagen-containing extracellular matrix [GO:0062023]; extracellular matrix [GO:0031012]; extracellular region [GO:0005576]; protein-containing complex [GO:0032991]	collagen trimer [GO:0005581]; collagen-containing extracellular matrix [GO:0062023]; extracellular matrix [GO:0031012]; extracellular region [GO:0005576]; protein-containing complex [GO:0032991]; collagen binding [GO:0005518]; cell adhesion [GO:0007155]; extracellular matrix organization [GO:0030198]	collagen binding [GO:0005518]	SUBCELLULAR LOCATION: Secreted, extracellular space, extracellular matrix {ECO:0000250}.
A2BDX3	MOCS3_MOUSE	Adenylyltransferase and sulfurtransferase MOCS3 (Molybdenum cofactor synthesis protein 3) [Includes: Molybdopterin-synthase adenylyltransferase (EC 2.7.7.80) (Adenylyltransferase MOCS3) (Sulfur carrier protein MOCS2A adenylyltransferase); Molybdopterin-synthase sulfurtransferase (EC 2.8.1.11) (Sulfur carrier protein MOCS2A sulfurtransferase) (Sulfurtransferase MOCS3)]	Mo-molybdopterin cofactor biosynthetic process [GO:0006777]; molybdopterin cofactor biosynthetic process [GO:0032324]; protein urmylation [GO:0032447]; tRNA thio-modification [GO:0034227]; tRNA wobble position uridine thiolation [GO:0002143]; tRNA wobble uridine modification [GO:0002098]	cytoplasm [GO:0005737]; cytosol [GO:0005829]	cytoplasm [GO:0005737]; cytosol [GO:0005829]; ATP binding [GO:0005524]; metal ion binding [GO:0046872]; molybdopterin-synthase adenylyltransferase activity [GO:0061605]; molybdopterin-synthase sulfurtransferase activity [GO:0061604]; nucleotidyltransferase activity [GO:0016779]; sulfurtransferase activity [GO:0016783]; thiosulfate sulfurtransferase activity [GO:0004792]; URM1 activating enzyme ac…	ATP binding [GO:0005524]; metal ion binding [GO:0046872]; molybdopterin-synthase adenylyltransferase activity [GO:0061605]; molybdopterin-synthase sulfurtransferase activity [GO:0061604]; nucleotidyltransferase activity [GO:0016779]; sulfurtransferase activity [GO:0016783]; thiosulfate sulfurtransferase activity [GO:0004792]; URM1 activating enzyme activity [GO:0042292]	SUBCELLULAR LOCATION: Cytoplasm {ECO:0000255|HAMAP-Rule:MF_03049}.
A2BH40	ARI1A_MOUSE	AT-rich interactive domain-containing protein 1A (ARID domain-containing protein 1A) (BRG1-associated factor 250) (BAF250) (BRG1-associated factor 250a) (BAF250A) (Osa homolog 1) (SWI-like protein) (SWI/SNF complex protein p270) (SWI/SNF-related, matrix-associated, actin-dependent regulator of chromatin subfamily F member 1)	androgen receptor signaling pathway [GO:0030521]; cardiac chamber development [GO:0003205]; cardiac muscle cell differentiation [GO:0055007]; chromatin organization [GO:0006325]; chromatin remodeling [GO:0006338]; embryo implantation [GO:0007566]; forebrain development [GO:0030900]; formation of primary germ layer [GO:0001704]; gastrulation [GO:0007369]; intracellular estrogen receptor signaling …	bBAF complex [GO:0140092]; brahma complex [GO:0035060]; chromatin [GO:0000785]; nBAF complex [GO:0071565]; npBAF complex [GO:0071564]; nucleoplasm [GO:0005654]; SWI/SNF complex [GO:0016514]	bBAF complex [GO:0140092]; brahma complex [GO:0035060]; chromatin [GO:0000785]; nBAF complex [GO:0071565]; npBAF complex [GO:0071564]; nucleoplasm [GO:0005654]; SWI/SNF complex [GO:0016514]; ATP-dependent chromatin remodeler activity [GO:0140658]; DNA binding [GO:0003677]; androgen receptor signaling pathway [GO:0030521]; cardiac chamber development [GO:0003205]; cardiac muscle cell differentiati…	ATP-dependent chromatin remodeler activity [GO:0140658]; DNA binding [GO:0003677]	SUBCELLULAR LOCATION: Nucleus {ECO:0000255|PROSITE-ProRule:PRU00355}.
A2CG49	KALRN_MOUSE	Kalirin (EC 2.7.11.1) (Protein Duo) (Serine/threonine-protein kinase with Dbl- and pleckstrin homology domain)	adult locomotory behavior [GO:0008344]; axon guidance [GO:0007411]; axonogenesis [GO:0007409]; habituation [GO:0046959]; intracellular signal transduction [GO:0035556]; lactation [GO:0007595]; maternal behavior [GO:0042711]; maternal process involved in parturition [GO:0060137]; memory [GO:0007613]; modification of postsynaptic actin cytoskeleton [GO:0098885]; negative regulation of growth hormon…	cytoplasm [GO:0005737]; cytoskeleton [GO:0005856]; cytosol [GO:0005829]; extrinsic component of membrane [GO:0019898]; glutamatergic synapse [GO:0098978]; neuronal cell body [GO:0043025]; nucleoplasm [GO:0005654]; perinuclear region of cytoplasm [GO:0048471]; postsynaptic density [GO:0014069]; presynapse [GO:0098793]	cytoplasm [GO:0005737]; cytoskeleton [GO:0005856]; cytosol [GO:0005829]; extrinsic component of membrane [GO:0019898]; glutamatergic synapse [GO:0098978]; neuronal cell body [GO:0043025]; nucleoplasm [GO:0005654]; perinuclear region of cytoplasm [GO:0048471]; postsynaptic density [GO:0014069]; presynapse [GO:0098793]; ATP binding [GO:0005524]; enzyme binding [GO:0019899]; guanyl-nucleotide exchan…	ATP binding [GO:0005524]; enzyme binding [GO:0019899]; guanyl-nucleotide exchange factor activity [GO:0005085]; metal ion binding [GO:0046872]; protein serine kinase activity [GO:0106310]; protein serine/threonine kinase activity [GO:0004674]	SUBCELLULAR LOCATION: Cytoplasm {ECO:0000250|UniProtKB:O60229, ECO:0000250|UniProtKB:P97924}. Cytoplasm, cytoskeleton {ECO:0000250|UniProtKB:O60229, ECO:0000250|UniProtKB:P97924}.
A2CG63	ARI4B_MOUSE	AT-rich interactive domain-containing protein 4B (ARID domain-containing protein 4B) (180 kDa Sin3-associated polypeptide) (Sin3-associated polypeptide p180) (Histone deacetylase complex subunit SAP180)	chromatin organization [GO:0006325]; establishment of Sertoli cell barrier [GO:0097368]; genomic imprinting [GO:0071514]; negative regulation of cell migration [GO:0030336]; negative regulation of stem cell population maintenance [GO:1902455]; negative regulation of transcription by RNA polymerase II [GO:0000122]; negative regulation of transforming growth factor beta receptor signaling pathway […	cytosol [GO:0005829]; mitochondrion [GO:0005739]; nucleus [GO:0005634]; Sin3-type complex [GO:0070822]	cytosol [GO:0005829]; mitochondrion [GO:0005739]; nucleus [GO:0005634]; Sin3-type complex [GO:0070822]; transcription cis-regulatory region binding [GO:0000976]; chromatin organization [GO:0006325]; establishment of Sertoli cell barrier [GO:0097368]; genomic imprinting [GO:0071514]; negative regulation of cell migration [GO:0030336]; negative regulation of stem cell population maintenance [GO:190…	transcription cis-regulatory region binding [GO:0000976]	SUBCELLULAR LOCATION: Nucleus {ECO:0000255|PROSITE-ProRule:PRU00355}.
A2RST1	MGST2_MOUSE	Microsomal glutathione S-transferase 2 (Microsomal GST-2) (EC 2.5.1.18) (Glutathione peroxidase MGST2) (EC 1.11.1.-) (Leukotriene C4 synthase MGST2) (EC 4.4.1.20) (Microsomal glutathione S-transferase II) (Microsomal GST-II)	glutathione biosynthetic process [GO:0006750]; leukotriene biosynthetic process [GO:0019370]; lipid metabolic process [GO:0006629]; membrane lipid catabolic process [GO:0046466]; response to lipopolysaccharide [GO:0032496]; response to organonitrogen compound [GO:0010243]	endoplasmic reticulum [GO:0005783]; endoplasmic reticulum membrane [GO:0005789]; intracellular membrane-bounded organelle [GO:0043231]; nuclear envelope [GO:0005635]; plasma membrane [GO:0005886]	endoplasmic reticulum [GO:0005783]; endoplasmic reticulum membrane [GO:0005789]; intracellular membrane-bounded organelle [GO:0043231]; nuclear envelope [GO:0005635]; plasma membrane [GO:0005886]; enzyme activator activity [GO:0008047]; glutathione binding [GO:0043295]; glutathione peroxidase activity [GO:0004602]; glutathione transferase activity [GO:0004364]; identical protein binding [GO:00428…	enzyme activator activity [GO:0008047]; glutathione binding [GO:0043295]; glutathione peroxidase activity [GO:0004602]; glutathione transferase activity [GO:0004364]; identical protein binding [GO:0042802]; leukotriene-C4 synthase activity [GO:0004464]	SUBCELLULAR LOCATION: Endoplasmic reticulum membrane {ECO:0000250|UniProtKB:Q99735}; Multi-pass membrane protein {ECO:0000255}. Microsome membrane {ECO:0000250|UniProtKB:Q99735}; Multi-pass membrane protein {ECO:0000255}.
A2RSY6	TRM1L_MOUSE	TRMT1-like protein (EC 2.1.1.-)	adult behavior [GO:0030534]; adult locomotory behavior [GO:0008344]; tRNA N2-guanine methylation [GO:0002940]	nucleus [GO:0005634]	nucleus [GO:0005634]; metal ion binding [GO:0046872]; tRNA (guanine(10)-N2)-methyltransferase activity [GO:0160102]; tRNA binding [GO:0000049]; adult behavior [GO:0030534]; adult locomotory behavior [GO:0008344]; tRNA N2-guanine methylation [GO:0002940]	metal ion binding [GO:0046872]; tRNA (guanine(10)-N2)-methyltransferase activity [GO:0160102]; tRNA binding [GO:0000049]
A2RT67	DEND3_MOUSE	DENN domain-containing protein 3	endosome to lysosome transport [GO:0008333]; protein catabolic process [GO:0030163]; regulation of Rab protein signal transduction [GO:0032483]	cytoplasmic vesicle [GO:0031410]	cytoplasmic vesicle [GO:0031410]; guanyl-nucleotide exchange factor activity [GO:0005085]; endosome to lysosome transport [GO:0008333]; protein catabolic process [GO:0030163]; regulation of Rab protein signal transduction [GO:0032483]	guanyl-nucleotide exchange factor activity [GO:0005085]	SUBCELLULAR LOCATION: Cytoplasm {ECO:0000269|PubMed:28249939}. Note=Transiently recruited to membranes to activate Rab12. {ECO:0000269|PubMed:28249939}.
A2RTF1	CTSRB_MOUSE	Cation channel sperm-associated auxiliary subunit beta (CatSper-beta)	sperm capacitation [GO:0048240]	CatSper complex [GO:0036128]; cilium [GO:0005929]; monoatomic ion channel complex [GO:0034702]; sperm principal piece [GO:0097228]	CatSper complex [GO:0036128]; cilium [GO:0005929]; monoatomic ion channel complex [GO:0034702]; sperm principal piece [GO:0097228]; sperm capacitation [GO:0048240]		SUBCELLULAR LOCATION: Cell projection, cilium, flagellum membrane {ECO:0000269|PubMed:17478420, ECO:0000269|PubMed:34225353}; Single-pass membrane protein {ECO:0000269|PubMed:34225353}. Note=Predominantly located in the principal piece of the sperm tail. {ECO:0000269|PubMed:17478420, ECO:0000269|PubMed:34225353}.
A3FIN4	AT8B5_MOUSE	Phospholipid-transporting ATPase FetA (EC 7.6.2.1) (ATPase class I type 8B member 2-like protein) (ATPase class I type 8B member 5) (Flippase expressed in testis A)	Golgi organization [GO:0007030]; phospholipid translocation [GO:0045332]; phospholipid transport [GO:0015914]	acrosomal membrane [GO:0002080]; acrosomal vesicle [GO:0001669]; membrane [GO:0016020]; plasma membrane [GO:0005886]; trans-Golgi network [GO:0005802]	acrosomal membrane [GO:0002080]; acrosomal vesicle [GO:0001669]; membrane [GO:0016020]; plasma membrane [GO:0005886]; trans-Golgi network [GO:0005802]; ATP binding [GO:0005524]; ATP hydrolysis activity [GO:0016887]; ATPase-coupled intramembrane lipid transporter activity [GO:0140326]; magnesium ion binding [GO:0000287]; phosphatidylcholine flippase activity [GO:0140345]; phosphatidylethanolamine …	ATP binding [GO:0005524]; ATP hydrolysis activity [GO:0016887]; ATPase-coupled intramembrane lipid transporter activity [GO:0140326]; magnesium ion binding [GO:0000287]; phosphatidylcholine flippase activity [GO:0140345]; phosphatidylethanolamine flippase activity [GO:0090555]	SUBCELLULAR LOCATION: Cytoplasmic vesicle, secretory vesicle, acrosome membrane {ECO:0000269|PubMed:19657017}; Multi-pass membrane protein {ECO:0000269|PubMed:19657017}.
A3KFM7	CHD6_MOUSE	Chromodomain-helicase-DNA-binding protein 6 (CHD-6) (EC 3.6.4.12) (ATP-dependent helicase CHD6)	cell redox homeostasis [GO:0045454]; chromatin remodeling [GO:0006338]; positive regulation of transcription by RNA polymerase II [GO:0045944]; regulation of gene expression [GO:0010468]	chromatin [GO:0000785]; nucleoplasm [GO:0005654]; nucleus [GO:0005634]	chromatin [GO:0000785]; nucleoplasm [GO:0005654]; nucleus [GO:0005634]; ATP binding [GO:0005524]; ATP hydrolysis activity [GO:0016887]; ATP-dependent activity, acting on DNA [GO:0008094]; ATP-dependent chromatin remodeler activity [GO:0140658]; chromatin binding [GO:0003682]; DNA binding [GO:0003677]; helicase activity [GO:0004386]; histone binding [GO:0042393]; transcription coregulator binding …	ATP binding [GO:0005524]; ATP hydrolysis activity [GO:0016887]; ATP-dependent activity, acting on DNA [GO:0008094]; ATP-dependent chromatin remodeler activity [GO:0140658]; chromatin binding [GO:0003682]; DNA binding [GO:0003677]; helicase activity [GO:0004386]; histone binding [GO:0042393]; transcription coregulator binding [GO:0001221]	SUBCELLULAR LOCATION: Nucleus, nucleoplasm {ECO:0000250|UniProtKB:Q8TD26}. Note=Enriched at sites of mRNA synthesis. {ECO:0000250|UniProtKB:Q8TD26}.
A3KFX0	5NT1A_MOUSE	Cytosolic 5'-nucleotidase 1A (cN1A) (EC 3.1.3.5) (EC 3.1.3.89) (EC 3.1.3.99) (5'-deoxynucleotidase) (Cytosolic 5'-nucleotidase IA) (cN-IA)	adenosine metabolic process [GO:0046085]; allantoin metabolic process [GO:0000255]; amide catabolic process [GO:0043605]; AMP catabolic process [GO:0006196]; dAMP catabolic process [GO:0046059]; dGMP catabolic process [GO:0046055]; IMP catabolic process [GO:0006204]; purine nucleoside monophosphate catabolic process [GO:0009128]	cytosol [GO:0005829]	cytosol [GO:0005829]; 5'-nucleotidase activity [GO:0008253]; IMP 5'-nucleotidase activity [GO:0050483]; magnesium ion binding [GO:0000287]; nucleotide binding [GO:0000166]; XMP 5'-nucleosidase activity [GO:0106411]; adenosine metabolic process [GO:0046085]; allantoin metabolic process [GO:0000255]; amide catabolic process [GO:0043605]; AMP catabolic process [GO:0006196]; dAMP catabolic process [G…	5'-nucleotidase activity [GO:0008253]; IMP 5'-nucleotidase activity [GO:0050483]; magnesium ion binding [GO:0000287]; nucleotide binding [GO:0000166]; XMP 5'-nucleosidase activity [GO:0106411]	SUBCELLULAR LOCATION: Cytoplasm {ECO:0000250|UniProtKB:Q9BXI3}.
A3KG59	P20D2_MOUSE	Xaa-Arg dipeptidase (EC 3.4.13.4)	proteolysis [GO:0006508]; regulation of protein metabolic process [GO:0051246]	nucleoplasm [GO:0005654]	nucleoplasm [GO:0005654]; carboxypeptidase activity [GO:0004180]; dipeptidase activity [GO:0016805]; identical protein binding [GO:0042802]; proteolysis [GO:0006508]; regulation of protein metabolic process [GO:0051246]	carboxypeptidase activity [GO:0004180]; dipeptidase activity [GO:0016805]; identical protein binding [GO:0042802]
A3KGF7	PLCB2_MOUSE	1-phosphatidylinositol 4,5-bisphosphate phosphodiesterase beta-2 (EC 3.1.4.11) (Phosphoinositide phospholipase C-beta-2) (Phospholipase C-beta-2) (PLC-beta-2)	detection of chemical stimulus involved in sensory perception of bitter taste [GO:0001580]; G protein-coupled receptor signaling pathway [GO:0007186]; lipid catabolic process [GO:0016042]; phosphatidylinositol metabolic process [GO:0046488]; phosphatidylinositol-mediated signaling [GO:0048015]; phospholipase C-activating G protein-coupled receptor signaling pathway [GO:0007200]; release of seques…	cytoplasm [GO:0005737]; G-protein beta/gamma-subunit complex [GO:0031680]; neuronal dense core vesicle [GO:0098992]	cytoplasm [GO:0005737]; G-protein beta/gamma-subunit complex [GO:0031680]; neuronal dense core vesicle [GO:0098992]; calcium ion binding [GO:0005509]; G-protein beta/gamma-subunit complex binding [GO:0031683]; phosphatidylinositol phospholipase C activity [GO:0004435]; phospholipase C activity [GO:0004629]; phospholipid binding [GO:0005543]; detection of chemical stimulus involved in sensory perc…	calcium ion binding [GO:0005509]; G-protein beta/gamma-subunit complex binding [GO:0031683]; phosphatidylinositol phospholipase C activity [GO:0004435]; phospholipase C activity [GO:0004629]; phospholipid binding [GO:0005543]
A3KGS3	RGPA2_MOUSE	Ral GTPase-activating protein subunit alpha-2 (250 kDa substrate of Akt) (AS250) (P220)	activation of GTPase activity [GO:0090630]; Ral protein signal transduction [GO:0032484]; regulation of exocyst localization [GO:0060178]; regulation of protein localization [GO:0032880]; regulation of small GTPase mediated signal transduction [GO:0051056]	cytoplasm [GO:0005737]; cytosol [GO:0005829]; nucleus [GO:0005634]	cytoplasm [GO:0005737]; cytosol [GO:0005829]; nucleus [GO:0005634]; GTPase activator activity [GO:0005096]; protein heterodimerization activity [GO:0046982]; activation of GTPase activity [GO:0090630]; Ral protein signal transduction [GO:0032484]; regulation of exocyst localization [GO:0060178]; regulation of protein localization [GO:0032880]; regulation of small GTPase mediated signal transducti…	GTPase activator activity [GO:0005096]; protein heterodimerization activity [GO:0046982]	SUBCELLULAR LOCATION: Cytoplasm {ECO:0000250}.
A3KGV1	ODFP2_MOUSE	Outer dense fiber protein 2 (84 kDa outer dense fiber protein) (Cenexin) (Outer dense fiber of sperm tails protein 2)	cell differentiation [GO:0030154]; regulation of cilium assembly [GO:1902017]; spermatogenesis [GO:0007283]	centriole [GO:0005814]; centrosome [GO:0005813]; ciliary transition fiber [GO:0097539]; cilium [GO:0005929]; cytoplasm [GO:0005737]; intracellular membrane-bounded organelle [GO:0043231]; microtubule [GO:0005874]; outer dense fiber [GO:0001520]; sperm flagellum [GO:0036126]; sperm midpiece [GO:0097225]; sperm principal piece [GO:0097228]; spindle pole [GO:0000922]	centriole [GO:0005814]; centrosome [GO:0005813]; ciliary transition fiber [GO:0097539]; cilium [GO:0005929]; cytoplasm [GO:0005737]; intracellular membrane-bounded organelle [GO:0043231]; microtubule [GO:0005874]; outer dense fiber [GO:0001520]; sperm flagellum [GO:0036126]; sperm midpiece [GO:0097225]; sperm principal piece [GO:0097228]; spindle pole [GO:0000922]; structural constituent of cytos…	structural constituent of cytoskeleton [GO:0005200]	SUBCELLULAR LOCATION: Cytoplasm, cytoskeleton, microtubule organizing center, centrosome {ECO:0000269|PubMed:15852003, ECO:0000269|PubMed:23386061, ECO:0000269|PubMed:31904090}. Cell projection, cilium {ECO:0000269|PubMed:15852003}. Cytoplasm, cytoskeleton, microtubule organizing center, centrosome, centriole {ECO:0000269|PubMed:15852003}. Cytoplasm, cytoskeleton, spindle pole {ECO:0000269|PubMed…
A4Q9E5	TTLL3_MOUSE	Tubulin monoglycylase TTLL3 (EC 6.3.2.-) (Tubulin--tyrosine ligase-like protein 3)	axoneme assembly [GO:0035082]; cilium assembly [GO:0060271]; cilium movement [GO:0003341]; flagellated sperm motility [GO:0030317]; protein polyglycylation [GO:0018094]	axoneme [GO:0005930]; cilium [GO:0005929]; microtubule [GO:0005874]; microtubule cytoskeleton [GO:0015630]; sperm flagellum [GO:0036126]	axoneme [GO:0005930]; cilium [GO:0005929]; microtubule [GO:0005874]; microtubule cytoskeleton [GO:0015630]; sperm flagellum [GO:0036126]; ATP binding [GO:0005524]; metal ion binding [GO:0046872]; protein-glycine ligase activity [GO:0070735]; protein-glycine ligase activity, initiating [GO:0070736]; axoneme assembly [GO:0035082]; cilium assembly [GO:0060271]; cilium movement [GO:0003341]; flagella…	ATP binding [GO:0005524]; metal ion binding [GO:0046872]; protein-glycine ligase activity [GO:0070735]; protein-glycine ligase activity, initiating [GO:0070736]	SUBCELLULAR LOCATION: Cytoplasm, cytoskeleton {ECO:0000269|PubMed:19524510}. Cell projection, cilium {ECO:0000305|PubMed:19524510}. Cytoplasm, cytoskeleton, cilium axoneme {ECO:0000305|PubMed:19524510}. Cytoplasm, cytoskeleton, flagellum axoneme {ECO:0000305|PubMed:33414192}.
A4Q9E8	TTLL6_MOUSE	Tubulin polyglutamylase TTLL6 (EC 6.3.2.-) (Protein polyglutamylase TTLL6) (Tubulin--tyrosine ligase-like protein 6)	microtubule bundle formation [GO:0001578]; microtubule cytoskeleton organization [GO:0000226]; microtubule severing [GO:0051013]; positive regulation of cilium movement [GO:0003353]; protein polyglutamylation [GO:0018095]; regulation of cilium beat frequency involved in ciliary motility [GO:0060296]	9+0 non-motile cilium [GO:0097731]; ciliary basal body [GO:0036064]; cilium [GO:0005929]; cytoplasm [GO:0005737]; microtubule [GO:0005874]	9+0 non-motile cilium [GO:0097731]; ciliary basal body [GO:0036064]; cilium [GO:0005929]; cytoplasm [GO:0005737]; microtubule [GO:0005874]; ATP binding [GO:0005524]; metal ion binding [GO:0046872]; protein-glutamic acid ligase activity [GO:0070739]; tubulin binding [GO:0015631]; tubulin-glutamic acid ligase activity [GO:0070740]; microtubule bundle formation [GO:0001578]; microtubule cytoskeleton…	ATP binding [GO:0005524]; metal ion binding [GO:0046872]; protein-glutamic acid ligase activity [GO:0070739]; tubulin binding [GO:0015631]; tubulin-glutamic acid ligase activity [GO:0070740]	SUBCELLULAR LOCATION: Cytoplasm {ECO:0000269|PubMed:26829768}. Cytoplasm, cytoskeleton {ECO:0000305|PubMed:20530212}. Cytoplasm, cytoskeleton, cilium axoneme {ECO:0000269|PubMed:17499049}. Cytoplasm, cytoskeleton, cilium basal body {ECO:0000269|PubMed:17499049}. Note=CEP41 is required for its transport between the basal body and the cilium axoneme. {ECO:0000250|UniProtKB:Q8N841}.
A4Q9F0	TTLL7_MOUSE	Tubulin polyglutamylase TTLL7 (EC 6.3.2.-) (Tubulin--tyrosine ligase-like protein 7) (mTTLL7)	cell differentiation [GO:0030154]; microtubule cytoskeleton organization [GO:0000226]; nervous system development [GO:0007399]; protein polyglutamylation [GO:0018095]	9+0 non-motile cilium [GO:0097731]; ciliary basal body [GO:0036064]; cilium [GO:0005929]; cytoplasm [GO:0005737]; dendrite [GO:0030425]; microtubule [GO:0005874]; perikaryon [GO:0043204]	9+0 non-motile cilium [GO:0097731]; ciliary basal body [GO:0036064]; cilium [GO:0005929]; cytoplasm [GO:0005737]; dendrite [GO:0030425]; microtubule [GO:0005874]; perikaryon [GO:0043204]; alpha-tubulin binding [GO:0043014]; ATP binding [GO:0005524]; beta-tubulin binding [GO:0048487]; metal ion binding [GO:0046872]; tubulin binding [GO:0015631]; tubulin-glutamic acid ligase activity [GO:0070740]; …	alpha-tubulin binding [GO:0043014]; ATP binding [GO:0005524]; beta-tubulin binding [GO:0048487]; metal ion binding [GO:0046872]; tubulin binding [GO:0015631]; tubulin-glutamic acid ligase activity [GO:0070740]	SUBCELLULAR LOCATION: Cell projection, cilium {ECO:0000269|PubMed:16901895, ECO:0000269|PubMed:17499049}. Cytoplasm, cytoskeleton, cilium basal body {ECO:0000269|PubMed:16901895, ECO:0000269|PubMed:17499049}. Cell projection, dendrite {ECO:0000269|PubMed:16901895, ECO:0000269|PubMed:17499049}. Perikaryon {ECO:0000269|PubMed:16901895, ECO:0000269|PubMed:17499049}. Note=In cells with primary cilia,…
A4Q9F1	TTLL8_MOUSE	Protein monoglycylase TTLL8 (EC 6.3.2.-) (Tubulin--tyrosine ligase-like protein 8)	cilium assembly [GO:0060271]; cilium movement [GO:0003341]; flagellated sperm motility [GO:0030317]; protein polyglycylation [GO:0018094]	axoneme [GO:0005930]; cilium [GO:0005929]; microtubule [GO:0005874]; microtubule cytoskeleton [GO:0015630]; sperm flagellum [GO:0036126]	axoneme [GO:0005930]; cilium [GO:0005929]; microtubule [GO:0005874]; microtubule cytoskeleton [GO:0015630]; sperm flagellum [GO:0036126]; ATP binding [GO:0005524]; metal ion binding [GO:0046872]; protein-glycine ligase activity [GO:0070735]; protein-glycine ligase activity, initiating [GO:0070736]; cilium assembly [GO:0060271]; cilium movement [GO:0003341]; flagellated sperm motility [GO:0030317]…	ATP binding [GO:0005524]; metal ion binding [GO:0046872]; protein-glycine ligase activity [GO:0070735]; protein-glycine ligase activity, initiating [GO:0070736]	SUBCELLULAR LOCATION: Cytoplasm, cytoskeleton {ECO:0000269|PubMed:19427864, ECO:0000269|PubMed:19524510, ECO:0000269|PubMed:33414192}. Cell projection, cilium {ECO:0000305|PubMed:19524510}. Cytoplasm, cytoskeleton, cilium axoneme {ECO:0000305|PubMed:19524510}. Cytoplasm, cytoskeleton, flagellum axoneme {ECO:0000269|PubMed:33414192}.
A4Q9F3	TTL10_MOUSE	Protein polyglycylase TTLL10 (EC 6.3.2.-) (Tubulin--tyrosine ligase-like protein 10)	protein polyglycylation [GO:0018094]	axoneme [GO:0005930]; cilium [GO:0005929]; microtubule [GO:0005874]; microtubule cytoskeleton [GO:0015630]	axoneme [GO:0005930]; cilium [GO:0005929]; microtubule [GO:0005874]; microtubule cytoskeleton [GO:0015630]; ATP binding [GO:0005524]; metal ion binding [GO:0046872]; protein-glycine ligase activity [GO:0070735]; protein-glycine ligase activity, elongating [GO:0070737]; protein polyglycylation [GO:0018094]	ATP binding [GO:0005524]; metal ion binding [GO:0046872]; protein-glycine ligase activity [GO:0070735]; protein-glycine ligase activity, elongating [GO:0070737]	SUBCELLULAR LOCATION: Cytoplasm, cytoskeleton {ECO:0000269|PubMed:19427864, ECO:0000269|PubMed:19524510}. Cell projection, cilium {ECO:0000305}. Cytoplasm, cytoskeleton, cilium axoneme {ECO:0000305}.
A4Q9F4	TTL11_MOUSE	Tubulin polyglutamylase TTLL11 (EC 6.3.2.-) (Tubulin--tyrosine ligase-like protein 11)	microtubule cytoskeleton organization [GO:0000226]; microtubule severing [GO:0051013]; protein modification process [GO:0036211]	ciliary basal body [GO:0036064]; cilium [GO:0005929]; cytoplasm [GO:0005737]; microtubule [GO:0005874]	ciliary basal body [GO:0036064]; cilium [GO:0005929]; cytoplasm [GO:0005737]; microtubule [GO:0005874]; ATP binding [GO:0005524]; metal ion binding [GO:0046872]; tubulin binding [GO:0015631]; tubulin-glutamic acid ligase activity [GO:0070740]; microtubule cytoskeleton organization [GO:0000226]; microtubule severing [GO:0051013]; protein modification process [GO:0036211]	ATP binding [GO:0005524]; metal ion binding [GO:0046872]; tubulin binding [GO:0015631]; tubulin-glutamic acid ligase activity [GO:0070740]	SUBCELLULAR LOCATION: Cytoplasm, cytoskeleton, cilium basal body {ECO:0000269|PubMed:17499049}. Cytoplasm, cytoskeleton {ECO:0000305|PubMed:20530212}.
A4QPC6	BT2A2_MOUSE	Butyrophilin subfamily 2 member A2	ERK1 and ERK2 cascade [GO:0070371]; G1/S transition of mitotic cell cycle [GO:0000082]; negative regulation of activated T cell proliferation [GO:0046007]; negative regulation of cytokine production [GO:0001818]; negative regulation of ERK1 and ERK2 cascade [GO:0070373]; negative regulation of G1/S transition of mitotic cell cycle [GO:2000134]; negative regulation of phosphatidylinositol 3-kinase…	cell surface [GO:0009986]; external side of plasma membrane [GO:0009897]	cell surface [GO:0009986]; external side of plasma membrane [GO:0009897]; signaling receptor binding [GO:0005102]; ERK1 and ERK2 cascade [GO:0070371]; G1/S transition of mitotic cell cycle [GO:0000082]; negative regulation of activated T cell proliferation [GO:0046007]; negative regulation of cytokine production [GO:0001818]; negative regulation of ERK1 and ERK2 cascade [GO:0070373]; negative reg…	signaling receptor binding [GO:0005102]	SUBCELLULAR LOCATION: Membrane {ECO:0000305}; Single-pass type I membrane protein {ECO:0000305}.
A4UUI3	GBP4_MOUSE	Guanylate-binding protein 4 (EC 3.6.5.-) (GTP-binding protein 4) (GBP-4) (Guanine nucleotide-binding protein 4)	cellular response to type II interferon [GO:0071346]; defense response to Gram-positive bacterium [GO:0050830]; defense response to protozoan [GO:0042832]; negative regulation of interferon-alpha production [GO:0032687]; negative regulation of protein import into nucleus [GO:0042308]; negative regulation of protein phosphorylation [GO:0001933]; negative regulation of protein ubiquitination [GO:00…	cytoplasmic vesicle [GO:0031410]; Golgi membrane [GO:0000139]; nucleus [GO:0005634]; perinuclear region of cytoplasm [GO:0048471]	cytoplasmic vesicle [GO:0031410]; Golgi membrane [GO:0000139]; nucleus [GO:0005634]; perinuclear region of cytoplasm [GO:0048471]; GTP binding [GO:0005525]; GTPase activity [GO:0003924]; ubiquitin-protein transferase inhibitor activity [GO:0055105]; cellular response to type II interferon [GO:0071346]; defense response to Gram-positive bacterium [GO:0050830]; defense response to protozoan [GO:004…	GTP binding [GO:0005525]; GTPase activity [GO:0003924]; ubiquitin-protein transferase inhibitor activity [GO:0055105]	SUBCELLULAR LOCATION: Golgi apparatus membrane {ECO:0000250|UniProtKB:Q96PP9}. Cytoplasm {ECO:0000250|UniProtKB:Q96PP9}. Nucleus {ECO:0000250|UniProtKB:Q96PP9}. Cytoplasm, perinuclear region {ECO:0000250|UniProtKB:Q96PP9}. Note=Heterodimers with GBP1, GBP2 and GBP5 localize in the compartment of the prenylated GBPs: with GBP1 in a vesicle-like compartment, with GBP2, around the nucleus and with G…
A6H5Y3	METH_MOUSE	Methionine synthase (MS) (EC 2.1.1.13) (5-methyltetrahydrofolate--homocysteine methyltransferase) (Cobalamin-dependent methionine synthase) (Vitamin-B12 dependent methionine synthase)	axon regeneration [GO:0031103]; cellular response to nitric oxide [GO:0071732]; cobalamin metabolic process [GO:0009235]; homocysteine metabolic process [GO:0050667]; methionine biosynthetic process [GO:0009086]; methionine metabolic process [GO:0006555]; methylation [GO:0032259]; response to axon injury [GO:0048678]; tetrahydrofolate metabolic process [GO:0046653]	cytosol [GO:0005829]	cytosol [GO:0005829]; amino acid binding [GO:0016597]; cobalamin binding [GO:0031419]; folic acid binding [GO:0005542]; methionine synthase activity [GO:0008705]; methyltransferase activity [GO:0008168]; zinc ion binding [GO:0008270]; axon regeneration [GO:0031103]; cellular response to nitric oxide [GO:0071732]; cobalamin metabolic process [GO:0009235]; homocysteine metabolic process [GO:0050667…	amino acid binding [GO:0016597]; cobalamin binding [GO:0031419]; folic acid binding [GO:0005542]; methionine synthase activity [GO:0008705]; methyltransferase activity [GO:0008168]; zinc ion binding [GO:0008270]	SUBCELLULAR LOCATION: Cytoplasm {ECO:0000250|UniProtKB:Q99707}.
A6H630	ARMT1_MOUSE	Damage-control phosphatase ARMT1 (EC 3.1.3.-) (Acidic residue methyltransferase 1) (Protein-glutamate O-methyltransferase) (EC 2.1.1.-) (Sugar phosphate phosphatase ARMT1)	DNA damage response [GO:0006974]; methylation [GO:0032259]		enzyme binding [GO:0019899]; fructose 6-phosphate aldolase activity [GO:0097023]; fructose-1-phosphatase activity [GO:0103026]; metal ion binding [GO:0046872]; phosphatase activity [GO:0016791]; protein carboxyl O-methyltransferase activity [GO:0051998]; protein-glutamate O-methyltransferase activity [GO:0008983]; S-adenosylmethionine-dependent methyltransferase activity [GO:0008757]; DNA damage …	enzyme binding [GO:0019899]; fructose 6-phosphate aldolase activity [GO:0097023]; fructose-1-phosphatase activity [GO:0103026]; metal ion binding [GO:0046872]; phosphatase activity [GO:0016791]; protein carboxyl O-methyltransferase activity [GO:0051998]; protein-glutamate O-methyltransferase activity [GO:0008983]; S-adenosylmethionine-dependent methyltransferase activity [GO:0008757]
A6H639	DRC5_MOUSE	Dynein regulatory complex subunit 5 (T-complex-associated testis-expressed protein 1) (Tcte-1)	flagellated sperm motility [GO:0030317]; microtubule-based movement [GO:0007018]	cytoplasm [GO:0005737]; cytoskeleton [GO:0005856]; sperm flagellum [GO:0036126]	cytoplasm [GO:0005737]; cytoskeleton [GO:0005856]; sperm flagellum [GO:0036126]; flagellated sperm motility [GO:0030317]; microtubule-based movement [GO:0007018]		SUBCELLULAR LOCATION: Cell projection, cilium, flagellum {ECO:0000269|Ref.2}. Cytoplasm, cytoskeleton, flagellum axoneme {ECO:0000250|UniProtKB:A8HMZ4}. Note=Detected along the length of the sperm flagellum. {ECO:0000269|Ref.2}.
A6H687	SAC31_MOUSE	SAC3 domain-containing protein 1 (SAC3 homology domain-containing protein 1)	cell division [GO:0051301]; centrosome duplication [GO:0051298]; negative regulation of receptor signaling pathway via JAK-STAT [GO:0046426]; regulation of immune response [GO:0050776]; spindle assembly [GO:0051225]	centrosome [GO:0005813]; cytoplasm [GO:0005737]; microtubule cytoskeleton [GO:0015630]; nucleus [GO:0005634]; spindle [GO:0005819]	centrosome [GO:0005813]; cytoplasm [GO:0005737]; microtubule cytoskeleton [GO:0015630]; nucleus [GO:0005634]; spindle [GO:0005819]; cell division [GO:0051301]; centrosome duplication [GO:0051298]; negative regulation of receptor signaling pathway via JAK-STAT [GO:0046426]; regulation of immune response [GO:0050776]; spindle assembly [GO:0051225]		SUBCELLULAR LOCATION: Cytoplasm, cytoskeleton, microtubule organizing center, centrosome {ECO:0000269|PubMed:15322101}. Cytoplasm, cytoskeleton, spindle {ECO:0000269|PubMed:15322101}. Note=Localizes on centrosomes in interphase cells and at spindles in mitosis.
A6H6A9	RBG1L_MOUSE	Rab GTPase-activating protein 1-like	endocytosis [GO:0006897]; megakaryocyte development [GO:0035855]; protein transport [GO:0015031]; regulation of protein localization [GO:0032880]	early endosome [GO:0005769]; Golgi apparatus [GO:0005794]; nucleus [GO:0005634]	early endosome [GO:0005769]; Golgi apparatus [GO:0005794]; nucleus [GO:0005634]; GTPase activator activity [GO:0005096]; small GTPase binding [GO:0031267]; endocytosis [GO:0006897]; megakaryocyte development [GO:0035855]; protein transport [GO:0015031]; regulation of protein localization [GO:0032880]	GTPase activator activity [GO:0005096]; small GTPase binding [GO:0031267]	SUBCELLULAR LOCATION: Early endosome {ECO:0000269|PubMed:27718357}. Golgi apparatus {ECO:0000250|UniProtKB:Q5R372}. Note=Colocalizes on endosomes partially with EEA1 (By similarity). Colocalizes and cotransports on motile vesicles with ANK2 (PubMed:27718357). {ECO:0000250|UniProtKB:Q5R372, ECO:0000269|PubMed:27718357}.
A6H6E2	MMRN2_MOUSE	Multimerin-2	cell adhesion [GO:0007155]; cell migration involved in sprouting angiogenesis [GO:0002042]; negative regulation of blood vessel endothelial cell proliferation involved in sprouting angiogenesis [GO:1903588]; negative regulation of cell migration [GO:0030336]; negative regulation of cell migration involved in sprouting angiogenesis [GO:0090051]; negative regulation of cell population proliferation…	basement membrane [GO:0005604]; collagen-containing extracellular matrix [GO:0062023]; extracellular matrix [GO:0031012]; extracellular space [GO:0005615]; multimerin complex [GO:1990972]	basement membrane [GO:0005604]; collagen-containing extracellular matrix [GO:0062023]; extracellular matrix [GO:0031012]; extracellular space [GO:0005615]; multimerin complex [GO:1990972]; cell adhesion [GO:0007155]; cell migration involved in sprouting angiogenesis [GO:0002042]; negative regulation of blood vessel endothelial cell proliferation involved in sprouting angiogenesis [GO:1903588]; ne…		SUBCELLULAR LOCATION: Secreted, extracellular space, extracellular matrix {ECO:0000250|UniProtKB:Q9H8L6}.
A6H8H2	DEN4C_MOUSE	DENN domain-containing protein 4C	cellular response to insulin stimulus [GO:0032869]; protein localization to plasma membrane [GO:0072659]; protein transport [GO:0015031]; regulation of Rab protein signal transduction [GO:0032483]	cytoplasmic vesicle [GO:0031410]; cytoplasmic vesicle membrane [GO:0030659]; cytosol [GO:0005829]; Golgi apparatus [GO:0005794]; insulin-responsive compartment [GO:0032593]; plasma membrane [GO:0005886]; retromer complex [GO:0030904]	cytoplasmic vesicle [GO:0031410]; cytoplasmic vesicle membrane [GO:0030659]; cytosol [GO:0005829]; Golgi apparatus [GO:0005794]; insulin-responsive compartment [GO:0032593]; plasma membrane [GO:0005886]; retromer complex [GO:0030904]; guanyl-nucleotide exchange factor activity [GO:0005085]; cellular response to insulin stimulus [GO:0032869]; protein localization to plasma membrane [GO:0072659]; p…	guanyl-nucleotide exchange factor activity [GO:0005085]	SUBCELLULAR LOCATION: Cytoplasmic vesicle membrane {ECO:0000269|PubMed:21454697}. Cell membrane {ECO:0000269|PubMed:21454697}. Cytoplasm, cytosol {ECO:0000269|PubMed:21454697}. Note=Associates with SLC2A4/GLUT4 storage vesicles.
A6H8H5	KCNB2_MOUSE	Potassium voltage-gated channel subfamily B member 2 (Voltage-gated potassium channel subunit Kv2.2)	action potential [GO:0001508]; potassium ion transmembrane transport [GO:0071805]; potassium ion transport [GO:0006813]; protein homooligomerization [GO:0051260]; protein localization to plasma membrane [GO:0072659]	dendrite [GO:0030425]; membrane [GO:0016020]; neuronal cell body [GO:0043025]; neuronal cell body membrane [GO:0032809]; perikaryon [GO:0043204]; plasma membrane [GO:0005886]; voltage-gated potassium channel complex [GO:0008076]	dendrite [GO:0030425]; membrane [GO:0016020]; neuronal cell body [GO:0043025]; neuronal cell body membrane [GO:0032809]; perikaryon [GO:0043204]; plasma membrane [GO:0005886]; voltage-gated potassium channel complex [GO:0008076]; delayed rectifier potassium channel activity [GO:0005251]; protein heterodimerization activity [GO:0046982]; transmembrane transporter binding [GO:0044325]; action poten…	delayed rectifier potassium channel activity [GO:0005251]; protein heterodimerization activity [GO:0046982]; transmembrane transporter binding [GO:0044325]	SUBCELLULAR LOCATION: Cell membrane {ECO:0000250|UniProtKB:Q63099}; Multi-pass membrane protein {ECO:0000250|UniProtKB:Q63099}. Perikaryon {ECO:0000250|UniProtKB:Q63099}. Cell projection, dendrite {ECO:0000250|UniProtKB:Q63099}. Note=Localized uniformly throughout cell bodies and dendrites. Colocalizes with KCNB1 to high-density somatodendritic clusters on cortical pyramidal neurons. {ECO:0000250…
A6X8Z5	RHG31_MOUSE	Rho GTPase-activating protein 31 (Cdc42 GTPase-activating protein)	small GTPase-mediated signal transduction [GO:0007264]	focal adhesion [GO:0005925]; lamellipodium [GO:0030027]	focal adhesion [GO:0005925]; lamellipodium [GO:0030027]; GTPase activator activity [GO:0005096]; SH3 domain binding [GO:0017124]; small GTPase-mediated signal transduction [GO:0007264]	GTPase activator activity [GO:0005096]; SH3 domain binding [GO:0017124]	SUBCELLULAR LOCATION: Cell projection, lamellipodium. Cell junction, focal adhesion.
A6X935	ITIH4_MOUSE	Inter alpha-trypsin inhibitor, heavy chain 4 (ITI heavy chain H4) (ITI-HC4) (Inter-alpha-inhibitor heavy chain 4)	acute-phase response [GO:0006953]; hyaluronan metabolic process [GO:0030212]; response to cytokine [GO:0034097]	collagen-containing extracellular matrix [GO:0062023]; cytoplasm [GO:0005737]; extracellular space [GO:0005615]; plasma membrane [GO:0005886]	collagen-containing extracellular matrix [GO:0062023]; cytoplasm [GO:0005737]; extracellular space [GO:0005615]; plasma membrane [GO:0005886]; serine-type endopeptidase inhibitor activity [GO:0004867]; acute-phase response [GO:0006953]; hyaluronan metabolic process [GO:0030212]; response to cytokine [GO:0034097]	serine-type endopeptidase inhibitor activity [GO:0004867]	SUBCELLULAR LOCATION: Secreted {ECO:0000250}.
A7L9Z8	AT2C2_MOUSE	Calcium-transporting ATPase type 2C member 2 (ATPase 2C2) (EC 7.2.2.10) (Ca(2+)/Mn(2+)-ATPase 2C2) (Secretory pathway Ca(2+)-transporting ATPase type 2) (SPCA2)	calcium ion transmembrane transport [GO:0070588]; intracellular calcium ion homeostasis [GO:0006874]; mammary gland epithelium development [GO:0061180]; manganese ion transport [GO:0006828]; positive regulation of calcium ion import [GO:0090280]; protein localization to plasma membrane [GO:0072659]	basolateral plasma membrane [GO:0016323]; cytoplasmic side of plasma membrane [GO:0009898]; cytoplasmic vesicle [GO:0031410]; endoplasmic reticulum [GO:0005783]; Golgi membrane [GO:0000139]; perinuclear region of cytoplasm [GO:0048471]; plasma membrane [GO:0005886]; trans-Golgi network membrane [GO:0032588]	basolateral plasma membrane [GO:0016323]; cytoplasmic side of plasma membrane [GO:0009898]; cytoplasmic vesicle [GO:0031410]; endoplasmic reticulum [GO:0005783]; Golgi membrane [GO:0000139]; perinuclear region of cytoplasm [GO:0048471]; plasma membrane [GO:0005886]; trans-Golgi network membrane [GO:0032588]; ATP binding [GO:0005524]; ATP hydrolysis activity [GO:0016887]; metal ion binding [GO:004…	ATP binding [GO:0005524]; ATP hydrolysis activity [GO:0016887]; metal ion binding [GO:0046872]; P-type calcium transporter activity [GO:0005388]; P-type manganese transporter activity [GO:0140613]	SUBCELLULAR LOCATION: Golgi apparatus, trans-Golgi network membrane {ECO:0000269|PubMed:15677451}; Multi-pass membrane protein {ECO:0000255}. Cell membrane {ECO:0000250|UniProtKB:O75185}; Multi-pass membrane protein {ECO:0000255}. Basolateral cell membrane {ECO:0000269|PubMed:23840669}; Multi-pass membrane protein {ECO:0000255}.
A7M7C7	SKOR2_MOUSE	SKI family transcriptional corepressor 2 (Fussel-18 homolog) (LBX1 corepressor 1-like protein) (Ladybird homeobox corepressor 1-like protein) (Transcriptional corepressor Corl2)	cell development [GO:0048468]; cerebellar Purkinje cell differentiation [GO:0021702]; cerebellum morphogenesis [GO:0021587]; negative regulation of BMP signaling pathway [GO:0030514]; negative regulation of transcription by RNA polymerase II [GO:0000122]; positive regulation of smoothened signaling pathway [GO:0045880]; regulation of cerebellar granule cell precursor proliferation [GO:0021936]; r…	cytoplasm [GO:0005737]; nucleus [GO:0005634]; transcription regulator complex [GO:0005667]	cytoplasm [GO:0005737]; nucleus [GO:0005634]; transcription regulator complex [GO:0005667]; chromatin binding [GO:0003682]; DNA-binding transcription factor activity, RNA polymerase II-specific [GO:0000981]; histone deacetylase binding [GO:0042826]; RNA polymerase II cis-regulatory region sequence-specific DNA binding [GO:0000978]; SMAD binding [GO:0046332]; cell development [GO:0048468]; cerebel…	chromatin binding [GO:0003682]; DNA-binding transcription factor activity, RNA polymerase II-specific [GO:0000981]; histone deacetylase binding [GO:0042826]; RNA polymerase II cis-regulatory region sequence-specific DNA binding [GO:0000978]; SMAD binding [GO:0046332]	SUBCELLULAR LOCATION: Nucleus {ECO:0000269|PubMed:18522874}. Cytoplasm {ECO:0000250}.
A7MCT6	EKI2_MOUSE	Ethanolamine kinase 2 (EKI 2) (EC 2.7.1.82) (Ethanolamine kinase-like protein)	in utero embryonic development [GO:0001701]; multicellular organism growth [GO:0035264]; phosphatidylethanolamine biosynthetic process [GO:0006646]; phosphorylation [GO:0016310]; placenta development [GO:0001890]; post-embryonic development [GO:0009791]	cytoplasm [GO:0005737]	cytoplasm [GO:0005737]; ATP binding [GO:0005524]; ethanolamine kinase activity [GO:0004305]; in utero embryonic development [GO:0001701]; multicellular organism growth [GO:0035264]; phosphatidylethanolamine biosynthetic process [GO:0006646]; phosphorylation [GO:0016310]; placenta development [GO:0001890]; post-embryonic development [GO:0009791]	ATP binding [GO:0005524]; ethanolamine kinase activity [GO:0004305]
A7RDN6	RNLS_MOUSE	Renalase (EC 1.6.3.5) (Monoamine oxidase-C) (MAO-C) (mMAO-C)	cardiac left ventricle morphogenesis [GO:0003214]; dopamine metabolic process [GO:0042417]; epinephrine metabolic process [GO:0042414]; heart contraction [GO:0060047]; norepinephrine metabolic process [GO:0042415]; phosphate ion homeostasis [GO:0055062]; regulation of systemic arterial blood pressure [GO:0003073]; response to norepinephrine [GO:0071873]; response to salt [GO:1902074]	extracellular region [GO:0005576]; extracellular space [GO:0005615]	extracellular region [GO:0005576]; extracellular space [GO:0005615]; oxidoreductase activity [GO:0016491]; oxidoreductase activity, acting on NAD(P)H [GO:0016651]; cardiac left ventricle morphogenesis [GO:0003214]; dopamine metabolic process [GO:0042417]; epinephrine metabolic process [GO:0042414]; heart contraction [GO:0060047]; norepinephrine metabolic process [GO:0042415]; phosphate ion homeos…	oxidoreductase activity [GO:0016491]; oxidoreductase activity, acting on NAD(P)H [GO:0016651]	SUBCELLULAR LOCATION: Secreted {ECO:0000269|PubMed:17846919}.
A7TZE6	SKIT1_MOUSE	Selection and upkeep of intraepithelial T-cells protein 1 (Skint-1) (Immunoglobulin-like and transmembrane domain-containing protein expressed in skin and thymus protein 1)	epithelial cell differentiation [GO:0030855]; gamma-delta T cell differentiation [GO:0042492]; positive regulation of epithelial cell differentiation [GO:0030858]; positive regulation of gamma-delta T cell differentiation [GO:0045588]; positive regulation of T cell differentiation [GO:0045582]; positive regulation of T cell differentiation in thymus [GO:0033089]; positive thymic T cell selection …	cell periphery [GO:0071944]; external side of plasma membrane [GO:0009897]; membrane [GO:0016020]	cell periphery [GO:0071944]; external side of plasma membrane [GO:0009897]; membrane [GO:0016020]; signaling receptor binding [GO:0005102]; epithelial cell differentiation [GO:0030855]; gamma-delta T cell differentiation [GO:0042492]; positive regulation of epithelial cell differentiation [GO:0030858]; positive regulation of gamma-delta T cell differentiation [GO:0045588]; positive regulation of …	signaling receptor binding [GO:0005102]	SUBCELLULAR LOCATION: Membrane {ECO:0000305}; Multi-pass membrane protein {ECO:0000305}.
A8VU90	ANKL1_MOUSE	Ankyrin repeat and LEM domain-containing protein 1 (EC 3.1.-.-) (Ankyrin repeat domain-containing protein 41) (LEM-domain containing protein 3)	double-strand break repair via homologous recombination [GO:0000724]; negative regulation of mitotic recombination [GO:0045950]; protein export from nucleus [GO:0006611]; regulation of lymphoid progenitor cell differentiation [GO:1905456]; regulation of myeloid progenitor cell differentiation [GO:1905453]; resolution of meiotic recombination intermediates [GO:0000712]	cytoplasm [GO:0005737]; cytosol [GO:0005829]; nucleoplasm [GO:0005654]	cytoplasm [GO:0005737]; cytosol [GO:0005829]; nucleoplasm [GO:0005654]; DNA endonuclease activity [GO:0004520]; double-strand break repair via homologous recombination [GO:0000724]; negative regulation of mitotic recombination [GO:0045950]; protein export from nucleus [GO:0006611]; regulation of lymphoid progenitor cell differentiation [GO:1905456]; regulation of myeloid progenitor cell different…	DNA endonuclease activity [GO:0004520]	SUBCELLULAR LOCATION: Cytoplasm {ECO:0000250|UniProtKB:Q8NAG6}. Nucleus {ECO:0000250|UniProtKB:Q8NAG6}. Note=At the steady state, predominantly localizes in the cytoplasm. {ECO:0000250|UniProtKB:Q8NAG6}.
A9Q751	PCDP1_MOUSE	Cilia- and flagella-associated protein 221 (Primary ciliary dyskinesia protein 1)	cerebrospinal fluid circulation [GO:0090660]; establishment of localization in cell [GO:0051649]; motile cilium assembly [GO:0044458]; mucociliary clearance [GO:0120197]; sperm flagellum assembly [GO:0120316]	9+2 motile cilium [GO:0097729]; axoneme [GO:0005930]; cytoplasm [GO:0005737]; extracellular region [GO:0005576]; manchette [GO:0002177]; sperm flagellum [GO:0036126]	9+2 motile cilium [GO:0097729]; axoneme [GO:0005930]; cytoplasm [GO:0005737]; extracellular region [GO:0005576]; manchette [GO:0002177]; sperm flagellum [GO:0036126]; calmodulin binding [GO:0005516]; cerebrospinal fluid circulation [GO:0090660]; establishment of localization in cell [GO:0051649]; motile cilium assembly [GO:0044458]; mucociliary clearance [GO:0120197]; sperm flagellum assembly [GO…	calmodulin binding [GO:0005516]	SUBCELLULAR LOCATION: Cytoplasm, cytoskeleton, cilium axoneme {ECO:0000269|PubMed:18039845}. Cytoplasm {ECO:0000269|PubMed:18039845, ECO:0000269|PubMed:29690537}. Cytoplasm, cytoskeleton {ECO:0000269|PubMed:29690537}. Note=Localizes to the manchette in elongating spermatids in a SPAG17-dependent manner. {ECO:0000269|PubMed:29690537}.
B0F2B4	NLGN4_MOUSE	Neuroligin 4-like (Neuroligin-4) (NL-4)	brainstem development [GO:0003360]; cerebellum development [GO:0021549]; chemical synaptic transmission [GO:0007268]; male courtship behavior [GO:0008049]; modulation of chemical synaptic transmission [GO:0050804]; negative regulation of excitatory postsynaptic potential [GO:0090394]; neuron cell-cell adhesion [GO:0007158]; organ growth [GO:0035265]; postsynaptic membrane assembly [GO:0097104]; p…	cell surface [GO:0009986]; dendrite [GO:0030425]; excitatory synapse [GO:0060076]; glycinergic synapse [GO:0098690]; plasma membrane [GO:0005886]; postsynaptic membrane [GO:0045211]; postsynaptic specialization membrane [GO:0099634]; presynapse [GO:0098793]; synapse [GO:0045202]	cell surface [GO:0009986]; dendrite [GO:0030425]; excitatory synapse [GO:0060076]; glycinergic synapse [GO:0098690]; plasma membrane [GO:0005886]; postsynaptic membrane [GO:0045211]; postsynaptic specialization membrane [GO:0099634]; presynapse [GO:0098793]; synapse [GO:0045202]; neurexin family protein binding [GO:0042043]; signaling receptor activity [GO:0038023]; brainstem development [GO:0003…	neurexin family protein binding [GO:0042043]; signaling receptor activity [GO:0038023]	SUBCELLULAR LOCATION: Cell membrane; Single-pass type I membrane protein. Postsynaptic cell membrane. Note=Detected at glycinergic postsynapses in retina. Detected on dendritic spines on cultured neurons.
B0V2N1	PTPRS_MOUSE	Receptor-type tyrosine-protein phosphatase S (R-PTP-S) (EC 3.1.3.48) (PTPNU-3) (Receptor-type tyrosine-protein phosphatase sigma) (R-PTP-sigma)	cerebellum development [GO:0021549]; cerebral cortex development [GO:0021987]; corpus callosum development [GO:0022038]; establishment of endothelial intestinal barrier [GO:0090557]; hippocampus development [GO:0021766]; modulation of chemical synaptic transmission [GO:0050804]; negative regulation of axon extension [GO:0030517]; negative regulation of axon regeneration [GO:0048681]; negative reg…	axon [GO:0030424]; cytosol [GO:0005829]; glutamatergic synapse [GO:0098978]; growth cone [GO:0030426]; perikaryon [GO:0043204]; plasma membrane [GO:0005886]; postsynaptic density membrane [GO:0098839]; presynaptic membrane [GO:0042734]; Schaffer collateral - CA1 synapse [GO:0098685]; synaptic vesicle membrane [GO:0030672]	axon [GO:0030424]; cytosol [GO:0005829]; glutamatergic synapse [GO:0098978]; growth cone [GO:0030426]; perikaryon [GO:0043204]; plasma membrane [GO:0005886]; postsynaptic density membrane [GO:0098839]; presynaptic membrane [GO:0042734]; Schaffer collateral - CA1 synapse [GO:0098685]; synaptic vesicle membrane [GO:0030672]; chondroitin sulfate binding [GO:0035374]; heparan sulfate proteoglycan bin…	chondroitin sulfate binding [GO:0035374]; heparan sulfate proteoglycan binding [GO:0043395]; heparin binding [GO:0008201]; protein tyrosine phosphatase activity [GO:0004725]	SUBCELLULAR LOCATION: Cell membrane {ECO:0000269|PubMed:26231120}; Single-pass type I membrane protein {ECO:0000305}. Cell projection, axon {ECO:0000269|PubMed:21454754}. Perikaryon {ECO:0000269|PubMed:21454754}. Cytoplasmic vesicle, secretory vesicle, synaptic vesicle membrane {ECO:0000250|UniProtKB:Q64605}. Synapse, synaptosome {ECO:0000250|UniProtKB:Q64605}. Postsynaptic density {ECO:0000250|U…
B1AQJ2	UBP36_MOUSE	Ubiquitin carboxyl-terminal hydrolase 36 (EC 2.3.2.-) (EC 3.4.19.12) (Deubiquitinating enzyme 36) (Ubiquitin thioesterase 36) (Ubiquitin-specific-processing protease 36)	chromatin organization [GO:0006325]; negative regulation of macroautophagy [GO:0016242]; nucleolus organization [GO:0007000]; protein deubiquitination [GO:0016579]; protein stabilization [GO:0050821]; proteolysis [GO:0006508]; regulation of apoptotic process [GO:0042981]; regulation of protein stability [GO:0031647]; regulation of rRNA processing [GO:2000232]	cytoplasm [GO:0005737]; cytosol [GO:0005829]; nuclear speck [GO:0016607]; nucleolus [GO:0005730]; nucleus [GO:0005634]	cytoplasm [GO:0005737]; cytosol [GO:0005829]; nuclear speck [GO:0016607]; nucleolus [GO:0005730]; nucleus [GO:0005634]; cysteine-type deubiquitinase activity [GO:0004843]; histone H2B deubiquitinase activity [GO:0140936]; K48-linked deubiquitinase activity [GO:1990380]; RNA binding [GO:0003723]; transferase activity [GO:0016740]; chromatin organization [GO:0006325]; negative regulation of macroau…	cysteine-type deubiquitinase activity [GO:0004843]; histone H2B deubiquitinase activity [GO:0140936]; K48-linked deubiquitinase activity [GO:1990380]; RNA binding [GO:0003723]; transferase activity [GO:0016740]	SUBCELLULAR LOCATION: Nucleus, nucleolus {ECO:0000250|UniProtKB:Q9P275}. Cytoplasm {ECO:0000250|UniProtKB:Q9P275}.
B1ARD8	SLFN8_MOUSE	Schlafen family member 8 (EC 3.1.-.-) (Schlafen-8) (mSLFN8)	defense response to virus [GO:0051607]; immune system process [GO:0002376]; rRNA catabolic process [GO:0016075]; tRNA decay [GO:0016078]	cytoplasm [GO:0005737]	cytoplasm [GO:0005737]; ATP binding [GO:0005524]; RNA endonuclease activity [GO:0004521]; tRNA binding [GO:0000049]; zinc ion binding [GO:0008270]; defense response to virus [GO:0051607]; immune system process [GO:0002376]; rRNA catabolic process [GO:0016075]; tRNA decay [GO:0016078]	ATP binding [GO:0005524]; RNA endonuclease activity [GO:0004521]; tRNA binding [GO:0000049]; zinc ion binding [GO:0008270]	SUBCELLULAR LOCATION: Cytoplasm {ECO:0000250|UniProtKB:Q68D06}.
B1AS29	GRIK3_MOUSE	Glutamate receptor ionotropic, kainate 3 (GluK3) (Glutamate receptor 7) (GluR-7) (GluR7)	modulation of chemical synaptic transmission [GO:0050804]; negative regulation of synaptic transmission, glutamatergic [GO:0051967]; regulation of membrane potential [GO:0042391]; synaptic transmission, glutamatergic [GO:0035249]	axon [GO:0030424]; dendrite [GO:0030425]; dendrite cytoplasm [GO:0032839]; glutamatergic synapse [GO:0098978]; kainate selective glutamate receptor complex [GO:0032983]; perikaryon [GO:0043204]; plasma membrane [GO:0005886]; postsynaptic density membrane [GO:0098839]; presynaptic membrane [GO:0042734]; terminal bouton [GO:0043195]	axon [GO:0030424]; dendrite [GO:0030425]; dendrite cytoplasm [GO:0032839]; glutamatergic synapse [GO:0098978]; kainate selective glutamate receptor complex [GO:0032983]; perikaryon [GO:0043204]; plasma membrane [GO:0005886]; postsynaptic density membrane [GO:0098839]; presynaptic membrane [GO:0042734]; terminal bouton [GO:0043195]; adenylate cyclase inhibiting G protein-coupled glutamate receptor…	adenylate cyclase inhibiting G protein-coupled glutamate receptor activity [GO:0001640]; glutamate receptor activity [GO:0008066]; glutamate-gated calcium ion channel activity [GO:0022849]; glutamate-gated receptor activity [GO:0004970]; kainate selective glutamate receptor activity [GO:0015277]; ligand-gated monoatomic ion channel activity involved in regulation of presynaptic membrane potential…	SUBCELLULAR LOCATION: Cell membrane {ECO:0000269|PubMed:17620617}; Multi-pass membrane protein {ECO:0000255}. Postsynaptic cell membrane {ECO:0000250|UniProtKB:P42264}; Multi-pass membrane protein {ECO:0000255}.
B1AUH1	PTPRU_MOUSE	Receptor-type tyrosine-protein phosphatase U (R-PTP-U) (EC 3.1.3.48) (Ftp-1) (Pancreatic carcinoma phosphatase 2) (PCP-2) (Protein-tyrosine phosphatase-lamda) (PTP-lambda) (PTPlambda) (Receptor-type protein-tyrosine phosphatase psi) (R-PTP-psi)	animal organ regeneration [GO:0031100]; cell differentiation [GO:0030154]; homotypic cell-cell adhesion [GO:0034109]; negative regulation of canonical Wnt signaling pathway [GO:0090090]; negative regulation of cell migration [GO:0030336]; negative regulation of cell population proliferation [GO:0008285]; positive regulation of cell-cell adhesion mediated by cadherin [GO:2000049]; protein localiza…	cell-cell junction [GO:0005911]; plasma membrane [GO:0005886]	cell-cell junction [GO:0005911]; plasma membrane [GO:0005886]; beta-catenin binding [GO:0008013]; protein tyrosine phosphatase activity [GO:0004725]; animal organ regeneration [GO:0031100]; cell differentiation [GO:0030154]; homotypic cell-cell adhesion [GO:0034109]; negative regulation of canonical Wnt signaling pathway [GO:0090090]; negative regulation of cell migration [GO:0030336]; negative r…	beta-catenin binding [GO:0008013]; protein tyrosine phosphatase activity [GO:0004725]	SUBCELLULAR LOCATION: Cell junction {ECO:0000250}. Cell membrane {ECO:0000250}; Single-pass type I membrane protein {ECO:0000250}.
B1AVY7	KI16B_MOUSE	Kinesin-like protein KIF16B	cellular response to type II interferon [GO:0071346]; early endosome to late endosome transport [GO:0045022]; endoderm development [GO:0007492]; epidermal growth factor receptor signaling pathway [GO:0007173]; fibroblast growth factor receptor signaling pathway [GO:0008543]; formation of primary germ layer [GO:0001704]; Golgi to endosome transport [GO:0006895]; microtubule-based movement [GO:0007…	cytosol [GO:0005829]; early endosome [GO:0005769]; early endosome membrane [GO:0031901]; endosome [GO:0005768]; kinesin complex [GO:0005871]; microtubule [GO:0005874]; phagocytic vesicle [GO:0045335]; spindle [GO:0005819]	cytosol [GO:0005829]; early endosome [GO:0005769]; early endosome membrane [GO:0031901]; endosome [GO:0005768]; kinesin complex [GO:0005871]; microtubule [GO:0005874]; phagocytic vesicle [GO:0045335]; spindle [GO:0005819]; ATP binding [GO:0005524]; ATP hydrolysis activity [GO:0016887]; microtubule binding [GO:0008017]; phosphatidylinositol-3,4,5-trisphosphate binding [GO:0005547]; phosphatidylino…	ATP binding [GO:0005524]; ATP hydrolysis activity [GO:0016887]; microtubule binding [GO:0008017]; phosphatidylinositol-3,4,5-trisphosphate binding [GO:0005547]; phosphatidylinositol-3,4-bisphosphate binding [GO:0043325]; phosphatidylinositol-3,5-bisphosphate binding [GO:0080025]; phosphatidylinositol-3-phosphate binding [GO:0032266]; plus-end-directed microtubule motor activity [GO:0008574]; smal…	SUBCELLULAR LOCATION: Cytoplasm, cytoskeleton {ECO:0000250|UniProtKB:Q96L93}. Early endosome membrane {ECO:0000250|UniProtKB:Q96L93}. Cytoplasm {ECO:0000250|UniProtKB:Q96L93}. Cytoplasm, cytoskeleton, spindle {ECO:0000250|UniProtKB:Q96L93}. Note=It is unclear whether association with endosomes is mediated via phosphatidylinositol 3-phosphate (PtdIns(3)P)-binding or via its interaction with RAB14.…
B1AWL2	ZN462_MOUSE	Zinc finger protein 462 (Zinc finger PBX1-interacting protein) (ZFPIP)	chromatin organization [GO:0006325]; positive regulation of transcription by RNA polymerase II [GO:0045944]	nucleoplasm [GO:0005654]; nucleus [GO:0005634]	nucleoplasm [GO:0005654]; nucleus [GO:0005634]; DNA binding [GO:0003677]; metal ion binding [GO:0046872]; chromatin organization [GO:0006325]; positive regulation of transcription by RNA polymerase II [GO:0045944]	DNA binding [GO:0003677]; metal ion binding [GO:0046872]	SUBCELLULAR LOCATION: Nucleus {ECO:0000269|PubMed:17353115, ECO:0000269|PubMed:20219459, ECO:0000269|PubMed:21570965}.
B1AWN4	AT10B_MOUSE	Phospholipid-transporting ATPase VB (EC 7.6.2.1)	lysosomal membrane organization [GO:0097212]; phospholipid translocation [GO:0045332]	endoplasmic reticulum [GO:0005783]; endoplasmic reticulum membrane [GO:0005789]; late endosome membrane [GO:0031902]; lysosomal membrane [GO:0005765]; phospholipid-translocating ATPase complex [GO:1990531]; plasma membrane [GO:0005886]	endoplasmic reticulum [GO:0005783]; endoplasmic reticulum membrane [GO:0005789]; late endosome membrane [GO:0031902]; lysosomal membrane [GO:0005765]; phospholipid-translocating ATPase complex [GO:1990531]; plasma membrane [GO:0005886]; ATP binding [GO:0005524]; ATP hydrolysis activity [GO:0016887]; ATPase-coupled intramembrane lipid transporter activity [GO:0140326]; glycosylceramide flippase ac…	ATP binding [GO:0005524]; ATP hydrolysis activity [GO:0016887]; ATPase-coupled intramembrane lipid transporter activity [GO:0140326]; glycosylceramide flippase activity [GO:0140351]; magnesium ion binding [GO:0000287]; phosphatidylcholine flippase activity [GO:0140345]	SUBCELLULAR LOCATION: Late endosome membrane {ECO:0000269|PubMed:32172343}; Multi-pass membrane protein {ECO:0000255}. Lysosome membrane {ECO:0000269|PubMed:32172343}; Multi-pass membrane protein {ECO:0000255}. Endoplasmic reticulum membrane {ECO:0000250|UniProtKB:O94823}; Multi-pass membrane protein {ECO:0000255}. Note=Exit from the endoplasmic reticulum requires the presence of TMEM30A, but not…
B1AWN6	SCN2A_MOUSE	Sodium channel protein type 2 subunit alpha (Voltage-gated sodium channel subunit alpha Nav1.2)	cellular response to hypoxia [GO:0071456]; dentate gyrus development [GO:0021542]; determination of adult lifespan [GO:0008340]; intrinsic apoptotic signaling pathway in response to osmotic stress [GO:0008627]; membrane depolarization during action potential [GO:0086010]; memory [GO:0007613]; nerve development [GO:0021675]; nervous system development [GO:0007399]; neuron apoptotic process [GO:005…	axon [GO:0030424]; axon initial segment [GO:0043194]; glutamatergic synapse [GO:0098978]; intercalated disc [GO:0014704]; membrane [GO:0016020]; node of Ranvier [GO:0033268]; paranode region of axon [GO:0033270]; plasma membrane [GO:0005886]; presynaptic membrane [GO:0042734]; T-tubule [GO:0030315]; voltage-gated sodium channel complex [GO:0001518]	axon [GO:0030424]; axon initial segment [GO:0043194]; glutamatergic synapse [GO:0098978]; intercalated disc [GO:0014704]; membrane [GO:0016020]; node of Ranvier [GO:0033268]; paranode region of axon [GO:0033270]; plasma membrane [GO:0005886]; presynaptic membrane [GO:0042734]; T-tubule [GO:0030315]; voltage-gated sodium channel complex [GO:0001518]; calmodulin binding [GO:0005516]; leucine zipper…	calmodulin binding [GO:0005516]; leucine zipper domain binding [GO:0043522]; sodium channel activity [GO:0005272]; sodium ion binding [GO:0031402]; voltage-gated monoatomic ion channel activity involved in regulation of presynaptic membrane potential [GO:0099508]; voltage-gated sodium channel activity [GO:0005248]	SUBCELLULAR LOCATION: Cell membrane {ECO:0000269|PubMed:10827969}; Multi-pass membrane protein {ECO:0000255}.
B1AXD8	AKIR2_MOUSE	Akirin-2	adaptive immune response [GO:0002250]; cerebral cortex development [GO:0021987]; defense response to bacterium [GO:0042742]; embryo development ending in birth or egg hatching [GO:0009792]; innate immune response [GO:0045087]; negative regulation of DNA-templated transcription [GO:0045892]; negative regulation of gene expression [GO:0010629]; negative regulation of transcription by RNA polymerase…	chromatin [GO:0000785]; cytoplasm [GO:0005737]; membrane [GO:0016020]; nucleoplasm [GO:0005654]; nucleus [GO:0005634]; transcription repressor complex [GO:0017053]	chromatin [GO:0000785]; cytoplasm [GO:0005737]; membrane [GO:0016020]; nucleoplasm [GO:0005654]; nucleus [GO:0005634]; transcription repressor complex [GO:0017053]; enzyme binding [GO:0019899]; identical protein binding [GO:0042802]; protein-macromolecule adaptor activity [GO:0030674]; transcription coregulator activity [GO:0003712]; adaptive immune response [GO:0002250]; cerebral cortex developm…	enzyme binding [GO:0019899]; identical protein binding [GO:0042802]; protein-macromolecule adaptor activity [GO:0030674]; transcription coregulator activity [GO:0003712]	SUBCELLULAR LOCATION: Nucleus {ECO:0000269|PubMed:25107474, ECO:0000269|PubMed:30116001, ECO:0000269|PubMed:30801883}. Cytoplasm {ECO:0000269|PubMed:30801883}. Membrane {ECO:0000269|PubMed:30801883}. Note=Present mainly in the nuclear fraction, and at much lower level in the cytoplasmic and membrane fractions. {ECO:0000269|PubMed:30801883}.
B1AXV0	FRS1L_MOUSE	DOMON domain-containing protein FRRS1L (Ferric-chelate reductase 1-like protein)	regulation of AMPA glutamate receptor clustering [GO:1904717]; regulation of glutamate receptor signaling pathway [GO:1900449]; regulation of postsynaptic membrane neurotransmitter receptor levels [GO:0099072]; regulation of synaptic transmission, glutamatergic [GO:0051966]	endoplasmic reticulum membrane [GO:0005789]; plasma membrane [GO:0005886]; postsynapse [GO:0098794]	endoplasmic reticulum membrane [GO:0005789]; plasma membrane [GO:0005886]; postsynapse [GO:0098794]; dynein intermediate chain binding [GO:0045505]; protein-containing complex binding [GO:0044877]; regulation of AMPA glutamate receptor clustering [GO:1904717]; regulation of glutamate receptor signaling pathway [GO:1900449]; regulation of postsynaptic membrane neurotransmitter receptor levels [GO:…	dynein intermediate chain binding [GO:0045505]; protein-containing complex binding [GO:0044877]	SUBCELLULAR LOCATION: Cell membrane {ECO:0000305|PubMed:22632720}. Synapse {ECO:0000305|PubMed:22632720}.
B1AY10	NFX1_MOUSE	Transcriptional repressor NF-X1 (m-Nfx.1) (EC 2.3.2.-) (Nuclear transcription factor, X box-binding protein 1)	negative regulation of MHC class II biosynthetic process [GO:0045347]; negative regulation of transcription by RNA polymerase II [GO:0000122]; protein autoubiquitination [GO:0051865]	cytosol [GO:0005829]; nucleolus [GO:0005730]; nucleoplasm [GO:0005654]; nucleus [GO:0005634]; plasma membrane [GO:0005886]	cytosol [GO:0005829]; nucleolus [GO:0005730]; nucleoplasm [GO:0005654]; nucleus [GO:0005634]; plasma membrane [GO:0005886]; DNA-binding transcription factor activity, RNA polymerase II-specific [GO:0000981]; DNA-binding transcription repressor activity, RNA polymerase II-specific [GO:0001227]; RNA polymerase II transcription regulatory region sequence-specific DNA binding [GO:0000977]; ubiquitin …	DNA-binding transcription factor activity, RNA polymerase II-specific [GO:0000981]; DNA-binding transcription repressor activity, RNA polymerase II-specific [GO:0001227]; RNA polymerase II transcription regulatory region sequence-specific DNA binding [GO:0000977]; ubiquitin protein ligase activity [GO:0061630]; zinc ion binding [GO:0008270]	SUBCELLULAR LOCATION: Nucleus {ECO:0000250}.
B1AY15	UBP51_MOUSE	Ubiquitin carboxyl-terminal hydrolase 51 (EC 3.4.19.12) (Deubiquitinating enzyme 51)	DNA damage response [GO:0006974]; DNA repair [GO:0006281]; DNA repair-dependent chromatin remodeling [GO:0140861]; proteolysis [GO:0006508]; regulation of cell cycle process [GO:0010564]; regulation of double-strand break repair via homologous recombination [GO:0010569]; regulation of double-strand break repair via nonhomologous end joining [GO:2001032]	chromosome [GO:0005694]	chromosome [GO:0005694]; chromatin binding [GO:0003682]; cysteine-type deubiquitinase activity [GO:0004843]; histone binding [GO:0042393]; histone H2A deubiquitinase activity [GO:0140950]; zinc ion binding [GO:0008270]; DNA damage response [GO:0006974]; DNA repair [GO:0006281]; DNA repair-dependent chromatin remodeling [GO:0140861]; proteolysis [GO:0006508]; regulation of cell cycle process [GO:0…	chromatin binding [GO:0003682]; cysteine-type deubiquitinase activity [GO:0004843]; histone binding [GO:0042393]; histone H2A deubiquitinase activity [GO:0140950]; zinc ion binding [GO:0008270]	SUBCELLULAR LOCATION: Chromosome {ECO:0000250|UniProtKB:Q70EK9}. Note=Dissociates from chromatin immediately after DNA damage and reassociates with chromatin following DNA repair. {ECO:0000250|UniProtKB:Q70EK9}.
B1AYL1	SCN7A_MOUSE	Sodium channel protein type 7 subunit alpha (Nax channel) (Sodium channel Nav2.3)	cellular homeostasis [GO:0019725]; osmosensory signaling pathway [GO:0007231]; response to bacterium [GO:0009617]; sodium ion homeostasis [GO:0055078]; sodium ion transmembrane transport [GO:0035725]	glial cell projection [GO:0097386]; plasma membrane [GO:0005886]; voltage-gated sodium channel complex [GO:0001518]	glial cell projection [GO:0097386]; plasma membrane [GO:0005886]; voltage-gated sodium channel complex [GO:0001518]; osmolarity-sensing monoatomic cation channel activity [GO:1990760]; sodium channel activity [GO:0005272]; transmembrane transporter binding [GO:0044325]; voltage-gated sodium channel activity [GO:0005248]; cellular homeostasis [GO:0019725]; osmosensory signaling pathway [GO:0007231…	osmolarity-sensing monoatomic cation channel activity [GO:1990760]; sodium channel activity [GO:0005272]; transmembrane transporter binding [GO:0044325]; voltage-gated sodium channel activity [GO:0005248]	SUBCELLULAR LOCATION: Cell membrane {ECO:0000269|PubMed:17408578}; Multi-pass membrane protein {ECO:0000255}.
B1AZ99	OTUD3_MOUSE	OTU domain-containing protein 3 (EC 3.4.19.12)	cellular response to nutrient levels [GO:0031669]; negative regulation of phosphatidylinositol 3-kinase/protein kinase B signal transduction [GO:0051898]; protein K11-linked deubiquitination [GO:0035871]; protein K6-linked deubiquitination [GO:0044313]; protein stabilization [GO:0050821]; proteolysis [GO:0006508]	cytoplasm [GO:0005737]; nucleus [GO:0005634]	cytoplasm [GO:0005737]; nucleus [GO:0005634]; cysteine-type deubiquitinase activity [GO:0004843]; cellular response to nutrient levels [GO:0031669]; negative regulation of phosphatidylinositol 3-kinase/protein kinase B signal transduction [GO:0051898]; protein K11-linked deubiquitination [GO:0035871]; protein K6-linked deubiquitination [GO:0044313]; protein stabilization [GO:0050821]; proteolysis…	cysteine-type deubiquitinase activity [GO:0004843]	SUBCELLULAR LOCATION: Cytoplasm {ECO:0000269|PubMed:35675826}. Nucleus {ECO:0000269|PubMed:35675826}. Note=Glucose or fatty acid promote nuclear translocation upon acetylation. {ECO:0000269|PubMed:35675826}.
B1AZI6	THOC2_MOUSE	THO complex subunit 2 (Tho2)	blastocyst development [GO:0001824]; cell morphogenesis [GO:0000902]; generation of neurons [GO:0048699]; mRNA export from nucleus [GO:0006406]; mRNA processing [GO:0006397]; negative regulation of neuron projection development [GO:0010977]; neuron development [GO:0048666]; poly(A)+ mRNA export from nucleus [GO:0016973]; regulation of gene expression [GO:0010468]; regulation of mRNA export from n…	chromosome, telomeric region [GO:0000781]; nuclear speck [GO:0016607]; nucleus [GO:0005634]; THO complex part of transcription export complex [GO:0000445]	chromosome, telomeric region [GO:0000781]; nuclear speck [GO:0016607]; nucleus [GO:0005634]; THO complex part of transcription export complex [GO:0000445]; mRNA binding [GO:0003729]; blastocyst development [GO:0001824]; cell morphogenesis [GO:0000902]; generation of neurons [GO:0048699]; mRNA export from nucleus [GO:0006406]; mRNA processing [GO:0006397]; negative regulation of neuron projection …	mRNA binding [GO:0003729]	SUBCELLULAR LOCATION: Nucleus {ECO:0000305}. Nucleus speckle {ECO:0000250}.
B1AZP2	DLGP4_MOUSE	Disks large-associated protein 4 (DAP-4) (PSD-95/SAP90-binding protein 4) (SAP90/PSD-95-associated protein 4) (SAPAP-4)	modification of postsynaptic structure [GO:0099010]; regulation of synapse maturation [GO:0090128]; signaling [GO:0023052]	cholinergic synapse [GO:0098981]; dendrite [GO:0030425]; glutamatergic synapse [GO:0098978]; membrane [GO:0016020]; neuromuscular junction [GO:0031594]; neuronal cell body [GO:0043025]; postsynaptic specialization [GO:0099572]; synapse [GO:0045202]	cholinergic synapse [GO:0098981]; dendrite [GO:0030425]; glutamatergic synapse [GO:0098978]; membrane [GO:0016020]; neuromuscular junction [GO:0031594]; neuronal cell body [GO:0043025]; postsynaptic specialization [GO:0099572]; synapse [GO:0045202]; molecular adaptor activity [GO:0060090]; protein domain specific binding [GO:0019904]; modification of postsynaptic structure [GO:0099010]; regulatio…	molecular adaptor activity [GO:0060090]; protein domain specific binding [GO:0019904]	SUBCELLULAR LOCATION: Membrane {ECO:0000250}; Peripheral membrane protein {ECO:0000250}.
B1B0V2	EZHIP_MOUSE	EZH inhibitory protein (K27M-like inhibitor of PRC2)	chromatin organization [GO:0006325]; oocyte development [GO:0048599]	cytoplasm [GO:0005737]; nucleus [GO:0005634]	cytoplasm [GO:0005737]; nucleus [GO:0005634]; protein-containing complex binding [GO:0044877]; chromatin organization [GO:0006325]; oocyte development [GO:0048599]	protein-containing complex binding [GO:0044877]	SUBCELLULAR LOCATION: Nucleus {ECO:0000250|UniProtKB:Q86X51}. Cytoplasm {ECO:0000250|UniProtKB:Q86X51}.
B2KF05	BRPF3_MOUSE	Bromodomain and PHD finger-containing protein 3	positive regulation of DNA replication [GO:0045740]; regulation of developmental process [GO:0050793]; regulation of DNA-templated transcription [GO:0006355]; regulation of hemopoiesis [GO:1903706]; regulation of transcription by RNA polymerase II [GO:0006357]	histone acetyltransferase complex [GO:0000123]; MOZ/MORF histone acetyltransferase complex [GO:0070776]; nucleus [GO:0005634]	histone acetyltransferase complex [GO:0000123]; MOZ/MORF histone acetyltransferase complex [GO:0070776]; nucleus [GO:0005634]; histone H3K14 acetyltransferase activity [GO:0036408]; histone H4K12 acetyltransferase activity [GO:0043997]; histone H4K5 acetyltransferase activity [GO:0043995]; histone H4K8 acetyltransferase activity [GO:0043996]; metal ion binding [GO:0046872]; positive regulation of…	histone H3K14 acetyltransferase activity [GO:0036408]; histone H4K12 acetyltransferase activity [GO:0043997]; histone H4K5 acetyltransferase activity [GO:0043995]; histone H4K8 acetyltransferase activity [GO:0043996]; metal ion binding [GO:0046872]	SUBCELLULAR LOCATION: Nucleus {ECO:0000250|UniProtKB:Q9ULD4}.
B2RPY5	GP161_MOUSE	G-protein coupled receptor 161	adenylate cyclase-activating G protein-coupled receptor signaling pathway [GO:0007189]; G protein-coupled receptor signaling pathway [GO:0007186]; negative regulation of smoothened signaling pathway involved in dorsal/ventral neural tube patterning [GO:1901621]	ciliary membrane [GO:0060170]; cilium [GO:0005929]; glial cell projection [GO:0097386]; neuron projection [GO:0043005]; plasma membrane [GO:0005886]; recycling endosome [GO:0055037]	ciliary membrane [GO:0060170]; cilium [GO:0005929]; glial cell projection [GO:0097386]; neuron projection [GO:0043005]; plasma membrane [GO:0005886]; recycling endosome [GO:0055037]; G protein-coupled receptor activity [GO:0004930]; adenylate cyclase-activating G protein-coupled receptor signaling pathway [GO:0007189]; G protein-coupled receptor signaling pathway [GO:0007186]; negative regulation…	G protein-coupled receptor activity [GO:0004930]	SUBCELLULAR LOCATION: Cell projection, cilium membrane; Multi-pass membrane protein. Cell membrane; Multi-pass membrane protein. Note=Mainly localizes to primary cilium in a TULP3 and IFT-A complex-dependent manner. In presence of SHH, it is removed from primary cilia and is internalized into recycling endosomes and is apparently not degraded.
B2RQC2	UBP42_MOUSE	Ubiquitin carboxyl-terminal hydrolase 42 (EC 3.4.19.12) (Deubiquitinating enzyme 42) (Ubiquitin thioesterase 42) (Ubiquitin-specific-processing protease 42)	cell differentiation [GO:0030154]; protein deubiquitination [GO:0016579]; proteolysis [GO:0006508]; regulation of apoptotic process [GO:0042981]; spermatogenesis [GO:0007283]	cytosol [GO:0005829]; nucleus [GO:0005634]	cytosol [GO:0005829]; nucleus [GO:0005634]; cysteine-type deubiquitinase activity [GO:0004843]; cell differentiation [GO:0030154]; protein deubiquitination [GO:0016579]; proteolysis [GO:0006508]; regulation of apoptotic process [GO:0042981]; spermatogenesis [GO:0007283]	cysteine-type deubiquitinase activity [GO:0004843]
B2RQC6	PYR1_MOUSE	Multifunctional protein CAD (Carbamoyl phosphate synthetase 2-aspartate transcarbamylase-dihydroorotase) [Includes: Glutamine-dependent carbamoyl-phosphate synthase (EC 6.3.5.5); Glutamine amidotransferase (GATase) (GLNase) (EC 3.5.1.2); Ammonium-dependent carbamoyl phosphate synthase (CPS) (CPSase) (EC 6.3.4.16); Aspartate carbamoyltransferase (EC 2.1.3.2); Dihydroorotase (EC 3.5.2.3)]	'de novo' pyrimidine nucleobase biosynthetic process [GO:0006207]; 'de novo' UMP biosynthetic process [GO:0044205]; animal organ regeneration [GO:0031100]; cellular response to epidermal growth factor stimulus [GO:0071364]; citrulline biosynthetic process [GO:0019240]; female pregnancy [GO:0007565]; glutamine metabolic process [GO:0006541]; heart development [GO:0007507]; lactation [GO:0007595]; …	cell projection [GO:0042995]; cytoplasm [GO:0005737]; cytosol [GO:0005829]; neuronal cell body [GO:0043025]; nuclear matrix [GO:0016363]; nucleus [GO:0005634]; protein-containing complex [GO:0032991]; terminal bouton [GO:0043195]	cell projection [GO:0042995]; cytoplasm [GO:0005737]; cytosol [GO:0005829]; neuronal cell body [GO:0043025]; nuclear matrix [GO:0016363]; nucleus [GO:0005634]; protein-containing complex [GO:0032991]; terminal bouton [GO:0043195]; amino acid binding [GO:0016597]; aspartate carbamoyltransferase activity [GO:0004070]; ATP binding [GO:0005524]; carbamoyl-phosphate synthase (ammonia) activity [GO:000…	amino acid binding [GO:0016597]; aspartate carbamoyltransferase activity [GO:0004070]; ATP binding [GO:0005524]; carbamoyl-phosphate synthase (ammonia) activity [GO:0004087]; carbamoyl-phosphate synthase (glutamine-hydrolyzing) activity [GO:0004088]; dihydroorotase activity [GO:0004151]; enzyme binding [GO:0019899]; glutaminase activity [GO:0004359]; identical protein binding [GO:0042802]; protei…	SUBCELLULAR LOCATION: Cytoplasm {ECO:0000250}. Nucleus {ECO:0000250}. Note=Cytosolic and unphosphorylated in resting cells, translocates to the nucleus in response to EGF stimulation, nuclear import promotes optimal cell growth. {ECO:0000250}.
B2RQL2	STOX1_MOUSE	Storkhead-box protein 1	cell division [GO:0051301]; cellular response to nitrosative stress [GO:0071500]; inner ear development [GO:0048839]; negative regulation of gene expression [GO:0010629]; positive regulation of cell cycle [GO:0045787]; positive regulation of G1/S transition of mitotic cell cycle [GO:1900087]; positive regulation of G2/M transition of mitotic cell cycle [GO:0010971]; positive regulation of gene ex…	cell cortex [GO:0005938]; centrosome [GO:0005813]; cytoplasm [GO:0005737]; cytosol [GO:0005829]; fibrillar center [GO:0001650]; nucleoplasm [GO:0005654]; nucleus [GO:0005634]	cell cortex [GO:0005938]; centrosome [GO:0005813]; cytoplasm [GO:0005737]; cytosol [GO:0005829]; fibrillar center [GO:0001650]; nucleoplasm [GO:0005654]; nucleus [GO:0005634]; RNA polymerase II transcription regulatory region sequence-specific DNA binding [GO:0000977]; cell division [GO:0051301]; cellular response to nitrosative stress [GO:0071500]; inner ear development [GO:0048839]; negative re…	RNA polymerase II transcription regulatory region sequence-specific DNA binding [GO:0000977]	SUBCELLULAR LOCATION: Nucleus {ECO:0000269|PubMed:25677106}. Cytoplasm {ECO:0000269|PubMed:25677106}. Cytoplasm, cytoskeleton, microtubule organizing center, centrosome {ECO:0000250|UniProtKB:Q6ZVD7}. Note=In epithelial cells, diffusely expressed in the cytoplasm, particularly in peri-membrane cortical regions (PubMed:25677106). Concentrated at centrosomes during metaphase (By similarity). {ECO:0…
B2RQR8	ECE2_MOUSE	Endothelin-converting enzyme 2 (ECE-2) (EC 3.4.24.71)	peptide hormone processing [GO:0016486]; protein processing [GO:0016485]	Golgi membrane [GO:0000139]; plasma membrane [GO:0005886]; trans-Golgi network [GO:0005802]; transport vesicle membrane [GO:0030658]	Golgi membrane [GO:0000139]; plasma membrane [GO:0005886]; trans-Golgi network [GO:0005802]; transport vesicle membrane [GO:0030658]; metal ion binding [GO:0046872]; metalloendopeptidase activity [GO:0004222]; peptide hormone processing [GO:0016486]; protein processing [GO:0016485]	metal ion binding [GO:0046872]; metalloendopeptidase activity [GO:0004222]	SUBCELLULAR LOCATION: Golgi apparatus membrane {ECO:0000250|UniProtKB:F1N476}; Single-pass type II membrane protein {ECO:0000305}. Cytoplasmic vesicle, secretory vesicle membrane {ECO:0000250|UniProtKB:F1N476}.
B2RR83	YTDC2_MOUSE	3'-5' RNA helicase YTHDC2 (EC 3.6.4.13) (Keen to exit meiosis leaving testes under-populated protein) (Ketu) (YTH domain-containing protein C2) (mYTHDC2)	germline cell cycle switching, mitotic to meiotic cell cycle [GO:0051729]; meiotic cell cycle [GO:0051321]; oocyte development [GO:0048599]; positive regulation by host of viral genome replication [GO:0044829]; response to interleukin-1 [GO:0070555]; response to tumor necrosis factor [GO:0034612]; spermatid development [GO:0007286]	cytoplasm [GO:0005737]; endoplasmic reticulum [GO:0005783]; perinuclear region of cytoplasm [GO:0048471]; ribonucleoprotein granule [GO:0035770]	cytoplasm [GO:0005737]; endoplasmic reticulum [GO:0005783]; perinuclear region of cytoplasm [GO:0048471]; ribonucleoprotein granule [GO:0035770]; 3'-5' RNA helicase activity [GO:0034458]; ATP binding [GO:0005524]; ATP hydrolysis activity [GO:0016887]; helicase activity [GO:0004386]; N6-methyladenosine-containing RNA reader activity [GO:1990247]; RNA binding [GO:0003723]; RNA polymerase binding [G…	3'-5' RNA helicase activity [GO:0034458]; ATP binding [GO:0005524]; ATP hydrolysis activity [GO:0016887]; helicase activity [GO:0004386]; N6-methyladenosine-containing RNA reader activity [GO:1990247]; RNA binding [GO:0003723]; RNA polymerase binding [GO:0070063]	SUBCELLULAR LOCATION: Cytoplasm {ECO:0000269|PubMed:29033321, ECO:0000269|PubMed:29087293, ECO:0000269|PubMed:29360036}. Cytoplasm, perinuclear region {ECO:0000250|UniProtKB:Q9H6S0}.
B2RRD7	BRPF1_MOUSE	Peregrin (Bromodomain and PHD finger-containing protein 1)	chromatin remodeling [GO:0006338]; common myeloid progenitor cell proliferation [GO:0035726]; neural tube formation [GO:0001841]; regulation of fibroblast proliferation [GO:0048145]; regulation of transcription by RNA polymerase II [GO:0006357]; vasculogenesis [GO:0001570]	cytoplasm [GO:0005737]; histone acetyltransferase complex [GO:0000123]; MOZ/MORF histone acetyltransferase complex [GO:0070776]; nucleus [GO:0005634]	cytoplasm [GO:0005737]; histone acetyltransferase complex [GO:0000123]; MOZ/MORF histone acetyltransferase complex [GO:0070776]; nucleus [GO:0005634]; acetyltransferase activator activity [GO:0010698]; DNA binding [GO:0003677]; metal ion binding [GO:0046872]; chromatin remodeling [GO:0006338]; common myeloid progenitor cell proliferation [GO:0035726]; neural tube formation [GO:0001841]; regulatio…	acetyltransferase activator activity [GO:0010698]; DNA binding [GO:0003677]; metal ion binding [GO:0046872]	SUBCELLULAR LOCATION: Nucleus {ECO:0000250|UniProtKB:P55201}. Chromosome {ECO:0000250|UniProtKB:P55201}. Cytoplasm {ECO:0000250|UniProtKB:P55201}. Note=Localization to the nucleus depends on KAT6A, ING5 and MEAF6. Localizes to transcription start sites. {ECO:0000250|UniProtKB:P55201}.
B2RRE7	OTUD4_MOUSE	OTU domain-containing protein 4 (EC 3.4.19.12)	DNA alkylation repair [GO:0006307]; innate immune response [GO:0045087]; negative regulation of interleukin-1-mediated signaling pathway [GO:2000660]; negative regulation of toll-like receptor signaling pathway [GO:0034122]; protein K48-linked deubiquitination [GO:0071108]; protein K63-linked deubiquitination [GO:0070536]; proteolysis [GO:0006508]; regulation of protein K48-linked deubiquitinatio…	cytosol [GO:0005829]; nucleus [GO:0005634]	cytosol [GO:0005829]; nucleus [GO:0005634]; cysteine-type deubiquitinase activity [GO:0004843]; K63-linked deubiquitinase activity [GO:0061578]; molecular adaptor activity [GO:0060090]; DNA alkylation repair [GO:0006307]; innate immune response [GO:0045087]; negative regulation of interleukin-1-mediated signaling pathway [GO:2000660]; negative regulation of toll-like receptor signaling pathway [G…	cysteine-type deubiquitinase activity [GO:0004843]; K63-linked deubiquitinase activity [GO:0061578]; molecular adaptor activity [GO:0060090]	SUBCELLULAR LOCATION: Cytoplasm {ECO:0000250|UniProtKB:Q01804}. Nucleus {ECO:0000250|UniProtKB:Q01804}. Note=Primarily cytoplasmic. {ECO:0000250|UniProtKB:Q01804}.
B2RS91	RRN3_MOUSE	RNA polymerase I-specific transcription initiation factor RRN3	cytoplasm organization [GO:0007028]; DNA-templated transcription initiation [GO:0006352]; fibroblast proliferation [GO:0048144]; homeostasis of number of cells [GO:0048872]; in utero embryonic development [GO:0001701]; intrinsic apoptotic signaling pathway by p53 class mediator [GO:0072332]; negative regulation of intrinsic apoptotic signaling pathway by p53 class mediator [GO:1902254]; nucleolus…	nucleolus [GO:0005730]; nucleus [GO:0005634]	nucleolus [GO:0005730]; nucleus [GO:0005634]; RNA polymerase binding [GO:0070063]; RNA polymerase I core binding [GO:0001042]; RNA polymerase I core promoter sequence-specific DNA binding [GO:0001164]; RNA polymerase I general transcription initiation factor activity [GO:0001181]; cytoplasm organization [GO:0007028]; DNA-templated transcription initiation [GO:0006352]; fibroblast proliferation [G…	RNA polymerase binding [GO:0070063]; RNA polymerase I core binding [GO:0001042]; RNA polymerase I core promoter sequence-specific DNA binding [GO:0001164]; RNA polymerase I general transcription initiation factor activity [GO:0001181]	SUBCELLULAR LOCATION: Nucleus, nucleolus {ECO:0000269|PubMed:12015311}.
B2RSH2	GNAI1_MOUSE	Guanine nucleotide-binding protein G(i) subunit alpha-1 (Adenylate cyclase-inhibiting G alpha protein)	adenylate cyclase-modulating G protein-coupled receptor signaling pathway [GO:0007188]; cell division [GO:0051301]; cellular response to forskolin [GO:1904322]; G protein-coupled receptor signaling pathway [GO:0007186]; negative regulation of synaptic transmission [GO:0050805]; positive regulation of protein localization to cell cortex [GO:1904778]; regulation of cAMP-mediated signaling [GO:00439…	cell cortex [GO:0005938]; centrosome [GO:0005813]; cytoplasm [GO:0005737]; heterotrimeric G-protein complex [GO:0005834]; midbody [GO:0030496]; nucleolus [GO:0005730]; nucleoplasm [GO:0005654]; plasma membrane [GO:0005886]; protein-containing complex [GO:0032991]	cell cortex [GO:0005938]; centrosome [GO:0005813]; cytoplasm [GO:0005737]; heterotrimeric G-protein complex [GO:0005834]; midbody [GO:0030496]; nucleolus [GO:0005730]; nucleoplasm [GO:0005654]; plasma membrane [GO:0005886]; protein-containing complex [GO:0032991]; D2 dopamine receptor binding [GO:0031749]; G protein-coupled receptor binding [GO:0001664]; G protein-coupled serotonin receptor bindi…	D2 dopamine receptor binding [GO:0031749]; G protein-coupled receptor binding [GO:0001664]; G protein-coupled serotonin receptor binding [GO:0031821]; G-protein beta/gamma-subunit complex binding [GO:0031683]; GDP binding [GO:0019003]; GTP binding [GO:0005525]; GTPase activating protein binding [GO:0032794]; GTPase activity [GO:0003924]; magnesium ion binding [GO:0000287]	SUBCELLULAR LOCATION: Nucleus {ECO:0000250|UniProtKB:P10824}. Cytoplasm {ECO:0000250|UniProtKB:P10824}. Cell membrane {ECO:0000250|UniProtKB:P10824}; Peripheral membrane protein {ECO:0000250|UniProtKB:P10824}; Cytoplasmic side {ECO:0000250|UniProtKB:P10824}. Cytoplasm, cytoskeleton, microtubule organizing center, centrosome {ECO:0000250|UniProtKB:P10824}. Cytoplasm, cell cortex {ECO:0000250|UniPr…
B2RU80	PTPRB_MOUSE	Receptor-type tyrosine-protein phosphatase beta (Protein-tyrosine phosphatase beta) (R-PTP-beta) (EC 3.1.3.48) (Vascular endothelial protein tyrosine phosphatase) (VE-PTP)	angiogenesis [GO:0001525]; dephosphorylation [GO:0016311]; glial cell migration [GO:0008347]; peptidyl-tyrosine dephosphorylation involved in inactivation of protein kinase activity [GO:1990264]	membrane [GO:0016020]; receptor complex [GO:0043235]	membrane [GO:0016020]; receptor complex [GO:0043235]; cadherin binding [GO:0045296]; protein tyrosine phosphatase activity [GO:0004725]; angiogenesis [GO:0001525]; dephosphorylation [GO:0016311]; glial cell migration [GO:0008347]; peptidyl-tyrosine dephosphorylation involved in inactivation of protein kinase activity [GO:1990264]	cadherin binding [GO:0045296]; protein tyrosine phosphatase activity [GO:0004725]	SUBCELLULAR LOCATION: Membrane {ECO:0000305}; Single-pass type I membrane protein {ECO:0000305}.
B2RUJ5	APBA1_MOUSE	Amyloid-beta A4 precursor protein-binding family A member 1 (Adapter protein X11alpha) (Neuron-specific X11 protein) (Neuronal Munc18-1-interacting protein 1) (Mint-1)	chemical synaptic transmission [GO:0007268]; establishment of localization in cell [GO:0051649]; gamma-aminobutyric acid secretion [GO:0014051]; glutamate secretion [GO:0014047]; in utero embryonic development [GO:0001701]; intracellular protein transport [GO:0006886]; locomotory behavior [GO:0007626]; multicellular organism growth [GO:0035264]; presynaptic modulation of chemical synaptic transmi…	cytoplasm [GO:0005737]; cytosol [GO:0005829]; dendritic spine [GO:0043197]; glutamatergic synapse [GO:0098978]; Golgi apparatus [GO:0005794]; membrane [GO:0016020]; nucleus [GO:0005634]; perinuclear region of cytoplasm [GO:0048471]; plasma membrane [GO:0005886]; presynaptic active zone membrane [GO:0048787]; protein-containing complex [GO:0032991]; Schaffer collateral - CA1 synapse [GO:0098685]	cytoplasm [GO:0005737]; cytosol [GO:0005829]; dendritic spine [GO:0043197]; glutamatergic synapse [GO:0098978]; Golgi apparatus [GO:0005794]; membrane [GO:0016020]; nucleus [GO:0005634]; perinuclear region of cytoplasm [GO:0048471]; plasma membrane [GO:0005886]; presynaptic active zone membrane [GO:0048787]; protein-containing complex [GO:0032991]; Schaffer collateral - CA1 synapse [GO:0098685]; …	amyloid-beta binding [GO:0001540]; PDZ domain binding [GO:0030165]; phosphatidylinositol-4,5-bisphosphate binding [GO:0005546]; protein kinase binding [GO:0019901]; protein-containing complex binding [GO:0044877]	SUBCELLULAR LOCATION: Cytoplasm {ECO:0000250}. Cytoplasm, perinuclear region {ECO:0000250}. Nucleus {ECO:0000250}.; SUBCELLULAR LOCATION: [Isoform 3]: Golgi apparatus.
B2RUP2	UN13D_MOUSE	Protein unc-13 homolog D (Munc13-4)	defense response to virus [GO:0051607]; dense core granule priming [GO:0061789]; establishment of localization in cell [GO:0051649]; germinal center formation [GO:0002467]; granuloma formation [GO:0002432]; natural killer cell degranulation [GO:0043320]; phagocytosis [GO:0006909]; positive regulation of regulated secretory pathway [GO:1903307]; positive regulation of substrate adhesion-dependent …	cytosol [GO:0005829]; exocytic vesicle [GO:0070382]; late endosome [GO:0005770]; lysosome [GO:0005764]; membrane [GO:0016020]; recycling endosome [GO:0055037]; Weibel-Palade body [GO:0033093]	cytosol [GO:0005829]; exocytic vesicle [GO:0070382]; late endosome [GO:0005770]; lysosome [GO:0005764]; membrane [GO:0016020]; recycling endosome [GO:0055037]; Weibel-Palade body [GO:0033093]; metal ion binding [GO:0046872]; small GTPase binding [GO:0031267]; defense response to virus [GO:0051607]; dense core granule priming [GO:0061789]; establishment of localization in cell [GO:0051649]; germin…	metal ion binding [GO:0046872]; small GTPase binding [GO:0031267]	SUBCELLULAR LOCATION: Cytoplasm {ECO:0000250}. Membrane {ECO:0000250}; Peripheral membrane protein {ECO:0000250}. Late endosome {ECO:0000250}. Recycling endosome {ECO:0000250}. Lysosome {ECO:0000269|PubMed:18354201}. Note=Colocalizes with cytotoxic granules at the plasma membrane. Localizes to endosomal exocytic vesicles. {ECO:0000250}.
B2RUR8	OTU7B_MOUSE	OTU domain-containing protein 7B (EC 3.4.19.12) (Cellular zinc finger anti-NF-kappa-B protein) (Zinc finger A20 domain-containing protein 1) (Zinc finger protein Cezanne)	adaptive immune response [GO:0002250]; in utero embryonic development [GO:0001701]; mucosal immune response [GO:0002385]; negative regulation of canonical NF-kappaB signal transduction [GO:0043124]; negative regulation of interleukin-8 production [GO:0032717]; negative regulation of protein localization to nucleus [GO:1900181]; negative regulation of transcription by RNA polymerase II [GO:0000122…	cytoplasm [GO:0005737]; nucleus [GO:0005634]	cytoplasm [GO:0005737]; nucleus [GO:0005634]; cysteine-type deubiquitinase activity [GO:0004843]; cysteine-type peptidase activity [GO:0008234]; DNA binding [GO:0003677]; K48-linked deubiquitinase activity [GO:1990380]; K63-linked polyubiquitin modification-dependent protein binding [GO:0070530]; zinc ion binding [GO:0008270]; adaptive immune response [GO:0002250]; in utero embryonic development …	cysteine-type deubiquitinase activity [GO:0004843]; cysteine-type peptidase activity [GO:0008234]; DNA binding [GO:0003677]; K48-linked deubiquitinase activity [GO:1990380]; K63-linked polyubiquitin modification-dependent protein binding [GO:0070530]; zinc ion binding [GO:0008270]	SUBCELLULAR LOCATION: Cytoplasm {ECO:0000250|UniProtKB:Q6GQQ9}. Nucleus {ECO:0000250|UniProtKB:Q6GQQ9}. Note=Shuttles be cytoplasm and the nucleus in a XPO1/CRM1-dependent manner. {ECO:0000250|UniProtKB:Q6GQQ9}.
B2RVY9	TM182_MOUSE	Transmembrane protein 182	muscle organ development [GO:0007517]; myotube cell development involved in skeletal muscle regeneration [GO:0014906]; myotube differentiation involved in skeletal muscle regeneration [GO:0014908]; negative regulation of myoblast differentiation [GO:0045662]; negative regulation of myoblast fusion [GO:1901740]	plasma membrane [GO:0005886]	plasma membrane [GO:0005886]; muscle organ development [GO:0007517]; myotube cell development involved in skeletal muscle regeneration [GO:0014906]; myotube differentiation involved in skeletal muscle regeneration [GO:0014908]; negative regulation of myoblast differentiation [GO:0045662]; negative regulation of myoblast fusion [GO:1901740]		SUBCELLULAR LOCATION: Cell membrane {ECO:0000250|UniProtKB:A0A1D5NY17}; Multi-pass membrane protein {ECO:0000255}.
B2RW38	CFA58_MOUSE	Cilia- and flagella-associated protein 58	cilium assembly [GO:0060271]; flagellated sperm motility [GO:0030317]; Notch signaling pathway [GO:0007219]; protein localization to motile cilium [GO:0120229]; sperm axoneme assembly [GO:0007288]; sperm flagellum assembly [GO:0120316]; sperm mitochondrial sheath assembly [GO:0120317]	centrosome [GO:0005813]; cytoplasm [GO:0005737]; cytoskeleton [GO:0005856]; sperm flagellum [GO:0036126]; sperm midpiece [GO:0097225]	centrosome [GO:0005813]; cytoplasm [GO:0005737]; cytoskeleton [GO:0005856]; sperm flagellum [GO:0036126]; sperm midpiece [GO:0097225]; cilium assembly [GO:0060271]; flagellated sperm motility [GO:0030317]; Notch signaling pathway [GO:0007219]; protein localization to motile cilium [GO:0120229]; sperm axoneme assembly [GO:0007288]; sperm flagellum assembly [GO:0120316]; sperm mitochondrial sheath …		SUBCELLULAR LOCATION: Cell projection, cilium {ECO:0000250|UniProtKB:A8HUA1}. Cell projection, cilium, flagellum {ECO:0000269|PubMed:31904090, ECO:0000269|PubMed:32791035}. Cytoplasm, cytoskeleton, microtubule organizing center, centrosome {ECO:0000269|PubMed:31904090}. Note=Localized to the entire flagellum and predominantly concentrated in the midpiece. Co-localizes with ODFP2 at the centrosome…
B2RWS6	EP300_MOUSE	Histone acetyltransferase p300 (p300 HAT) (EC 2.3.1.48) (E1A-associated protein p300) (Histone butyryltransferase p300) (EC 2.3.1.-) (Histone crotonyltransferase p300) (EC 2.3.1.-) (Protein 2-hydroxyisobutyryltransferase p300) (EC 2.3.1.-) (Protein lactyltransferas p300) (EC 2.3.1.-) (Protein propionyltransferase p300) (EC 2.3.1.-)	animal organ morphogenesis [GO:0009887]; apoptotic process [GO:0006915]; B cell differentiation [GO:0030183]; behavioral defense response [GO:0002209]; canonical NF-kappaB signal transduction [GO:0007249]; cartilage development [GO:0051216]; cellular response to interleukin-1 [GO:0071347]; cellular response to L-leucine [GO:0071233]; cellular response to nutrient levels [GO:0031669]; cellular res…	chromatin [GO:0000785]; cytosol [GO:0005829]; histone acetyltransferase complex [GO:0000123]; nucleoplasm [GO:0005654]; nucleus [GO:0005634]; protein-containing complex [GO:0032991]; protein-DNA complex [GO:0032993]; transcription regulator complex [GO:0005667]	chromatin [GO:0000785]; cytosol [GO:0005829]; histone acetyltransferase complex [GO:0000123]; nucleoplasm [GO:0005654]; nucleus [GO:0005634]; protein-containing complex [GO:0032991]; protein-DNA complex [GO:0032993]; transcription regulator complex [GO:0005667]; acetylation-dependent protein binding [GO:0140033]; acetyltransferase activity [GO:0016407]; antigen binding [GO:0003823]; beta-catenin …	acetylation-dependent protein binding [GO:0140033]; acetyltransferase activity [GO:0016407]; antigen binding [GO:0003823]; beta-catenin binding [GO:0008013]; bHLH transcription factor binding [GO:0043425]; chromatin binding [GO:0003682]; chromatin DNA binding [GO:0031490]; cis-regulatory region sequence-specific DNA binding [GO:0000987]; damaged DNA binding [GO:0003684]; DNA binding [GO:0003677];…	SUBCELLULAR LOCATION: Cytoplasm {ECO:0000250|UniProtKB:Q09472}. Nucleus {ECO:0000255|PROSITE-ProRule:PRU00311, ECO:0000269|PubMed:19324970}. Note=In the presence of ALX1 relocalizes from the cytoplasm to the nucleus. Colocalizes with ROCK2 in the nucleus. Localizes to sites of DNA damage. {ECO:0000250|UniProtKB:Q09472}.
B2RX12	MRP3_MOUSE	ATP-binding cassette sub-family C member 3 (EC 7.6.2.-) (EC 7.6.2.2) (EC 7.6.2.3) (Canalicular multispecific organic anion transporter 2) (Multidrug resistance-associated protein 3)	bile acid and bile salt transport [GO:0015721]; canalicular bile acid transport [GO:0015722]; leukotriene transport [GO:0071716]; monoatomic anion transmembrane transport [GO:0098656]; transmembrane transport [GO:0055085]; xenobiotic transmembrane transport [GO:0006855]	basolateral plasma membrane [GO:0016323]; membrane [GO:0016020]; plasma membrane [GO:0005886]	basolateral plasma membrane [GO:0016323]; membrane [GO:0016020]; plasma membrane [GO:0005886]; ABC-type bile acid transporter activity [GO:0015432]; ABC-type glutathione S-conjugate transporter activity [GO:0015431]; ABC-type xenobiotic transporter activity [GO:0008559]; ATP binding [GO:0005524]; ATP hydrolysis activity [GO:0016887]; ATPase-coupled transmembrane transporter activity [GO:0042626];…	ABC-type bile acid transporter activity [GO:0015432]; ABC-type glutathione S-conjugate transporter activity [GO:0015431]; ABC-type xenobiotic transporter activity [GO:0008559]; ATP binding [GO:0005524]; ATP hydrolysis activity [GO:0016887]; ATPase-coupled transmembrane transporter activity [GO:0042626]; glucuronoside transmembrane transporter activity [GO:0015164]; icosanoid transmembrane transpo…	SUBCELLULAR LOCATION: Basolateral cell membrane {ECO:0000269|PubMed:16225954}; Multi-pass membrane protein {ECO:0000255|PROSITE-ProRule:PRU00441}. Basal cell membrane {ECO:0000250|UniProtKB:O15438}; Multi-pass membrane protein {ECO:0000255|PROSITE-ProRule:PRU00441}.
B2RX14	TUT4_MOUSE	Terminal uridylyltransferase 4 (TUTase 4) (EC 2.7.7.52) (Zinc finger CCHC domain-containing protein 11)	interleukin-6-mediated signaling pathway [GO:0070102]; miRNA catabolic process [GO:0010587]; miRNA metabolic process [GO:0010586]; oocyte maturation [GO:0001556]; polyuridylation-dependent mRNA catabolic process [GO:1990074]; positive regulation of interleukin-6 production [GO:0032755]; pre-miRNA processing [GO:0031054]; regulation of lipopolysaccharide-mediated signaling pathway [GO:0031664]; re…	cytoplasm [GO:0005737]; cytoplasmic ribonucleoprotein granule [GO:0036464]; cytosol [GO:0005829]; nucleus [GO:0005634]	cytoplasm [GO:0005737]; cytoplasmic ribonucleoprotein granule [GO:0036464]; cytosol [GO:0005829]; nucleus [GO:0005634]; miRNA binding [GO:0035198]; RNA uridylyltransferase activity [GO:0050265]; uridylyltransferase activity [GO:0070569]; zinc ion binding [GO:0008270]; interleukin-6-mediated signaling pathway [GO:0070102]; miRNA catabolic process [GO:0010587]; miRNA metabolic process [GO:0010586];…	miRNA binding [GO:0035198]; RNA uridylyltransferase activity [GO:0050265]; uridylyltransferase activity [GO:0070569]; zinc ion binding [GO:0008270]	SUBCELLULAR LOCATION: Nucleus {ECO:0000250|UniProtKB:Q5TAX3}. Cytoplasm {ECO:0000269|PubMed:19703396}. Cytoplasm, Cytoplasmic ribonucleoprotein granule {ECO:0000250|UniProtKB:Q5TAX3}. Note=Mainly cytoplasmic (PubMed:19703396). Translocates into the cytoplasm following treatment of the cell with LPS. Co-enriched in cytoplasmic foci with MOV10. {ECO:0000250|UniProtKB:Q5TAX3, ECO:0000269|PubMed:1970…
B2RX88	CSPP1_MOUSE	Centrosome and spindle pole associated protein 1	positive regulation of cell division [GO:0051781]; positive regulation of cytokinesis [GO:0032467]	centriolar satellite [GO:0034451]; centrosome [GO:0005813]; cytoplasm [GO:0005737]; microtubule [GO:0005874]; spindle [GO:0005819]; spindle pole [GO:0000922]	centriolar satellite [GO:0034451]; centrosome [GO:0005813]; cytoplasm [GO:0005737]; microtubule [GO:0005874]; spindle [GO:0005819]; spindle pole [GO:0000922]; positive regulation of cell division [GO:0051781]; positive regulation of cytokinesis [GO:0032467]		SUBCELLULAR LOCATION: Cytoplasm, cytoskeleton, microtubule organizing center, centrosome {ECO:0000250}. Cytoplasm, cytoskeleton, spindle {ECO:0000269|PubMed:19129481}. Cytoplasm, cytoskeleton, spindle pole {ECO:0000269|PubMed:19129481}. Note=Associated with mitotic spindles. {ECO:0000250}.
B2RXA7	CP26C_MOUSE	Cytochrome P450 26C1 (Cyp26c1) (EC 1.14.14.1) (Cytochrome P450, family 26, subfamily c, polypeptide 1)	anterior/posterior pattern specification [GO:0009952]; central nervous system development [GO:0007417]; neural crest cell development [GO:0014032]; organelle fusion [GO:0048284]; retinoic acid catabolic process [GO:0034653]; sterol metabolic process [GO:0016125]	membrane [GO:0016020]	membrane [GO:0016020]; heme binding [GO:0020037]; iron ion binding [GO:0005506]; monooxygenase activity [GO:0004497]; retinoic acid 4-hydroxylase activity [GO:0008401]; retinoic acid binding [GO:0001972]; anterior/posterior pattern specification [GO:0009952]; central nervous system development [GO:0007417]; neural crest cell development [GO:0014032]; organelle fusion [GO:0048284]; retinoic acid c…	heme binding [GO:0020037]; iron ion binding [GO:0005506]; monooxygenase activity [GO:0004497]; retinoic acid 4-hydroxylase activity [GO:0008401]; retinoic acid binding [GO:0001972]	SUBCELLULAR LOCATION: Membrane {ECO:0000255}; Single-pass membrane protein {ECO:0000255}.
B2RXE2	SL9A5_MOUSE	Sodium/hydrogen exchanger 5 (Na(+)/H(+) exchanger 5) (NHE-5) (Sodium/hydrogen exchanger) (Solute carrier family 9 member 5)	potassium ion transmembrane transport [GO:0071805]; proton transmembrane transport [GO:1902600]; regulation of intracellular pH [GO:0051453]; sodium ion import across plasma membrane [GO:0098719]; sodium ion transmembrane transport [GO:0035725]; sodium ion transport [GO:0006814]	dendritic spine membrane [GO:0032591]; focal adhesion [GO:0005925]; neuron spine [GO:0044309]; plasma membrane [GO:0005886]; postsynaptic membrane [GO:0045211]; recycling endosome membrane [GO:0055038]; synapse [GO:0045202]	dendritic spine membrane [GO:0032591]; focal adhesion [GO:0005925]; neuron spine [GO:0044309]; plasma membrane [GO:0005886]; postsynaptic membrane [GO:0045211]; recycling endosome membrane [GO:0055038]; synapse [GO:0045202]; arrestin family protein binding [GO:1990763]; potassium:proton antiporter activity [GO:0015386]; sodium:proton antiporter activity [GO:0015385]; potassium ion transmembrane t…	arrestin family protein binding [GO:1990763]; potassium:proton antiporter activity [GO:0015386]; sodium:proton antiporter activity [GO:0015385]	SUBCELLULAR LOCATION: Cell membrane {ECO:0000250|UniProtKB:Q14940}; Multi-pass membrane protein {ECO:0000255}. Recycling endosome membrane {ECO:0000250|UniProtKB:Q14940}; Multi-pass membrane protein {ECO:0000255}. Cell projection, dendritic spine membrane {ECO:0000250|UniProtKB:Q14940}; Multi-pass membrane protein {ECO:0000255}. Synaptic cell membrane {ECO:0000250|UniProtKB:Q14940}; Multi-pass me…
B2RXS4	PLXB2_MOUSE	Plexin-B2	brain development [GO:0007420]; excitatory synapse assembly [GO:1904861]; homophilic cell adhesion via plasma membrane adhesion molecules [GO:0007156]; negative regulation of cell adhesion [GO:0007162]; neural tube closure [GO:0001843]; neuroblast proliferation [GO:0007405]; positive regulation of axonogenesis [GO:0050772]; positive regulation of neuron projection development [GO:0010976]; positi…	collagen-containing extracellular matrix [GO:0062023]; plasma membrane [GO:0005886]; semaphorin receptor complex [GO:0002116]	collagen-containing extracellular matrix [GO:0062023]; plasma membrane [GO:0005886]; semaphorin receptor complex [GO:0002116]; semaphorin receptor activity [GO:0017154]; brain development [GO:0007420]; excitatory synapse assembly [GO:1904861]; homophilic cell adhesion via plasma membrane adhesion molecules [GO:0007156]; negative regulation of cell adhesion [GO:0007162]; neural tube closure [GO:00…	semaphorin receptor activity [GO:0017154]	SUBCELLULAR LOCATION: Cell membrane {ECO:0000269|PubMed:21966369}; Single-pass type I membrane protein {ECO:0000255}.
B2RXV4	FLVC1_MOUSE	Heme transporter FLVCR1 (Feline leukemia virus subgroup C receptor-related protein 1) (Feline leukemia virus subgroup C receptor) (Major facilitator superfamily domain containing 7B) (Mfsd7b)	blood vessel development [GO:0001568]; embryonic digit morphogenesis [GO:0042733]; embryonic skeletal system morphogenesis [GO:0048704]; erythrocyte differentiation [GO:0030218]; erythrocyte maturation [GO:0043249]; head morphogenesis [GO:0060323]; heme export [GO:0097037]; heme transport [GO:0015886]; in utero embryonic development [GO:0001701]; limb morphogenesis [GO:0035108]; mitochondrial tra…	membrane [GO:0016020]; mitochondrial membrane [GO:0031966]; mitochondrion [GO:0005739]; plasma membrane [GO:0005886]	membrane [GO:0016020]; mitochondrial membrane [GO:0031966]; mitochondrion [GO:0005739]; plasma membrane [GO:0005886]; heme binding [GO:0020037]; heme transmembrane transporter activity [GO:0015232]; blood vessel development [GO:0001568]; embryonic digit morphogenesis [GO:0042733]; embryonic skeletal system morphogenesis [GO:0048704]; erythrocyte differentiation [GO:0030218]; erythrocyte maturatio…	heme binding [GO:0020037]; heme transmembrane transporter activity [GO:0015232]	SUBCELLULAR LOCATION: [Isoform 1]: Cell membrane {ECO:0000269|PubMed:23187127}; Multi-pass membrane protein {ECO:0000255}.; SUBCELLULAR LOCATION: [Isoform 2]: Mitochondrion membrane {ECO:0000269|PubMed:23187127}; Multi-pass membrane protein {ECO:0000255}. Note=Colocalizes with HADHA. {ECO:0000269|PubMed:23187127}.
B2RXZ1	PNDC1_MOUSE	Poly(A)-specific ribonuclease PNLDC1 (EC 3.1.13.4) (PARN-like domain-containing protein 1) (Poly(A)-specific ribonuclease domain-containing protein 1)	blastocyst formation [GO:0001825]; nuclear-transcribed mRNA catabolic process, nonsense-mediated decay [GO:0000184]; nuclear-transcribed mRNA poly(A) tail shortening [GO:0000289]; piRNA processing [GO:0034587]; priRNA 3'-end processing [GO:1990431]; siRNA 3'-end processing [GO:1990432]; spermatogenesis [GO:0007283]	endoplasmic reticulum [GO:0005783]; endoplasmic reticulum membrane [GO:0005789]; nucleus [GO:0005634]	endoplasmic reticulum [GO:0005783]; endoplasmic reticulum membrane [GO:0005789]; nucleus [GO:0005634]; 3'-5'-RNA exonuclease activity [GO:0000175]; metal ion binding [GO:0046872]; poly(A)-specific ribonuclease activity [GO:0004535]; RNA binding [GO:0003723]; blastocyst formation [GO:0001825]; nuclear-transcribed mRNA catabolic process, nonsense-mediated decay [GO:0000184]; nuclear-transcribed mRN…	3'-5'-RNA exonuclease activity [GO:0000175]; metal ion binding [GO:0046872]; poly(A)-specific ribonuclease activity [GO:0004535]; RNA binding [GO:0003723]	SUBCELLULAR LOCATION: Endoplasmic reticulum membrane {ECO:0000269|PubMed:27515512}; Single-pass membrane protein {ECO:0000250|UniProtKB:Q8NA58}. Note=Localizes mainly in the endoplasmic reticulum. {ECO:0000269|PubMed:27515512}.
B2RY04	DOCK5_MOUSE	Dedicator of cytokinesis protein 5 (Lens rupture protein 2) (Rupture of lens cataract protein)	bone remodeling [GO:0046849]; cell migration [GO:0016477]; myoblast fusion [GO:0007520]; negative regulation of vascular associated smooth muscle contraction [GO:1904694]; podosome assembly [GO:0071800]; positive regulation of epithelial cell migration [GO:0010634]; positive regulation of substrate adhesion-dependent cell spreading [GO:1900026]; positive regulation of vascular associated smooth m…	anchoring junction [GO:0070161]; cell projection [GO:0042995]; cytoplasm [GO:0005737]; cytosol [GO:0005829]; plasma membrane [GO:0005886]; podosome [GO:0002102]	anchoring junction [GO:0070161]; cell projection [GO:0042995]; cytoplasm [GO:0005737]; cytosol [GO:0005829]; plasma membrane [GO:0005886]; podosome [GO:0002102]; GTPase activator activity [GO:0005096]; guanyl-nucleotide exchange factor activity [GO:0005085]; small GTPase binding [GO:0031267]; bone remodeling [GO:0046849]; cell migration [GO:0016477]; myoblast fusion [GO:0007520]; negative regulat…	GTPase activator activity [GO:0005096]; guanyl-nucleotide exchange factor activity [GO:0005085]; small GTPase binding [GO:0031267]	SUBCELLULAR LOCATION: Cytoplasm {ECO:0000269|PubMed:18396277}. Cell membrane {ECO:0000250|UniProtKB:Q9H7D0}. Cell projection, podosome {ECO:0000269|PubMed:27505886}. Note=Associated with the edge of the plasma membrane in intestinal epithelial cells spreading on type IV collagen. {ECO:0000250|UniProtKB:Q9H7D0}.
B2RY50	ODAD2_MOUSE	Outer dynein arm-docking complex subunit 2 (Armadillo repeat-containing protein 4)	cilium movement [GO:0003341]; determination of left/right symmetry [GO:0007368]; heart development [GO:0007507]; outer dynein arm assembly [GO:0036158]; regulation of cilium beat frequency [GO:0003356]; ventricular system development [GO:0021591]	axoneme [GO:0005930]; ciliary base [GO:0097546]	axoneme [GO:0005930]; ciliary base [GO:0097546]; cilium movement [GO:0003341]; determination of left/right symmetry [GO:0007368]; heart development [GO:0007507]; outer dynein arm assembly [GO:0036158]; regulation of cilium beat frequency [GO:0003356]; ventricular system development [GO:0021591]		SUBCELLULAR LOCATION: Cytoplasm, cytoskeleton, cilium axoneme {ECO:0000250|UniProtKB:Q5T2S8}. Cytoplasm, cytoskeleton, cilium basal body {ECO:0000250|UniProtKB:Q5T2S8}.
B2RY71	DNAI3_MOUSE	Dynein axonemal intermediate chain 3 (WD repeat-containing protein 63)	cilium movement involved in cell motility [GO:0060294]; inner dynein arm assembly [GO:0036159]; negative regulation of Arp2/3 complex-mediated actin nucleation [GO:0034316]; negative regulation of cell migration [GO:0030336]; positive regulation of osteoblast differentiation [GO:0045669]	axonemal dynein complex [GO:0005858]; cytoplasm [GO:0005737]; inner dynein arm [GO:0036156]	axonemal dynein complex [GO:0005858]; cytoplasm [GO:0005737]; inner dynein arm [GO:0036156]; Arp2/3 complex binding [GO:0071933]; dynein heavy chain binding [GO:0045504]; dynein light chain binding [GO:0045503]; cilium movement involved in cell motility [GO:0060294]; inner dynein arm assembly [GO:0036159]; negative regulation of Arp2/3 complex-mediated actin nucleation [GO:0034316]; negative regu…	Arp2/3 complex binding [GO:0071933]; dynein heavy chain binding [GO:0045504]; dynein light chain binding [GO:0045503]	SUBCELLULAR LOCATION: Cytoplasm {ECO:0000250|UniProtKB:Q8IWG1}.
B5KM66	SYCE3_MOUSE	Synaptonemal complex central element protein 3 (Testis-specific expressed protein 2) (TSEG-2)	apoptotic process [GO:0006915]; cell division [GO:0051301]; ectopic germ cell programmed cell death [GO:0035234]; positive regulation of apoptotic process [GO:0043065]; positive regulation of developmental process [GO:0051094]; positive regulation of reproductive process [GO:2000243]; reciprocal meiotic recombination [GO:0007131]; spermatogenesis [GO:0007283]; synaptonemal complex assembly [GO:00…	central element [GO:0000801]; chromosome [GO:0005694]; nucleoplasm [GO:0005654]; nucleus [GO:0005634]	central element [GO:0000801]; chromosome [GO:0005694]; nucleoplasm [GO:0005654]; nucleus [GO:0005634]; apoptotic process [GO:0006915]; cell division [GO:0051301]; ectopic germ cell programmed cell death [GO:0035234]; positive regulation of apoptotic process [GO:0043065]; positive regulation of developmental process [GO:0051094]; positive regulation of reproductive process [GO:2000243]; reciprocal…		SUBCELLULAR LOCATION: Nucleus {ECO:0000269|PubMed:21637789}. Chromosome {ECO:0000269|PubMed:21637789, ECO:0000269|PubMed:30949703}. Note=Colocalizes with SYCE1 in the central elements. {ECO:0000269|PubMed:21637789}.
B5TVM2	ILDR2_MOUSE	Immunoglobulin-like domain-containing receptor 2 (Angulin-3) (Lisch-like protein)	cell differentiation [GO:0030154]; homeostasis of number of cells within a tissue [GO:0048873]; insulin secretion [GO:0030073]; negative regulation of T cell activation [GO:0050868]; pancreas development [GO:0031016]; regulation of RNA splicing [GO:0043484]; response to glucose [GO:0009749]	bicellular tight junction [GO:0005923]; endoplasmic reticulum membrane [GO:0005789]; membrane [GO:0016020]; nucleus [GO:0005634]; tight junction [GO:0070160]	bicellular tight junction [GO:0005923]; endoplasmic reticulum membrane [GO:0005789]; membrane [GO:0016020]; nucleus [GO:0005634]; tight junction [GO:0070160]; cell differentiation [GO:0030154]; homeostasis of number of cells within a tissue [GO:0048873]; insulin secretion [GO:0030073]; negative regulation of T cell activation [GO:0050868]; pancreas development [GO:0031016]; regulation of RNA spli…		SUBCELLULAR LOCATION: Endoplasmic reticulum membrane {ECO:0000269|PubMed:23826244}; Single-pass type I membrane protein {ECO:0000269|PubMed:23826244}. Cell junction, tight junction {ECO:0000269|PubMed:23239027}. Nucleus {ECO:0000269|PubMed:28785060}.
B5X0E4	ABCB5_MOUSE	ATP-binding cassette sub-family B member 5 (ABCB5 P-gp) (P-glycoprotein ABCB5) (EC 7.6.2.2)	cell differentiation [GO:0030154]; eye development [GO:0001654]; regulation of membrane potential [GO:0042391]; transmembrane transport [GO:0055085]	membrane [GO:0016020]; plasma membrane [GO:0005886]	membrane [GO:0016020]; plasma membrane [GO:0005886]; ABC-type xenobiotic transporter activity [GO:0008559]; ATP binding [GO:0005524]; ATP hydrolysis activity [GO:0016887]; ATPase-coupled transmembrane transporter activity [GO:0042626]; efflux transmembrane transporter activity [GO:0015562]; cell differentiation [GO:0030154]; eye development [GO:0001654]; regulation of membrane potential [GO:00423…	ABC-type xenobiotic transporter activity [GO:0008559]; ATP binding [GO:0005524]; ATP hydrolysis activity [GO:0016887]; ATPase-coupled transmembrane transporter activity [GO:0042626]; efflux transmembrane transporter activity [GO:0015562]	SUBCELLULAR LOCATION: Cell membrane {ECO:0000269|PubMed:25030174}; Multi-pass membrane protein {ECO:0000255|PROSITE-ProRule:PRU00441, ECO:0000269|PubMed:25030174}.
B7ZNG0	KIF7_MOUSE	Kinesin-like protein KIF7	aorta development [GO:0035904]; cardiac septum development [GO:0003279]; coronary vasculature development [GO:0060976]; microtubule-based movement [GO:0007018]; negative regulation of smoothened signaling pathway [GO:0045879]; positive regulation of smoothened signaling pathway [GO:0045880]	ciliary basal body [GO:0036064]; ciliary tip [GO:0097542]; cilium [GO:0005929]; cytoplasm [GO:0005737]; kinesin complex [GO:0005871]; microtubule [GO:0005874]	ciliary basal body [GO:0036064]; ciliary tip [GO:0097542]; cilium [GO:0005929]; cytoplasm [GO:0005737]; kinesin complex [GO:0005871]; microtubule [GO:0005874]; ATP binding [GO:0005524]; ATP hydrolysis activity [GO:0016887]; identical protein binding [GO:0042802]; microtubule binding [GO:0008017]; microtubule motor activity [GO:0003777]; aorta development [GO:0035904]; cardiac septum development […	ATP binding [GO:0005524]; ATP hydrolysis activity [GO:0016887]; identical protein binding [GO:0042802]; microtubule binding [GO:0008017]; microtubule motor activity [GO:0003777]	SUBCELLULAR LOCATION: Cell projection, cilium {ECO:0000269|PubMed:19666503, ECO:0000269|PubMed:24952464, ECO:0000269|PubMed:25644602}. Cytoplasm, cytoskeleton, cilium basal body {ECO:0000269|PubMed:25644602}. Note=Localizes to the cilium tip.
B8JK39	ITA9_MOUSE	Integrin alpha-9	cell adhesion [GO:0007155]; cell adhesion mediated by integrin [GO:0033627]; cell-cell adhesion [GO:0098609]; cell-matrix adhesion [GO:0007160]; integrin-mediated signaling pathway [GO:0007229]; negative regulation of vasoconstriction [GO:0045906]; neutrophil chemotaxis [GO:0030593]	basal plasma membrane [GO:0009925]; external side of plasma membrane [GO:0009897]; integrin alpha9-beta1 complex [GO:0034679]; integrin complex [GO:0008305]	basal plasma membrane [GO:0009925]; external side of plasma membrane [GO:0009897]; integrin alpha9-beta1 complex [GO:0034679]; integrin complex [GO:0008305]; collagen binding [GO:0005518]; integrin binding [GO:0005178]; integrin binding involved in cell-matrix adhesion [GO:0098640]; laminin binding [GO:0043236]; metal ion binding [GO:0046872]; cell adhesion [GO:0007155]; cell adhesion mediated by…	collagen binding [GO:0005518]; integrin binding [GO:0005178]; integrin binding involved in cell-matrix adhesion [GO:0098640]; laminin binding [GO:0043236]; metal ion binding [GO:0046872]	SUBCELLULAR LOCATION: Membrane {ECO:0000255}; Single-pass type I membrane protein {ECO:0000255}.
B8ZXI1	QTRT2_MOUSE	Queuine tRNA-ribosyltransferase accessory subunit 2 (Queuine tRNA-ribosyltransferase domain-containing protein 1)	tRNA-guanine transglycosylation [GO:0101030]	cytoplasm [GO:0005737]; mitochondrial outer membrane [GO:0005741]; mitochondrion [GO:0005739]; protein-containing complex [GO:0032991]	cytoplasm [GO:0005737]; mitochondrial outer membrane [GO:0005741]; mitochondrion [GO:0005739]; protein-containing complex [GO:0032991]; protein heterodimerization activity [GO:0046982]; protein homodimerization activity [GO:0042803]; tRNA binding [GO:0000049]; tRNA-guanosine(34) queuine transglycosylase activity [GO:0008479]; zinc ion binding [GO:0008270]; tRNA-guanine transglycosylation [GO:0101…	protein heterodimerization activity [GO:0046982]; protein homodimerization activity [GO:0042803]; tRNA binding [GO:0000049]; tRNA-guanosine(34) queuine transglycosylase activity [GO:0008479]; zinc ion binding [GO:0008270]	SUBCELLULAR LOCATION: Cytoplasm {ECO:0000255|HAMAP-Rule:MF_03043, ECO:0000269|PubMed:19414587}. Mitochondrion outer membrane {ECO:0000255|HAMAP-Rule:MF_03043, ECO:0000269|PubMed:19414587}; Peripheral membrane protein {ECO:0000255|HAMAP-Rule:MF_03043, ECO:0000269|PubMed:19414587}; Cytoplasmic side {ECO:0000255|HAMAP-Rule:MF_03043, ECO:0000269|PubMed:19414587}. Note=May associate with the mitochond…
B9EHT4	CLIP3_MOUSE	CAP-Gly domain-containing linker protein 3 (Cytoplasmic linker protein 170-related 59 kDa protein) (CLIP-170-related 59 kDa protein) (CLIPR-59)	cytoplasmic microtubule organization [GO:0031122]; fat cell differentiation [GO:0045444]; membrane biogenesis [GO:0044091]; negative regulation of microtubule polymerization [GO:0031115]; peptidyl-L-cysteine S-palmitoylation [GO:0018230]; positive regulation of apoptotic process [GO:0043065]; positive regulation of endocytosis [GO:0045807]; positive regulation of glucose transmembrane transport […	cell cortex [GO:0005938]; early endosome membrane [GO:0031901]; Golgi stack [GO:0005795]; membrane raft [GO:0045121]; microtubule plus-end [GO:0035371]; nucleus [GO:0005634]; plasma membrane [GO:0005886]; recycling endosome membrane [GO:0055038]; trans-Golgi network [GO:0005802]; trans-Golgi network membrane [GO:0032588]	cell cortex [GO:0005938]; early endosome membrane [GO:0031901]; Golgi stack [GO:0005795]; membrane raft [GO:0045121]; microtubule plus-end [GO:0035371]; nucleus [GO:0005634]; plasma membrane [GO:0005886]; recycling endosome membrane [GO:0055038]; trans-Golgi network [GO:0005802]; trans-Golgi network membrane [GO:0032588]; ganglioside binding [GO:0035594]; microtubule binding [GO:0008017]; microtu…	ganglioside binding [GO:0035594]; microtubule binding [GO:0008017]; microtubule plus-end binding [GO:0051010]	SUBCELLULAR LOCATION: Cell membrane {ECO:0000250}; Lipid-anchor {ECO:0000250}. Cytoplasm {ECO:0000250}. Golgi apparatus, Golgi stack {ECO:0000250}. Note=Localized to Golgi stacks as well as on tubulovesicular elements juxtaposed to Golgi cisternae. {ECO:0000250}.
B9EJ57	MTF1B_MOUSE	Transcription termination factor 1b, mitochondrial (Mitochondrial transcription termination factor 1b) (mTERF1b)	regulation of DNA-templated transcription [GO:0006355]; termination of mitochondrial transcription [GO:0006393]; transcription initiation at mitochondrial promoter [GO:0006391]	mitochondrial matrix [GO:0005759]; mitochondrion [GO:0005739]	mitochondrial matrix [GO:0005759]; mitochondrion [GO:0005739]; double-stranded DNA binding [GO:0003690]; nucleic acid binding [GO:0003676]; sequence-specific DNA binding [GO:0043565]; regulation of DNA-templated transcription [GO:0006355]; termination of mitochondrial transcription [GO:0006393]; transcription initiation at mitochondrial promoter [GO:0006391]	double-stranded DNA binding [GO:0003690]; nucleic acid binding [GO:0003676]; sequence-specific DNA binding [GO:0043565]	SUBCELLULAR LOCATION: Mitochondrion {ECO:0000250|UniProtKB:Q99551}.
B9EJ80	PDZD8_MOUSE	PDZ domain-containing protein 8	cytoskeleton organization [GO:0007010]; lipid transport [GO:0006869]; mitochondrial calcium ion homeostasis [GO:0051560]; mitochondrion-endoplasmic reticulum membrane tethering [GO:1990456]; regulation of cell morphogenesis [GO:0022604]	endoplasmic reticulum membrane [GO:0005789]; mitochondria-associated endoplasmic reticulum membrane contact site [GO:0044233]; mitochondrion [GO:0005739]	endoplasmic reticulum membrane [GO:0005789]; mitochondria-associated endoplasmic reticulum membrane contact site [GO:0044233]; mitochondrion [GO:0005739]; lipid binding [GO:0008289]; metal ion binding [GO:0046872]; cytoskeleton organization [GO:0007010]; lipid transport [GO:0006869]; mitochondrial calcium ion homeostasis [GO:0051560]; mitochondrion-endoplasmic reticulum membrane tethering [GO:199…	lipid binding [GO:0008289]; metal ion binding [GO:0046872]	SUBCELLULAR LOCATION: Endoplasmic reticulum membrane {ECO:0000269|PubMed:29097544}; Single-pass membrane protein {ECO:0000255}. Note=Localizes at mitochondria-endoplasmic reticulum contact sites. {ECO:0000269|PubMed:29097544}.
B9EJ86	OSBL8_MOUSE	Oxysterol-binding protein-related protein 8 (ORP-8) (OSBP-related protein 8)	fat cell differentiation [GO:0045444]; negative regulation of cell migration [GO:0030336]; negative regulation of sequestering of triglyceride [GO:0010891]; phospholipid transport [GO:0015914]; positive regulation of glucose import [GO:0046326]; positive regulation of insulin receptor signaling pathway [GO:0046628]; positive regulation of phosphatidylinositol 3-kinase/protein kinase B signal tran…	cortical endoplasmic reticulum [GO:0032541]; cytosol [GO:0005829]; endoplasmic reticulum membrane [GO:0005789]; membrane [GO:0016020]; nuclear membrane [GO:0031965]	cortical endoplasmic reticulum [GO:0032541]; cytosol [GO:0005829]; endoplasmic reticulum membrane [GO:0005789]; membrane [GO:0016020]; nuclear membrane [GO:0031965]; cholesterol binding [GO:0015485]; phosphatidylinositol-4-phosphate binding [GO:0070273]; phosphatidylserine binding [GO:0001786]; phosphatidylserine transfer activity [GO:0140343]; fat cell differentiation [GO:0045444]; negative regu…	cholesterol binding [GO:0015485]; phosphatidylinositol-4-phosphate binding [GO:0070273]; phosphatidylserine binding [GO:0001786]; phosphatidylserine transfer activity [GO:0140343]	SUBCELLULAR LOCATION: Endoplasmic reticulum membrane {ECO:0000250|UniProtKB:Q9BZF1}; Single-pass membrane protein {ECO:0000250|UniProtKB:Q9BZF1}. Nucleus membrane {ECO:0000250|UniProtKB:Q9BZF1}. Note=The presence of the N-terminus extension contains an overall negative charge that may explain the weak localization to the cortical endoplasmic reticulum. {ECO:0000250|UniProtKB:Q9BZF1}.
B9EJA2	CTTB2_MOUSE	Cortactin-binding protein 2 (CortBP2)	regulation of modification of postsynaptic actin cytoskeleton [GO:1905274]; regulation of synapse organization [GO:0050807]	cell cortex [GO:0005938]; dendritic spine [GO:0043197]; FAR/SIN/STRIPAK complex [GO:0090443]; glutamatergic synapse [GO:0098978]; postsynaptic actin cytoskeleton [GO:0098871]; synaptic vesicle [GO:0008021]	cell cortex [GO:0005938]; dendritic spine [GO:0043197]; FAR/SIN/STRIPAK complex [GO:0090443]; glutamatergic synapse [GO:0098978]; postsynaptic actin cytoskeleton [GO:0098871]; synaptic vesicle [GO:0008021]; SH3 domain binding [GO:0017124]; regulation of modification of postsynaptic actin cytoskeleton [GO:1905274]; regulation of synapse organization [GO:0050807]	SH3 domain binding [GO:0017124]	SUBCELLULAR LOCATION: Cytoplasm, cell cortex {ECO:0000269|PubMed:22262902, ECO:0000269|PubMed:23015759}. Cell projection, dendritic spine {ECO:0000269|PubMed:22262902, ECO:0000269|PubMed:23015759}. Note=Remains associated with dendritic spines even after glutamate stimulation. {ECO:0000269|PubMed:22262902, ECO:0000269|PubMed:23015759}.
B9EJV3	GRB1L_MOUSE	GREB1-like protein	branching involved in ureteric bud morphogenesis [GO:0001658]; cardiac ventricle development [GO:0003231]; epithelial tube morphogenesis [GO:0060562]; kidney development [GO:0001822]; male genitalia development [GO:0030539]; mesonephric duct development [GO:0072177]; metanephros development [GO:0001656]; paramesonephric duct development [GO:0061205]; uterus development [GO:0060065]	membrane [GO:0016020]	membrane [GO:0016020]; branching involved in ureteric bud morphogenesis [GO:0001658]; cardiac ventricle development [GO:0003231]; epithelial tube morphogenesis [GO:0060562]; kidney development [GO:0001822]; male genitalia development [GO:0030539]; mesonephric duct development [GO:0072177]; metanephros development [GO:0001656]; paramesonephric duct development [GO:0061205]; uterus development [GO:…		SUBCELLULAR LOCATION: Membrane {ECO:0000255}; Single-pass membrane protein {ECO:0000255}.
B9EKI3	TMF1_MOUSE	TATA element modulatory factor (TMF) (Androgen receptor coactivator 160 kDa protein) (Androgen receptor-associated protein of 160 kDa)	acrosome assembly [GO:0001675]; androgen receptor signaling pathway [GO:0030521]; apoptotic process [GO:0006915]; cellular response to organic cyclic compound [GO:0071407]; defense response to bacterium [GO:0042742]; epithelial cell apoptotic process [GO:1904019]; flagellated sperm motility [GO:0030317]; Leydig cell differentiation [GO:0033327]; luteinizing hormone secretion [GO:0032275]; male go…	endoplasmic reticulum [GO:0005783]; Golgi apparatus [GO:0005794]; Golgi membrane [GO:0000139]; nucleus [GO:0005634]	endoplasmic reticulum [GO:0005783]; Golgi apparatus [GO:0005794]; Golgi membrane [GO:0000139]; nucleus [GO:0005634]; DNA binding [GO:0003677]; nuclear androgen receptor binding [GO:0050681]; nuclear receptor coactivator activity [GO:0030374]; acrosome assembly [GO:0001675]; androgen receptor signaling pathway [GO:0030521]; apoptotic process [GO:0006915]; cellular response to organic cyclic compou…	DNA binding [GO:0003677]; nuclear androgen receptor binding [GO:0050681]; nuclear receptor coactivator activity [GO:0030374]	SUBCELLULAR LOCATION: Cytoplasm {ECO:0000250}. Nucleus {ECO:0000250}. Golgi apparatus membrane {ECO:0000250}. Note=Concentrated at the budding structures localized at the tips of cisternae. {ECO:0000250}.
B9EKR1	PTPRZ_MOUSE	Receptor-type tyrosine-protein phosphatase zeta (R-PTP-zeta) (EC 3.1.3.48)	axonal fasciculation [GO:0007413]; axonogenesis [GO:0007409]; hematopoietic progenitor cell differentiation [GO:0002244]; learning or memory [GO:0007611]; negative regulation of cell population proliferation [GO:0008285]; negative regulation of cell-substrate adhesion [GO:0010812]; negative regulation of dendrite development [GO:2000171]; negative regulation of neuron apoptotic process [GO:004352…	axon [GO:0030424]; dendrite [GO:0030425]; dendritic spine [GO:0043197]; extracellular matrix [GO:0031012]; extracellular space [GO:0005615]; filopodium [GO:0030175]; glutamatergic synapse [GO:0098978]; growth cone [GO:0030426]; lamellipodium [GO:0030027]; neuronal cell body [GO:0043025]; perineuronal net [GO:0072534]; plasma membrane [GO:0005886]; postsynaptic density membrane [GO:0098839]; posts…	axon [GO:0030424]; dendrite [GO:0030425]; dendritic spine [GO:0043197]; extracellular matrix [GO:0031012]; extracellular space [GO:0005615]; filopodium [GO:0030175]; glutamatergic synapse [GO:0098978]; growth cone [GO:0030426]; lamellipodium [GO:0030027]; neuronal cell body [GO:0043025]; perineuronal net [GO:0072534]; plasma membrane [GO:0005886]; postsynaptic density membrane [GO:0098839]; posts…	fibroblast growth factor binding [GO:0017134]; integrin binding [GO:0005178]; phosphatase activity [GO:0016791]; protein tyrosine phosphatase activity [GO:0004725]	SUBCELLULAR LOCATION: Cell membrane {ECO:0000269|PubMed:21969550}; Single-pass type I membrane protein {ECO:0000269|PubMed:21969550}. Secreted {ECO:0000269|PubMed:21969550}. Note=A secreted form is apparently generated by shedding of the extracellular domain.
C0HKE1	H2A1B_MOUSE	Histone H2A type 1-B	chromatin organization [GO:0006325]; heterochromatin formation [GO:0031507]; protein localization to CENP-A containing chromatin [GO:0061644]	CENP-A containing nucleosome [GO:0043505]; nucleosome [GO:0000786]; nucleus [GO:0005634]	CENP-A containing nucleosome [GO:0043505]; nucleosome [GO:0000786]; nucleus [GO:0005634]; nucleosomal DNA binding [GO:0031492]; protein heterodimerization activity [GO:0046982]; structural constituent of chromatin [GO:0030527]; chromatin organization [GO:0006325]; heterochromatin formation [GO:0031507]; protein localization to CENP-A containing chromatin [GO:0061644]	nucleosomal DNA binding [GO:0031492]; protein heterodimerization activity [GO:0046982]; structural constituent of chromatin [GO:0030527]	SUBCELLULAR LOCATION: Nucleus. Chromosome.
C0HKE2	H2A1C_MOUSE	Histone H2A type 1-C (H2A-clustered histone 6)	heterochromatin formation [GO:0031507]	nucleosome [GO:0000786]; nucleus [GO:0005634]	nucleosome [GO:0000786]; nucleus [GO:0005634]; nucleosomal DNA binding [GO:0031492]; protein heterodimerization activity [GO:0046982]; structural constituent of chromatin [GO:0030527]; heterochromatin formation [GO:0031507]	nucleosomal DNA binding [GO:0031492]; protein heterodimerization activity [GO:0046982]; structural constituent of chromatin [GO:0030527]	SUBCELLULAR LOCATION: Nucleus. Chromosome.
C0HKE3	H2A1D_MOUSE	Histone H2A type 1-D	heterochromatin formation [GO:0031507]	nucleosome [GO:0000786]; nucleus [GO:0005634]	nucleosome [GO:0000786]; nucleus [GO:0005634]; nucleosomal DNA binding [GO:0031492]; protein heterodimerization activity [GO:0046982]; structural constituent of chromatin [GO:0030527]; heterochromatin formation [GO:0031507]	nucleosomal DNA binding [GO:0031492]; protein heterodimerization activity [GO:0046982]; structural constituent of chromatin [GO:0030527]	SUBCELLULAR LOCATION: Nucleus. Chromosome.
C0HKE4	H2A1E_MOUSE	Histone H2A type 1-E	heterochromatin formation [GO:0031507]	nucleosome [GO:0000786]; nucleus [GO:0005634]	nucleosome [GO:0000786]; nucleus [GO:0005634]; nucleosomal DNA binding [GO:0031492]; protein heterodimerization activity [GO:0046982]; structural constituent of chromatin [GO:0030527]; heterochromatin formation [GO:0031507]	nucleosomal DNA binding [GO:0031492]; protein heterodimerization activity [GO:0046982]; structural constituent of chromatin [GO:0030527]	SUBCELLULAR LOCATION: Nucleus. Chromosome.
C0HKE5	H2A1G_MOUSE	Histone H2A type 1-G	heterochromatin formation [GO:0031507]	nucleosome [GO:0000786]; nucleus [GO:0005634]	nucleosome [GO:0000786]; nucleus [GO:0005634]; nucleosomal DNA binding [GO:0031492]; protein heterodimerization activity [GO:0046982]; structural constituent of chromatin [GO:0030527]; heterochromatin formation [GO:0031507]	nucleosomal DNA binding [GO:0031492]; protein heterodimerization activity [GO:0046982]; structural constituent of chromatin [GO:0030527]	SUBCELLULAR LOCATION: Nucleus. Chromosome.
C0HKE6	H2A1I_MOUSE	Histone H2A type 1-I	heterochromatin formation [GO:0031507]	nucleosome [GO:0000786]; nucleus [GO:0005634]	nucleosome [GO:0000786]; nucleus [GO:0005634]; nucleosomal DNA binding [GO:0031492]; protein heterodimerization activity [GO:0046982]; structural constituent of chromatin [GO:0030527]; heterochromatin formation [GO:0031507]	nucleosomal DNA binding [GO:0031492]; protein heterodimerization activity [GO:0046982]; structural constituent of chromatin [GO:0030527]	SUBCELLULAR LOCATION: Nucleus. Chromosome.
C0HKE7	H2A1N_MOUSE	Histone H2A type 1-N	heterochromatin formation [GO:0031507]	nucleosome [GO:0000786]; nucleus [GO:0005634]	nucleosome [GO:0000786]; nucleus [GO:0005634]; nucleosomal DNA binding [GO:0031492]; protein heterodimerization activity [GO:0046982]; structural constituent of chromatin [GO:0030527]; heterochromatin formation [GO:0031507]	nucleosomal DNA binding [GO:0031492]; protein heterodimerization activity [GO:0046982]; structural constituent of chromatin [GO:0030527]	SUBCELLULAR LOCATION: Nucleus. Chromosome.
C0HKE8	H2A1O_MOUSE	Histone H2A type 1-O	heterochromatin formation [GO:0031507]	nucleosome [GO:0000786]; nucleus [GO:0005634]	nucleosome [GO:0000786]; nucleus [GO:0005634]; nucleosomal DNA binding [GO:0031492]; protein heterodimerization activity [GO:0046982]; structural constituent of chromatin [GO:0030527]; heterochromatin formation [GO:0031507]	nucleosomal DNA binding [GO:0031492]; protein heterodimerization activity [GO:0046982]; structural constituent of chromatin [GO:0030527]	SUBCELLULAR LOCATION: Nucleus. Chromosome.
C0HKE9	H2A1P_MOUSE	Histone H2A type 1-P	heterochromatin formation [GO:0031507]	nucleosome [GO:0000786]; nucleus [GO:0005634]	nucleosome [GO:0000786]; nucleus [GO:0005634]; nucleosomal DNA binding [GO:0031492]; protein heterodimerization activity [GO:0046982]; structural constituent of chromatin [GO:0030527]; heterochromatin formation [GO:0031507]	nucleosomal DNA binding [GO:0031492]; protein heterodimerization activity [GO:0046982]; structural constituent of chromatin [GO:0030527]	SUBCELLULAR LOCATION: Nucleus. Chromosome.
C0LLJ0	IMA8_MOUSE	Importin subunit alpha-8 (Karyopherin subunit alpha-7)	blastocyst development [GO:0001824]; epigenetic regulation of gene expression [GO:0040029]; negative regulation of gene expression [GO:0010629]; NLS-bearing protein import into nucleus [GO:0006607]; positive regulation of gene expression [GO:0010628]; protein import into nucleus [GO:0006606]	cytosol [GO:0005829]; female germ cell nucleus [GO:0001674]; NLS-dependent protein nuclear import complex [GO:0042564]; nucleoplasm [GO:0005654]; nucleus [GO:0005634]; spindle [GO:0005819]	cytosol [GO:0005829]; female germ cell nucleus [GO:0001674]; NLS-dependent protein nuclear import complex [GO:0042564]; nucleoplasm [GO:0005654]; nucleus [GO:0005634]; spindle [GO:0005819]; nuclear import signal receptor activity [GO:0061608]; nuclear localization sequence binding [GO:0008139]; blastocyst development [GO:0001824]; epigenetic regulation of gene expression [GO:0040029]; negative re…	nuclear import signal receptor activity [GO:0061608]; nuclear localization sequence binding [GO:0008139]	SUBCELLULAR LOCATION: Nucleus {ECO:0000269|PubMed:20699224}. Note=In MII-stage oocytes, localizes to the spindle.
C3VD30	ZAR1L_MOUSE	Protein ZAR1-like (Zygote arrest protein 1-like) (Zygote arrest protein 2)	negative regulation of translation [GO:0017148]; oocyte maturation [GO:0001556]; translation [GO:0006412]	cytoplasm [GO:0005737]; cytoplasmic ribonucleoprotein granule [GO:0036464]; intracellular non-membrane-bounded organelle [GO:0043232]	cytoplasm [GO:0005737]; cytoplasmic ribonucleoprotein granule [GO:0036464]; intracellular non-membrane-bounded organelle [GO:0043232]; metal ion binding [GO:0046872]; mRNA 3'-UTR binding [GO:0003730]; negative regulation of translation [GO:0017148]; oocyte maturation [GO:0001556]; translation [GO:0006412]	metal ion binding [GO:0046872]; mRNA 3'-UTR binding [GO:0003730]	SUBCELLULAR LOCATION: Cytoplasm, Cytoplasmic ribonucleoprotein granule {ECO:0000269|PubMed:20014101, ECO:0000269|PubMed:31598710}.
C3VPR6	NLRC5_MOUSE	Protein NLRC5	defense response to virus [GO:0051607]; innate immune response [GO:0045087]; intracellular signal transduction [GO:0035556]; negative regulation of NF-kappaB transcription factor activity [GO:0032088]; negative regulation of type I interferon-mediated signaling pathway [GO:0060339]; positive regulation of MHC class I biosynthetic process [GO:0045345]; positive regulation of transcription by RNA p…	centrosome [GO:0005813]; cytosol [GO:0005829]; nucleus [GO:0005634]	centrosome [GO:0005813]; cytosol [GO:0005829]; nucleus [GO:0005634]; ATP binding [GO:0005524]; RNA polymerase II cis-regulatory region sequence-specific DNA binding [GO:0000978]; defense response to virus [GO:0051607]; innate immune response [GO:0045087]; intracellular signal transduction [GO:0035556]; negative regulation of NF-kappaB transcription factor activity [GO:0032088]; negative regulatio…	ATP binding [GO:0005524]; RNA polymerase II cis-regulatory region sequence-specific DNA binding [GO:0000978]	SUBCELLULAR LOCATION: Cytoplasm {ECO:0000250}.
C6KI89	CTSG2_MOUSE	Cation channel sperm-associated auxiliary subunit gamma 2	cell differentiation [GO:0030154]; spermatogenesis [GO:0007283]	CatSper complex [GO:0036128]; motile cilium [GO:0031514]; sperm principal piece [GO:0097228]	CatSper complex [GO:0036128]; motile cilium [GO:0031514]; sperm principal piece [GO:0097228]; cell differentiation [GO:0030154]; spermatogenesis [GO:0007283]		SUBCELLULAR LOCATION: Cell projection, cilium, flagellum membrane {ECO:0000305}; Single-pass type I membrane protein {ECO:0000255}.
D0G895	ACE3_MOUSE	Angiotensin-converting enzyme-like protein Ace3	positive regulation of systemic arterial blood pressure [GO:0003084]; proteolysis [GO:0006508]; regulation of systemic arterial blood pressure by renin-angiotensin [GO:0003081]	acrosomal membrane [GO:0002080]; acrosomal vesicle [GO:0001669]; plasma membrane [GO:0005886]	acrosomal membrane [GO:0002080]; acrosomal vesicle [GO:0001669]; plasma membrane [GO:0005886]; metal ion binding [GO:0046872]; metallopeptidase activity [GO:0008237]; peptidyl-dipeptidase activity [GO:0008241]; positive regulation of systemic arterial blood pressure [GO:0003084]; proteolysis [GO:0006508]; regulation of systemic arterial blood pressure by renin-angiotensin [GO:0003081]	metal ion binding [GO:0046872]; metallopeptidase activity [GO:0008237]; peptidyl-dipeptidase activity [GO:0008241]	SUBCELLULAR LOCATION: Cytoplasmic vesicle, secretory vesicle, acrosome membrane {ECO:0000269|PubMed:20421979}; Multi-pass membrane protein {ECO:0000255}. Note=Disappears from acrosome reacted sperm. Co-localizes with IZUMO1 at acrosomal cap area. {ECO:0000269|PubMed:20421979}.
D0QMC3	MNDAL_MOUSE	Myeloid cell nuclear differentiation antigen-like protein	activation of innate immune response [GO:0002218]; cellular response to interferon-beta [GO:0035458]; negative regulation of cell growth [GO:0030308]	cytosol [GO:0005829]; nucleolus [GO:0005730]; nucleoplasm [GO:0005654]; nucleus [GO:0005634]	cytosol [GO:0005829]; nucleolus [GO:0005730]; nucleoplasm [GO:0005654]; nucleus [GO:0005634]; double-stranded DNA binding [GO:0003690]; activation of innate immune response [GO:0002218]; cellular response to interferon-beta [GO:0035458]; negative regulation of cell growth [GO:0030308]	double-stranded DNA binding [GO:0003690]	SUBCELLULAR LOCATION: Nucleus {ECO:0000269|PubMed:19654412}.
D0VYS2	HSF3_MOUSE	Heat shock factor protein 3 (HSF 3) (Heat shock transcription factor 3) (HSTF 3) (mHSF3)	cellular response to heat [GO:0034605]; positive regulation of transcription by RNA polymerase II [GO:0045944]; regulation of transcription by RNA polymerase II [GO:0006357]	cytoplasm [GO:0005737]; nucleus [GO:0005634]	cytoplasm [GO:0005737]; nucleus [GO:0005634]; chromatin DNA binding [GO:0031490]; DNA-binding transcription factor activity [GO:0003700]; RNA polymerase II cis-regulatory region sequence-specific DNA binding [GO:0000978]; sequence-specific DNA binding [GO:0043565]; cellular response to heat [GO:0034605]; positive regulation of transcription by RNA polymerase II [GO:0045944]; regulation of transcr…	chromatin DNA binding [GO:0031490]; DNA-binding transcription factor activity [GO:0003700]; RNA polymerase II cis-regulatory region sequence-specific DNA binding [GO:0000978]; sequence-specific DNA binding [GO:0043565]	SUBCELLULAR LOCATION: [Isoform 1]: Cytoplasm {ECO:0000269|PubMed:19864465}. Nucleus {ECO:0000269|PubMed:19864465}. Note=Cytoplasmic under normal conditions. Translocates to the nucleus in response to heat shock. {ECO:0000269|PubMed:19864465}.; SUBCELLULAR LOCATION: [Isoform 2]: Cytoplasm {ECO:0000269|PubMed:19864465}. Note=Does not translocate to the nucleus in response to heat shock. {ECO:000026…
D2EAC2	ZBED6_MOUSE	Zinc finger BED domain-containing protein 6 (Muscle growth regulator) (MGR)	blastocyst hatching [GO:0001835]; negative regulation of DNA-templated transcription [GO:0045892]; negative regulation of muscle cell differentiation [GO:0051148]; negative regulation of transcription by RNA polymerase II [GO:0000122]; regulation of insulin secretion involved in cellular response to glucose stimulus [GO:0061178]; regulation of transcription by RNA polymerase II [GO:0006357]	centriolar satellite [GO:0034451]; cytoplasm [GO:0005737]; nucleolus [GO:0005730]; nucleoplasm [GO:0005654]; nucleus [GO:0005634]	centriolar satellite [GO:0034451]; cytoplasm [GO:0005737]; nucleolus [GO:0005730]; nucleoplasm [GO:0005654]; nucleus [GO:0005634]; DNA-binding transcription repressor activity, RNA polymerase II-specific [GO:0001227]; metal ion binding [GO:0046872]; protein dimerization activity [GO:0046983]; transcription cis-regulatory region binding [GO:0000976]; blastocyst hatching [GO:0001835]; negative regu…	DNA-binding transcription repressor activity, RNA polymerase II-specific [GO:0001227]; metal ion binding [GO:0046872]; protein dimerization activity [GO:0046983]; transcription cis-regulatory region binding [GO:0000976]	SUBCELLULAR LOCATION: Nucleus {ECO:0000269|PubMed:20016685, ECO:0000269|PubMed:24043816, ECO:0000269|PubMed:26750727, ECO:0000269|PubMed:32557799}. Nucleus, nucleolus {ECO:0000269|PubMed:20016685}. Cytoplasm {ECO:0000269|PubMed:24043816, ECO:0000269|PubMed:26750727, ECO:0000269|PubMed:32557799}. Note=Located predominantly in the nucleolus but is also dispersed throughout the nucleus (PubMed:20016…
D2J0Y4	CJ090_MOUSE	(E2-independent) E3 ubiquitin-conjugating enzyme FATS (EC 2.3.2.-) (Centrosomal protein C10orf90 homolog) (E2/E3 hybrid ubiquitin-protein ligase FATS) (Fragile-site associated tumor suppressor homolog) (FATS)	DNA damage response [GO:0006974]; mitotic G2 DNA damage checkpoint signaling [GO:0007095]; negative regulation of cell growth [GO:0030308]; protein polyubiquitination [GO:0000209]; protein stabilization [GO:0050821]; protein ubiquitination [GO:0016567]; regulation of centriole replication [GO:0046599]; response to ionizing radiation [GO:0010212]; response to UV [GO:0009411]	centriole [GO:0005814]; centrosome [GO:0005813]; cytosol [GO:0005829]	centriole [GO:0005814]; centrosome [GO:0005813]; cytosol [GO:0005829]; histone deacetylase binding [GO:0042826]; microtubule binding [GO:0008017]; ubiquitin protein ligase activity [GO:0061630]; DNA damage response [GO:0006974]; mitotic G2 DNA damage checkpoint signaling [GO:0007095]; negative regulation of cell growth [GO:0030308]; protein polyubiquitination [GO:0000209]; protein stabilization […	histone deacetylase binding [GO:0042826]; microtubule binding [GO:0008017]; ubiquitin protein ligase activity [GO:0061630]	SUBCELLULAR LOCATION: Cytoplasm {ECO:0000250|UniProtKB:Q96M02}. Cytoplasm, cytoskeleton, microtubule organizing center, centrosome {ECO:0000250|UniProtKB:Q96M02}. Note=Localizes to the actin cytoskeleton in a proportion of cells. Colocalizes with centriolar acetylated tubulin (By similarity). {ECO:0000250, ECO:0000250|UniProtKB:Q96M02}.
D3KU66	ASMT_MOUSE	Acetylserotonin O-methyltransferase (EC 2.1.1.4) (Hydroxyindole O-methyltransferase)	lipid metabolic process [GO:0006629]; male gonad development [GO:0008584]; melatonin biosynthetic process [GO:0030187]; methylation [GO:0032259]; negative regulation of male gonad development [GO:2000019]		acetylserotonin O-methyltransferase activity [GO:0017096]; S-adenosylmethionine-dependent methyltransferase activity [GO:0008757]; lipid metabolic process [GO:0006629]; male gonad development [GO:0008584]; melatonin biosynthetic process [GO:0030187]; methylation [GO:0032259]; negative regulation of male gonad development [GO:2000019]	acetylserotonin O-methyltransferase activity [GO:0017096]; S-adenosylmethionine-dependent methyltransferase activity [GO:0008757]
D3YUB6	BTBD8_MOUSE	BTB/POZ domain-containing protein 8 (AP2-interacting clathrin-endocytosis protein) (APache)	synaptic vesicle budding from endosome [GO:0016182]; synaptic vesicle endocytosis [GO:0048488]	AP-2 adaptor complex [GO:0030122]; axon [GO:0030424]; extrinsic component of synaptic vesicle membrane [GO:0098850]; neuron projection terminus [GO:0044306]; nucleoplasm [GO:0005654]; nucleus [GO:0005634]; synaptic vesicle [GO:0008021]	AP-2 adaptor complex [GO:0030122]; axon [GO:0030424]; extrinsic component of synaptic vesicle membrane [GO:0098850]; neuron projection terminus [GO:0044306]; nucleoplasm [GO:0005654]; nucleus [GO:0005634]; synaptic vesicle [GO:0008021]; synaptic vesicle budding from endosome [GO:0016182]; synaptic vesicle endocytosis [GO:0048488]		SUBCELLULAR LOCATION: Cell projection, axon {ECO:0000269|PubMed:29262337}. Presynapse {ECO:0000269|PubMed:29262337}. Cytoplasmic vesicle, clathrin-coated vesicle {ECO:0000250|UniProtKB:D4A0X3}. Nucleus {ECO:0000250|UniProtKB:Q5XKL5}. Note=In primary cultures, mainly present at axonal and presynaptic terminal levels of mature neurons. In immature neurons, localizes to the cell body and growing pro…
D3YUJ3	CCYL1_MOUSE	Cyclin-Y-like protein 1	flagellated sperm motility [GO:0030317]; neurogenesis [GO:0022008]; regulation of canonical Wnt signaling pathway [GO:0060828]; regulation of protein phosphorylation [GO:0001932]; spermatogenesis [GO:0007283]; Wnt signaling pathway [GO:0016055]	membrane [GO:0016020]; plasma membrane [GO:0005886]	membrane [GO:0016020]; plasma membrane [GO:0005886]; cyclin-dependent protein serine/threonine kinase activator activity [GO:0061575]; protein kinase binding [GO:0019901]; flagellated sperm motility [GO:0030317]; neurogenesis [GO:0022008]; regulation of canonical Wnt signaling pathway [GO:0060828]; regulation of protein phosphorylation [GO:0001932]; spermatogenesis [GO:0007283]; Wnt signaling pat…	cyclin-dependent protein serine/threonine kinase activator activity [GO:0061575]; protein kinase binding [GO:0019901]	SUBCELLULAR LOCATION: Cell membrane {ECO:0000269|PubMed:26305884, ECO:0000269|PubMed:26590424}.
D3YVF0	AKAP5_MOUSE	A-kinase anchor protein 5 (AKAP-5) (A-kinase anchor protein 150 kDa) (AKAP 150) (P150) (cAMP-dependent protein kinase regulatory subunit II high affinity-binding protein)	amylase secretion [GO:0036394]; cellular response to calcium ion [GO:0071277]; cellular response to xenobiotic stimulus [GO:0071466]; clustering of voltage-gated calcium channels [GO:0070073]; clustering of voltage-gated potassium channels [GO:0045163]; establishment of localization in cell [GO:0051649]; gene expression [GO:0010467]; negative regulation of adenylate cyclase activity [GO:0007194];…	asymmetric synapse [GO:0032279]; basolateral plasma membrane [GO:0016323]; cytoskeleton [GO:0005856]; cytosol [GO:0005829]; dendrite [GO:0030425]; dendrite membrane [GO:0032590]; dendritic shaft [GO:0043198]; dendritic spine [GO:0043197]; dendritic spine membrane [GO:0032591]; excitatory synapse [GO:0060076]; filopodium membrane [GO:0031527]; glutamatergic synapse [GO:0098978]; membrane raft [GO:…	asymmetric synapse [GO:0032279]; basolateral plasma membrane [GO:0016323]; cytoskeleton [GO:0005856]; cytosol [GO:0005829]; dendrite [GO:0030425]; dendrite membrane [GO:0032590]; dendritic shaft [GO:0043198]; dendritic spine [GO:0043197]; dendritic spine membrane [GO:0032591]; excitatory synapse [GO:0060076]; filopodium membrane [GO:0031527]; glutamatergic synapse [GO:0098978]; membrane raft [GO:…	actin binding [GO:0003779]; adenylate cyclase binding [GO:0008179]; beta-2 adrenergic receptor binding [GO:0031698]; cadherin binding [GO:0045296]; calmodulin binding [GO:0005516]; G protein-coupled receptor binding [GO:0001664]; GABA receptor binding [GO:0050811]; glutamate receptor binding [GO:0035254]; kinase binding [GO:0019900]; molecular adaptor activity [GO:0060090]; protein domain specifi…	SUBCELLULAR LOCATION: Postsynaptic recycling endosome membrane {ECO:0000250|UniProtKB:P24588}; Lipid-anchor {ECO:0000250|UniProtKB:P24588}. Note=Associates with lipid rafts. {ECO:0000250|UniProtKB:P24588}.
D3YVL2	CFA70_MOUSE	Cilia- and flagella-associated protein 70 (Tetratricopeptide repeat protein 18) (TPR repeat protein 18)	cilium assembly [GO:0060271]; cilium movement [GO:0003341]	axoneme [GO:0005930]; motile cilium [GO:0031514]; outer dynein arm [GO:0036157]; sperm flagellum [GO:0036126]	axoneme [GO:0005930]; motile cilium [GO:0031514]; outer dynein arm [GO:0036157]; sperm flagellum [GO:0036126]; cilium assembly [GO:0060271]; cilium movement [GO:0003341]		SUBCELLULAR LOCATION: Cell projection, cilium, flagellum {ECO:0000269|PubMed:30158508}. Cytoplasm, cytoskeleton, flagellum basal body {ECO:0000250|UniProtKB:Q5T0N1}. Cell projection, cilium {ECO:0000269|PubMed:30158508}. Cytoplasm, cytoskeleton, cilium axoneme {ECO:0000269|PubMed:30158508}. Note=Present all along the flagellum, with a marked signal at the base of the flagellum. {ECO:0000250|UniPr…
D3YWP0	EFMT3_MOUSE	EEF1A lysine methyltransferase 3 (EC 2.1.1.-) (Methyltransferase-like protein 21B) (Protein-lysine methyltransferase METTL21B)	peptidyl-lysine methylation [GO:0018022]	centrosome [GO:0005813]; chromosome [GO:0005694]; cytoplasm [GO:0005737]; cytosol [GO:0005829]; nucleoplasm [GO:0005654]; protein-containing complex [GO:0032991]	centrosome [GO:0005813]; chromosome [GO:0005694]; cytoplasm [GO:0005737]; cytosol [GO:0005829]; nucleoplasm [GO:0005654]; protein-containing complex [GO:0032991]; heat shock protein binding [GO:0031072]; histone methyltransferase activity [GO:0042054]; methyltransferase activity [GO:0008168]; protein-lysine N-methyltransferase activity [GO:0016279]; peptidyl-lysine methylation [GO:0018022]	heat shock protein binding [GO:0031072]; histone methyltransferase activity [GO:0042054]; methyltransferase activity [GO:0008168]; protein-lysine N-methyltransferase activity [GO:0016279]	SUBCELLULAR LOCATION: Cytoplasm {ECO:0000250|UniProtKB:Q96AZ1}. Cytoplasm, cytoskeleton, microtubule organizing center, centrosome {ECO:0000250|UniProtKB:Q96AZ1}.
D3YWQ0	DGKI_MOUSE	Diacylglycerol kinase iota (DAG kinase iota) (EC 2.7.1.107)	diacylglycerol metabolic process [GO:0046339]; excitatory postsynaptic potential [GO:0060079]; habituation [GO:0046959]; intracellular signal transduction [GO:0035556]; lipid phosphorylation [GO:0046834]; neurotransmitter secretion [GO:0007269]; phosphatidic acid biosynthetic process [GO:0006654]; positive regulation of Ras protein signal transduction [GO:0046579]; presynaptic modulation of chemi…	axon terminus [GO:0043679]; cytoplasm [GO:0005737]; cytosol [GO:0005829]; dendritic spine [GO:0043197]; excitatory synapse [GO:0060076]; extrinsic component of postsynaptic density membrane [GO:0099147]; extrinsic component of presynaptic active zone membrane [GO:0098891]; glutamatergic synapse [GO:0098978]; guanyl-nucleotide exchange factor complex [GO:0032045]; membrane [GO:0016020]; neuronal c…	axon terminus [GO:0043679]; cytoplasm [GO:0005737]; cytosol [GO:0005829]; dendritic spine [GO:0043197]; excitatory synapse [GO:0060076]; extrinsic component of postsynaptic density membrane [GO:0099147]; extrinsic component of presynaptic active zone membrane [GO:0098891]; glutamatergic synapse [GO:0098978]; guanyl-nucleotide exchange factor complex [GO:0032045]; membrane [GO:0016020]; neuronal c…	ATP binding [GO:0005524]; ATP-dependent diacylglycerol kinase activity [GO:0004143]; GTPase inhibitor activity [GO:0005095]; metal ion binding [GO:0046872]; small GTPase binding [GO:0031267]	SUBCELLULAR LOCATION: Cell projection, axon {ECO:0000250|UniProtKB:F1MAB7}. Cell projection, dendrite {ECO:0000250|UniProtKB:F1MAB7}. Presynapse {ECO:0000250|UniProtKB:F1MAB7}. Postsynapse {ECO:0000250|UniProtKB:F1MAB7}. Postsynaptic density {ECO:0000250|UniProtKB:F1MAB7}. Synaptic cell membrane {ECO:0000250|UniProtKB:F1MAB7}. Cytoplasmic vesicle, secretory vesicle, synaptic vesicle membrane {ECO…
D3YXG0	HMCN1_MOUSE	Hemicentin-1 (Fibulin-6) (FIBL-6)	actin cytoskeleton organization [GO:0030036]; basement membrane organization [GO:0071711]; cell division [GO:0051301]; heterophilic cell-cell adhesion via plasma membrane cell adhesion molecules [GO:0007157]; homophilic cell adhesion via plasma membrane adhesion molecules [GO:0007156]; response to bacterium [GO:0009617]	adherens junction [GO:0005912]; basement membrane [GO:0005604]; cell cortex [GO:0005938]; cell junction [GO:0030054]; cleavage furrow [GO:0032154]; collagen-containing extracellular matrix [GO:0062023]; cytoplasm [GO:0005737]; extracellular region [GO:0005576]; muscle tendon junction [GO:0005927]	adherens junction [GO:0005912]; basement membrane [GO:0005604]; cell cortex [GO:0005938]; cell junction [GO:0030054]; cleavage furrow [GO:0032154]; collagen-containing extracellular matrix [GO:0062023]; cytoplasm [GO:0005737]; extracellular region [GO:0005576]; muscle tendon junction [GO:0005927]; calcium ion binding [GO:0005509]; actin cytoskeleton organization [GO:0030036]; basement membrane or…	calcium ion binding [GO:0005509]	SUBCELLULAR LOCATION: Secreted, extracellular space, extracellular matrix, basement membrane {ECO:0000269|PubMed:17015624, ECO:0000269|PubMed:24951538, ECO:0000269|PubMed:29488390, ECO:0000269|PubMed:32035013, ECO:0000269|PubMed:34504132}. Cytoplasm {ECO:0000269|PubMed:17015624, ECO:0000269|PubMed:29488390}. Cell junction {ECO:0000269|PubMed:17015624}. Cleavage furrow {ECO:0000269|PubMed:21215633…
D3YXJ0	DGKH_MOUSE	Diacylglycerol kinase eta (DAG kinase eta) (EC 2.7.1.107) (Diglyceride kinase eta) (DGK-eta)	diacylglycerol metabolic process [GO:0046339]; intracellular signal transduction [GO:0035556]; lipid phosphorylation [GO:0046834]; phosphatidic acid biosynthetic process [GO:0006654]; protein kinase C-activating G protein-coupled receptor signaling pathway [GO:0007205]	actin cytoskeleton [GO:0015629]; cytoplasm [GO:0005737]; endosome [GO:0005768]; plasma membrane [GO:0005886]	actin cytoskeleton [GO:0015629]; cytoplasm [GO:0005737]; endosome [GO:0005768]; plasma membrane [GO:0005886]; ATP binding [GO:0005524]; ATP-dependent diacylglycerol kinase activity [GO:0004143]; metal ion binding [GO:0046872]; protein homodimerization activity [GO:0042803]; diacylglycerol metabolic process [GO:0046339]; intracellular signal transduction [GO:0035556]; lipid phosphorylation [GO:004…	ATP binding [GO:0005524]; ATP-dependent diacylglycerol kinase activity [GO:0004143]; metal ion binding [GO:0046872]; protein homodimerization activity [GO:0042803]	SUBCELLULAR LOCATION: Cytoplasm {ECO:0000269|PubMed:27643686}. Cell membrane {ECO:0000269|PubMed:27643686}. Cytoplasm, cytoskeleton {ECO:0000269|PubMed:27643686}. Note=Translocated from the cytoplasm to endosomes in response to stress stimuli. Isoform 2 is rapidly relocated back to the cytoplasm upon removal of stress stimuli, whereas isoform 1 exhibits sustained endosomal association. Translocat…
D3YXK1	SAMD1_MOUSE	Sterile alpha motif domain-containing protein 1 (SAM domain-containing protein 1) (Atherin)	chromatin organization [GO:0006325]; foam cell differentiation [GO:0090077]; lipoprotein lipid oxidation [GO:0034439]; negative regulation of transcription by RNA polymerase II [GO:0000122]; protein homooligomerization [GO:0051260]; regulation of DNA methylation-dependent heterochromatin formation [GO:0090308]	chromosome [GO:0005694]; extracellular space [GO:0005615]; nucleus [GO:0005634]	chromosome [GO:0005694]; extracellular space [GO:0005615]; nucleus [GO:0005634]; chromatin binding [GO:0003682]; DNA binding [GO:0003677]; low-density lipoprotein particle binding [GO:0030169]; chromatin organization [GO:0006325]; foam cell differentiation [GO:0090077]; lipoprotein lipid oxidation [GO:0034439]; negative regulation of transcription by RNA polymerase II [GO:0000122]; protein homool…	chromatin binding [GO:0003682]; DNA binding [GO:0003677]; low-density lipoprotein particle binding [GO:0030169]	SUBCELLULAR LOCATION: Nucleus {ECO:0000269|PubMed:33980486}. Chromosome {ECO:0000269|PubMed:33980486}. Secreted {ECO:0000269|PubMed:34006929}. Note=In atherosclerotic lesions, it is found in the extracellular compartment and in foam cells cytoplasm. {ECO:0000269|PubMed:34006929}.
D3YXK2	SAFB1_MOUSE	Scaffold attachment factor B1 (SAF-B1)	hormone metabolic process [GO:0042445]; intracellular estrogen receptor signaling pathway [GO:0030520]; positive regulation of transcription by RNA polymerase II [GO:0045944]; regulation of growth [GO:0040008]; regulation of mRNA processing [GO:0050684]; regulation of transcription by RNA polymerase II [GO:0006357]	nucleus [GO:0005634]	nucleus [GO:0005634]; chromatin binding [GO:0003682]; RNA binding [GO:0003723]; RNA polymerase II cis-regulatory region sequence-specific DNA binding [GO:0000978]; sequence-specific DNA binding [GO:0043565]; hormone metabolic process [GO:0042445]; intracellular estrogen receptor signaling pathway [GO:0030520]; positive regulation of transcription by RNA polymerase II [GO:0045944]; regulation of g…	chromatin binding [GO:0003682]; RNA binding [GO:0003723]; RNA polymerase II cis-regulatory region sequence-specific DNA binding [GO:0000978]; sequence-specific DNA binding [GO:0043565]	SUBCELLULAR LOCATION: Nucleus {ECO:0000250|UniProtKB:Q15424}.
D3YYI7	RN217_MOUSE	E3 ubiquitin-protein ligase RNF217 (EC 2.3.2.31) (IBR domain-containing protein 1) (RING finger protein 217)	protein polyubiquitination [GO:0000209]; ubiquitin-dependent protein catabolic process [GO:0006511]	cytoplasm [GO:0005737]; membrane [GO:0016020]; ubiquitin ligase complex [GO:0000151]	cytoplasm [GO:0005737]; membrane [GO:0016020]; ubiquitin ligase complex [GO:0000151]; ubiquitin conjugating enzyme binding [GO:0031624]; ubiquitin protein ligase activity [GO:0061630]; zinc ion binding [GO:0008270]; protein polyubiquitination [GO:0000209]; ubiquitin-dependent protein catabolic process [GO:0006511]	ubiquitin conjugating enzyme binding [GO:0031624]; ubiquitin protein ligase activity [GO:0061630]; zinc ion binding [GO:0008270]	SUBCELLULAR LOCATION: Membrane {ECO:0000305}; Single-pass membrane protein {ECO:0000305}. Cytoplasm {ECO:0000250|UniProtKB:Q8TC41}.
D3YZU1	SHAN1_MOUSE	SH3 and multiple ankyrin repeat domains protein 1 (Shank1)	adult behavior [GO:0030534]; associative learning [GO:0008306]; dendritic spine morphogenesis [GO:0060997]; determination of affect [GO:0050894]; habituation [GO:0046959]; long-term memory [GO:0007616]; modulation of chemical synaptic transmission [GO:0050804]; negative regulation of actin filament bundle assembly [GO:0032232]; neuromuscular process controlling balance [GO:0050885]; olfactory beh…	cytoplasm [GO:0005737]; dendrite [GO:0030425]; dendritic spine [GO:0043197]; excitatory synapse [GO:0060076]; glutamatergic synapse [GO:0098978]; neuron projection [GO:0043005]; plasma membrane [GO:0005886]; postsynaptic density [GO:0014069]; postsynaptic membrane [GO:0045211]; Schaffer collateral - CA1 synapse [GO:0098685]; synapse [GO:0045202]	cytoplasm [GO:0005737]; dendrite [GO:0030425]; dendritic spine [GO:0043197]; excitatory synapse [GO:0060076]; glutamatergic synapse [GO:0098978]; neuron projection [GO:0043005]; plasma membrane [GO:0005886]; postsynaptic density [GO:0014069]; postsynaptic membrane [GO:0045211]; Schaffer collateral - CA1 synapse [GO:0098685]; synapse [GO:0045202]; ankyrin repeat binding [GO:0071532]; G protein-cou…	ankyrin repeat binding [GO:0071532]; G protein-coupled receptor binding [GO:0001664]; identical protein binding [GO:0042802]; ionotropic glutamate receptor binding [GO:0035255]; protein-containing complex binding [GO:0044877]; scaffold protein binding [GO:0097110]; SH3 domain binding [GO:0017124]; signaling receptor complex adaptor activity [GO:0030159]; somatostatin receptor binding [GO:0031877]…	SUBCELLULAR LOCATION: Cytoplasm {ECO:0000250}. Synapse {ECO:0000250}. Postsynaptic density {ECO:0000250}. Note=Colocalizes with alpha-latrotoxin receptor 1. {ECO:0000250}.
D3YZZ2	TGR3L_MOUSE	Transforming growth factor-beta receptor type 3-like protein (TGF-beta receptor type-3-like protein) (TGFR-3L) (Transforming growth factor, beta receptor III-like)	cell migration [GO:0016477]; epithelial to mesenchymal transition [GO:0001837]; regulation of transforming growth factor beta receptor signaling pathway [GO:0017015]; transforming growth factor beta receptor signaling pathway [GO:0007179]	plasma membrane [GO:0005886]	plasma membrane [GO:0005886]; glycosaminoglycan binding [GO:0005539]; transforming growth factor beta receptor activity [GO:0005024]; type II transforming growth factor beta receptor binding [GO:0005114]; cell migration [GO:0016477]; epithelial to mesenchymal transition [GO:0001837]; regulation of transforming growth factor beta receptor signaling pathway [GO:0017015]; transforming growth factor …	glycosaminoglycan binding [GO:0005539]; transforming growth factor beta receptor activity [GO:0005024]; type II transforming growth factor beta receptor binding [GO:0005114]	SUBCELLULAR LOCATION: Cell membrane {ECO:0000269|PubMed:34910520}; Single-pass membrane protein {ECO:0000255}.
D3Z120	FOXI3_MOUSE	Forkhead box protein I3	anatomical structure morphogenesis [GO:0009653]; cell differentiation [GO:0030154]; epidermal cell fate specification [GO:0009957]; hair follicle development [GO:0001942]; odontogenesis of dentin-containing tooth [GO:0042475]; otic placode development [GO:1905040]; parathyroid gland development [GO:0060017]; pharyngeal system development [GO:0060037]; regulation of transcription by RNA polymerase…	nucleus [GO:0005634]	nucleus [GO:0005634]; DNA-binding transcription factor activity, RNA polymerase II-specific [GO:0000981]; RNA polymerase II cis-regulatory region sequence-specific DNA binding [GO:0000978]; anatomical structure morphogenesis [GO:0009653]; cell differentiation [GO:0030154]; epidermal cell fate specification [GO:0009957]; hair follicle development [GO:0001942]; odontogenesis of dentin-containing to…	DNA-binding transcription factor activity, RNA polymerase II-specific [GO:0000981]; RNA polymerase II cis-regulatory region sequence-specific DNA binding [GO:0000978]	SUBCELLULAR LOCATION: Nucleus {ECO:0000255|PROSITE-ProRule:PRU00089, ECO:0000269|PubMed:30467319, ECO:0000269|PubMed:37041148}.
D3Z1Q2	MRAP2_MOUSE	Melanocortin-2 receptor accessory protein 2	energy homeostasis [GO:0097009]; energy reserve metabolic process [GO:0006112]; feeding behavior [GO:0007631]; negative regulation of adenylate cyclase-activating G protein-coupled receptor signaling pathway [GO:0106072]; negative regulation of protein localization to plasma membrane [GO:1903077]; positive regulation of adenylate cyclase-activating G protein-coupled receptor signaling pathway [GO…	endoplasmic reticulum [GO:0005783]; endoplasmic reticulum membrane [GO:0005789]; plasma membrane [GO:0005886]	endoplasmic reticulum [GO:0005783]; endoplasmic reticulum membrane [GO:0005789]; plasma membrane [GO:0005886]; corticotropin hormone receptor binding [GO:0031780]; identical protein binding [GO:0042802]; signaling receptor regulator activity [GO:0030545]; type 1 melanocortin receptor binding [GO:0070996]; type 3 melanocortin receptor binding [GO:0031781]; type 4 melanocortin receptor binding [GO:…	corticotropin hormone receptor binding [GO:0031780]; identical protein binding [GO:0042802]; signaling receptor regulator activity [GO:0030545]; type 1 melanocortin receptor binding [GO:0070996]; type 3 melanocortin receptor binding [GO:0031781]; type 4 melanocortin receptor binding [GO:0031782]; type 5 melanocortin receptor binding [GO:0031783]	SUBCELLULAR LOCATION: Cell membrane {ECO:0000250}; Single-pass membrane protein {ECO:0000250}. Endoplasmic reticulum membrane {ECO:0000250}; Single-pass membrane protein {ECO:0000250}. Note=The formation of antiparallel homo- and heterodimers suggest that N- and C-terminus can both localize in the cytoplasmic and extracellular parts, depending on the context. {ECO:0000250}.
D3Z291	CAHM1_MOUSE	Calcium homeostasis modulator protein 1	ATP export [GO:1904669]; ATP transport [GO:0015867]; monoatomic cation transport [GO:0006812]; protein heterooligomerization [GO:0051291]; protein homooligomerization [GO:0051260]; regulation of monoatomic ion transmembrane transport [GO:0034765]; sensory perception of bitter taste [GO:0050913]; sensory perception of sweet taste [GO:0050916]; sensory perception of taste [GO:0050909]; sensory perc…	basolateral plasma membrane [GO:0016323]; endoplasmic reticulum membrane [GO:0005789]; plasma membrane [GO:0005886]; plasma membrane raft [GO:0044853]	basolateral plasma membrane [GO:0016323]; endoplasmic reticulum membrane [GO:0005789]; plasma membrane [GO:0005886]; plasma membrane raft [GO:0044853]; calcium-activated cation channel activity [GO:0005227]; identical protein binding [GO:0042802]; monoatomic cation channel activity [GO:0005261]; voltage-gated calcium channel activity [GO:0005245]; voltage-gated channel activity [GO:0022832]; volt…	calcium-activated cation channel activity [GO:0005227]; identical protein binding [GO:0042802]; monoatomic cation channel activity [GO:0005261]; voltage-gated calcium channel activity [GO:0005245]; voltage-gated channel activity [GO:0022832]; voltage-gated monoatomic ion channel activity [GO:0005244]	SUBCELLULAR LOCATION: Cell membrane {ECO:0000250|UniProtKB:Q8IU99}; Multi-pass membrane protein {ECO:0000250|UniProtKB:Q8IU99}. Endoplasmic reticulum membrane {ECO:0000250|UniProtKB:Q8IU99}; Multi-pass membrane protein {ECO:0000250|UniProtKB:Q8IU99}. Basolateral cell membrane {ECO:0000269|PubMed:30804437}; Multi-pass membrane protein. Note=Localizes to the basolateral membrane of epithelial cells…
D3Z2R5	SELN_MOUSE	Selenoprotein N (SelN)	calcium ion homeostasis [GO:0055074]; cellular response to caffeine [GO:0071313]; cellular response to oxidative stress [GO:0034599]; collagen fibril organization [GO:0030199]; L-ascorbic acid metabolic process [GO:0019852]; L-ascorbic acid transmembrane transport [GO:0015882]; lung alveolus development [GO:0048286]; mitochondrion organization [GO:0007005]; multicellular organismal response to st…	endoplasmic reticulum [GO:0005783]; endoplasmic reticulum membrane [GO:0005789]	endoplasmic reticulum [GO:0005783]; endoplasmic reticulum membrane [GO:0005789]; calcium ion binding [GO:0005509]; oxidoreductase activity [GO:0016491]; calcium ion homeostasis [GO:0055074]; cellular response to caffeine [GO:0071313]; cellular response to oxidative stress [GO:0034599]; collagen fibril organization [GO:0030199]; L-ascorbic acid metabolic process [GO:0019852]; L-ascorbic acid trans…	calcium ion binding [GO:0005509]; oxidoreductase activity [GO:0016491]	SUBCELLULAR LOCATION: Endoplasmic reticulum membrane {ECO:0000250|UniProtKB:Q9NZV5}.
D3Z3K2	CIP1_MOUSE	E3 ubiquitin-protein ligase CCNB1IP1 (EC 2.3.2.27) (Cyclin-B1-interacting protein 1) (RING-type E3 ubiquitin transferase CCNB1IP1)	blastocyst formation [GO:0001825]; chiasma assembly [GO:0051026]; protein ubiquitination [GO:0016567]; reciprocal meiotic recombination [GO:0007131]; spermatid development [GO:0007286]	condensed nuclear chromosome [GO:0000794]; synaptonemal complex [GO:0000795]	condensed nuclear chromosome [GO:0000794]; synaptonemal complex [GO:0000795]; identical protein binding [GO:0042802]; metal ion binding [GO:0046872]; ubiquitin protein ligase activity [GO:0061630]; ubiquitin-protein transferase activity [GO:0004842]; blastocyst formation [GO:0001825]; chiasma assembly [GO:0051026]; protein ubiquitination [GO:0016567]; reciprocal meiotic recombination [GO:0007131]…	identical protein binding [GO:0042802]; metal ion binding [GO:0046872]; ubiquitin protein ligase activity [GO:0061630]; ubiquitin-protein transferase activity [GO:0004842]	SUBCELLULAR LOCATION: Nucleus {ECO:0000269|PubMed:24390283}. Chromosome {ECO:0000269|PubMed:24390283}. Note=Associates to the synaptonemal complex.
D3Z4I3	RBM24_MOUSE	RNA-binding protein 24 (RNA-binding motif protein 24)	3'-UTR-mediated mRNA destabilization [GO:0061158]; cell differentiation [GO:0030154]; DNA damage response [GO:0006974]; endocardial cushion development [GO:0003197]; mRNA destabilization [GO:0061157]; mRNA processing [GO:0006397]; mRNA stabilization [GO:0048255]; negative regulation of cytoplasmic translation [GO:2000766]; positive regulation of 3'-UTR-mediated mRNA stabilization [GO:1905870]; po…	cytoplasm [GO:0005737]; cytosol [GO:0005829]; nucleoplasm [GO:0005654]; nucleus [GO:0005634]	cytoplasm [GO:0005737]; cytosol [GO:0005829]; nucleoplasm [GO:0005654]; nucleus [GO:0005634]; mRNA 3'-UTR AU-rich region binding [GO:0035925]; mRNA 3'-UTR binding [GO:0003730]; mRNA CDS binding [GO:1990715]; pre-mRNA intronic binding [GO:0097157]; sequence-specific mRNA binding [GO:1990825]; 3'-UTR-mediated mRNA destabilization [GO:0061158]; cell differentiation [GO:0030154]; DNA damage response …	mRNA 3'-UTR AU-rich region binding [GO:0035925]; mRNA 3'-UTR binding [GO:0003730]; mRNA CDS binding [GO:1990715]; pre-mRNA intronic binding [GO:0097157]; sequence-specific mRNA binding [GO:1990825]	SUBCELLULAR LOCATION: Nucleus {ECO:0000250|UniProtKB:Q6GQD3}. Cytoplasm {ECO:0000269|PubMed:25217815}.
D3Z5L6	S18B1_MOUSE	MFS-type transporter SLC18B1 (Solute carrier family 18 member B1) (Vesicular polyamine transporter) (VPAT)	serotonin uptake [GO:0051610]; spermidine transport [GO:0015848]; spermine transport [GO:0000296]	secretory granule membrane [GO:0030667]; synaptic vesicle membrane [GO:0030672]	secretory granule membrane [GO:0030667]; synaptic vesicle membrane [GO:0030672]; monoamine:proton antiporter activity [GO:0015311]; polyamine:proton antiporter activity [GO:0015312]; transmembrane transporter activity [GO:0022857]; serotonin uptake [GO:0051610]; spermidine transport [GO:0015848]; spermine transport [GO:0000296]	monoamine:proton antiporter activity [GO:0015311]; polyamine:proton antiporter activity [GO:0015312]; transmembrane transporter activity [GO:0022857]	SUBCELLULAR LOCATION: Cytoplasmic vesicle, secretory vesicle membrane {ECO:0000269|PubMed:28082679}; Multi-pass membrane protein {ECO:0000255}. Cytoplasmic vesicle, secretory vesicle, synaptic vesicle membrane {ECO:0000250|UniProtKB:D4A9K4}; Multi-pass membrane protein {ECO:0000255}. Note=Colocalizes with VAMP3 and VAMP8 in mast cell secretory granules, which are distinct from histamine- and sero…
D3Z5S8	TET5A_MOUSE	Terminal nucleotidyltransferase 5A (EC 2.7.7.19)	mRNA stabilization [GO:0048255]; positive regulation of bone mineralization [GO:0030501]; positive regulation of osteoblast differentiation [GO:0045669]; regulation of ossification [GO:0030278]; response to bacterium [GO:0009617]	cytoplasm [GO:0005737]	cytoplasm [GO:0005737]; poly(A) RNA polymerase activity [GO:1990817]; mRNA stabilization [GO:0048255]; positive regulation of bone mineralization [GO:0030501]; positive regulation of osteoblast differentiation [GO:0045669]; regulation of ossification [GO:0030278]; response to bacterium [GO:0009617]	poly(A) RNA polymerase activity [GO:1990817]	SUBCELLULAR LOCATION: Cytoplasm {ECO:0000269|PubMed:33882302}.
D3Z649	KCNT2_MOUSE	Potassium channel subfamily T member 2 (Sequence like an intermediate conductance potassium channel subunit) (Sodium and chloride-activated ATP-sensitive potassium channel Slo2.1)	potassium ion export across plasma membrane [GO:0097623]; potassium ion transmembrane transport [GO:0071805]; potassium ion transport [GO:0006813]	plasma membrane [GO:0005886]	plasma membrane [GO:0005886]; chloride-activated potassium channel activity [GO:0070089]; intracellular sodium-activated potassium channel activity [GO:0005228]; outward rectifier potassium channel activity [GO:0015271]; potassium channel activity [GO:0005267]; potassium ion export across plasma membrane [GO:0097623]; potassium ion transmembrane transport [GO:0071805]; potassium ion transport [GO…	chloride-activated potassium channel activity [GO:0070089]; intracellular sodium-activated potassium channel activity [GO:0005228]; outward rectifier potassium channel activity [GO:0015271]; potassium channel activity [GO:0005267]	SUBCELLULAR LOCATION: Cell membrane {ECO:0000269|PubMed:29124216}; Multi-pass membrane protein {ECO:0000255}.
D3Z6P0	PDIA2_MOUSE	Protein disulfide-isomerase A2 (EC 5.3.4.1) (PDIp)	platelet aggregation [GO:0070527]; protein folding [GO:0006457]; response to endoplasmic reticulum stress [GO:0034976]	endoplasmic reticulum [GO:0005783]; endoplasmic reticulum lumen [GO:0005788]	endoplasmic reticulum [GO:0005783]; endoplasmic reticulum lumen [GO:0005788]; protein disulfide isomerase activity [GO:0003756]; protein-disulfide reductase activity [GO:0015035]; steroid binding [GO:0005496]; platelet aggregation [GO:0070527]; protein folding [GO:0006457]; response to endoplasmic reticulum stress [GO:0034976]	protein disulfide isomerase activity [GO:0003756]; protein-disulfide reductase activity [GO:0015035]; steroid binding [GO:0005496]	SUBCELLULAR LOCATION: Endoplasmic reticulum lumen {ECO:0000250|UniProtKB:Q13087, ECO:0000255|PROSITE-ProRule:PRU10138}.
D3Z752	SPXN_MOUSE	Spexin (NPQ) (Neuropeptide Q) (Spexin hormone) [Cleaved into: Spexin-1; Spexin-2]	long-chain fatty acid import into cell [GO:0044539]; negative regulation of appetite [GO:0032099]; negative regulation of heart rate [GO:0010459]; negative regulation of renal sodium excretion [GO:0035814]; positive regulation of gastro-intestinal system smooth muscle contraction [GO:1904306]; positive regulation of systemic arterial blood pressure [GO:0003084]; positive regulation of transcripti…	cytoplasm [GO:0005737]; dense core granule [GO:0031045]; extracellular space [GO:0005615]; transport vesicle [GO:0030133]	cytoplasm [GO:0005737]; dense core granule [GO:0031045]; extracellular space [GO:0005615]; transport vesicle [GO:0030133]; neuropeptide hormone activity [GO:0005184]; type 2 galanin receptor binding [GO:0031765]; type 3 galanin receptor binding [GO:0031766]; long-chain fatty acid import into cell [GO:0044539]; negative regulation of appetite [GO:0032099]; negative regulation of heart rate [GO:001…	neuropeptide hormone activity [GO:0005184]; type 2 galanin receptor binding [GO:0031765]; type 3 galanin receptor binding [GO:0031766]	SUBCELLULAR LOCATION: Secreted {ECO:0000269|PubMed:24550067}. Secreted, extracellular space {ECO:0000250}. Cytoplasmic vesicle, secretory vesicle {ECO:0000250}. Note=Secreted via the classical ER/Golgi-dependent pathway into the extracellular medium largely as a full-length protein without the signal peptide, and not as a hydrolyzed and amidated peptide. Localized extracellularly surrounding the …
D3Z7P3	GLSK_MOUSE	Glutaminase kidney isoform, mitochondrial (GLS) (EC 3.5.1.2) [Cleaved into: Glutaminase kidney isoform, mitochondrial 68 kDa chain; Glutaminase kidney isoform, mitochondrial 65 kDa chain]	chemical synaptic transmission [GO:0007268]; glutamate biosynthetic process [GO:0006537]; glutamine catabolic process [GO:0006543]; intracellular glutamate homeostasis [GO:0090461]; protein homotetramerization [GO:0051289]; regulation of respiratory gaseous exchange by nervous system process [GO:0002087]; suckling behavior [GO:0001967]	cytosol [GO:0005829]; mitochondrial matrix [GO:0005759]; synapse [GO:0045202]	cytosol [GO:0005829]; mitochondrial matrix [GO:0005759]; synapse [GO:0045202]; glutaminase activity [GO:0004359]; identical protein binding [GO:0042802]; chemical synaptic transmission [GO:0007268]; glutamate biosynthetic process [GO:0006537]; glutamine catabolic process [GO:0006543]; intracellular glutamate homeostasis [GO:0090461]; protein homotetramerization [GO:0051289]; regulation of respira…	glutaminase activity [GO:0004359]; identical protein binding [GO:0042802]	SUBCELLULAR LOCATION: [Isoform 1]: Mitochondrion {ECO:0000250|UniProtKB:P13264}. Cytoplasm, cytosol {ECO:0000250|UniProtKB:P13264}. Note=The 74-kDa cytosolic precursor is translocated into the mitochondria and processed via a 72-kDa intermediate to yield the mature 68- and 65-kDa subunits. {ECO:0000250|UniProtKB:P13264}.; SUBCELLULAR LOCATION: [Isoform 2]: Mitochondrion {ECO:0000269|PubMed:166412…
D6MZJ6	NSMA5_MOUSE	Sphingomyelin phosphodiesterase 5 (EC 3.1.4.12) (Mitochondrial neutral sphingomyelinase) (mtnSMase)	ceramide biosynthetic process [GO:0046513]; ceramide metabolic process [GO:0006672]; sphingomyelin catabolic process [GO:0006685]; sphingomyelin metabolic process [GO:0006684]	cytoplasm [GO:0005737]; endoplasmic reticulum membrane [GO:0005789]; extracellular region [GO:0005576]; mitochondrial inner membrane [GO:0005743]; mitochondrial membrane [GO:0031966]; mitochondrion [GO:0005739]	cytoplasm [GO:0005737]; endoplasmic reticulum membrane [GO:0005789]; extracellular region [GO:0005576]; mitochondrial inner membrane [GO:0005743]; mitochondrial membrane [GO:0031966]; mitochondrion [GO:0005739]; metal ion binding [GO:0046872]; sphingomyelin phosphodiesterase activity [GO:0004767]; ceramide biosynthetic process [GO:0046513]; ceramide metabolic process [GO:0006672]; sphingomyelin c…	metal ion binding [GO:0046872]; sphingomyelin phosphodiesterase activity [GO:0004767]	SUBCELLULAR LOCATION: Mitochondrion inner membrane {ECO:0000269|PubMed:20378533}; Single-pass type II membrane protein {ECO:0000250|UniProtKB:F1QG30}; Intermembrane side {ECO:0000250|UniProtKB:F1QG30}. Endoplasmic reticulum membrane {ECO:0000269|PubMed:20378533}; Single-pass membrane protein {ECO:0000255}.
D7PDD4	G6B_MOUSE	Megakaryocyte and platelet inhibitory receptor G6b (ITIM-receptor G6b-B) (Immunoreceptor tyrosine-based inhibitory motif (ITIM)-containing platelet receptor)	blood coagulation [GO:0007596]; erythrocyte differentiation [GO:0030218]; integrin-mediated signaling pathway [GO:0007229]; megakaryocyte development [GO:0035855]; megakaryocyte differentiation [GO:0030219]; negative regulation of signal transduction [GO:0009968]; platelet formation [GO:0030220]	cytosol [GO:0005829]; endoplasmic reticulum [GO:0005783]; Golgi apparatus [GO:0005794]; nucleoplasm [GO:0005654]; plasma membrane [GO:0005886]	cytosol [GO:0005829]; endoplasmic reticulum [GO:0005783]; Golgi apparatus [GO:0005794]; nucleoplasm [GO:0005654]; plasma membrane [GO:0005886]; blood coagulation [GO:0007596]; erythrocyte differentiation [GO:0030218]; integrin-mediated signaling pathway [GO:0007229]; megakaryocyte development [GO:0035855]; megakaryocyte differentiation [GO:0030219]; negative regulation of signal transduction [GO:…		SUBCELLULAR LOCATION: Cell membrane {ECO:0000305|PubMed:23112346}; Single-pass type I membrane protein {ECO:0000250|UniProtKB:O95866, ECO:0000255}.
E0CZ16	KLHL3_MOUSE	Kelch-like protein 3	distal tubule morphogenesis [GO:0072156]; gene expression [GO:0010467]; monoatomic ion homeostasis [GO:0050801]; potassium ion homeostasis [GO:0055075]; proteasome-mediated ubiquitin-dependent protein catabolic process [GO:0043161]; protein catabolic process [GO:0030163]; protein K48-linked ubiquitination [GO:0070936]; protein polyubiquitination [GO:0000209]; protein ubiquitination [GO:0016567]; …	Cul3-RING ubiquitin ligase complex [GO:0031463]; cytoskeleton [GO:0005856]; cytosol [GO:0005829]	Cul3-RING ubiquitin ligase complex [GO:0031463]; cytoskeleton [GO:0005856]; cytosol [GO:0005829]; actin binding [GO:0003779]; cullin family protein binding [GO:0097602]; ubiquitin-like ligase-substrate adaptor activity [GO:1990756]; distal tubule morphogenesis [GO:0072156]; gene expression [GO:0010467]; monoatomic ion homeostasis [GO:0050801]; potassium ion homeostasis [GO:0055075]; proteasome-me…	actin binding [GO:0003779]; cullin family protein binding [GO:0097602]; ubiquitin-like ligase-substrate adaptor activity [GO:1990756]	SUBCELLULAR LOCATION: Cytoplasm, cytosol {ECO:0000250|UniProtKB:Q9UH77}. Cytoplasm, cytoskeleton {ECO:0000250|UniProtKB:Q9UH77}.
E1AZ71	CNGB1_MOUSE	Cyclic nucleotide-gated channel beta-1 (Cyclic nucleotide-gated cation channel 4) (CNG channel 4) (CNG-4) (CNG4)	calcium ion transport [GO:0006816]; detection of chemical stimulus involved in sensory perception of smell [GO:0050911]; detection of light stimulus involved in visual perception [GO:0050908]; ion channel modulating, G protein-coupled receptor signaling pathway [GO:0099105]; membrane depolarization [GO:0051899]; monoatomic cation transmembrane transport [GO:0098655]; olfactory nerve maturation [G…	intracellular cyclic nucleotide activated cation channel complex [GO:0017071]; membrane [GO:0016020]; non-motile cilium membrane [GO:0098804]; photoreceptor outer segment [GO:0001750]; plasma membrane [GO:0005886]; rod photoreceptor outer segment [GO:0120200]; terminal bouton [GO:0043195]	intracellular cyclic nucleotide activated cation channel complex [GO:0017071]; membrane [GO:0016020]; non-motile cilium membrane [GO:0098804]; photoreceptor outer segment [GO:0001750]; plasma membrane [GO:0005886]; rod photoreceptor outer segment [GO:0120200]; terminal bouton [GO:0043195]; calcium channel activity [GO:0005262]; cAMP binding [GO:0030552]; cGMP binding [GO:0030553]; cyclic nucleoti…	calcium channel activity [GO:0005262]; cAMP binding [GO:0030552]; cGMP binding [GO:0030553]; cyclic nucleotide-activated monoatomic ion channel activity [GO:0043855]; intracellularly cAMP-activated cation channel activity [GO:0005222]; intracellularly cGMP-activated cation channel activity [GO:0005223]; protein-containing complex binding [GO:0044877]; sodium channel activity [GO:0005272]	SUBCELLULAR LOCATION: Cell projection, cilium membrane {ECO:0000269|PubMed:16980309}; Multi-pass membrane protein {ECO:0000255}.
E1U8D0	MTCL2_MOUSE	Microtubule cross-linking factor 2 (SOGA family member 1) (Suppressor of glucose by autophagy) (Suppressor of glucose, autophagy-associated protein 1) [Cleaved into: N-terminal form; C-terminal 80 kDa form (80-kDa SOGA fragment)]	cell division [GO:0051301]; chromosome segregation [GO:0007059]; insulin receptor signaling pathway [GO:0008286]; negative regulation of gluconeogenesis [GO:0045721]; regulation of autophagy [GO:0010506]	extracellular space [GO:0005615]; Golgi membrane [GO:0000139]; microtubule [GO:0005874]; midbody [GO:0030496]	extracellular space [GO:0005615]; Golgi membrane [GO:0000139]; microtubule [GO:0005874]; midbody [GO:0030496]; cell division [GO:0051301]; chromosome segregation [GO:0007059]; insulin receptor signaling pathway [GO:0008286]; negative regulation of gluconeogenesis [GO:0045721]; regulation of autophagy [GO:0010506]		SUBCELLULAR LOCATION: [C-terminal 80 kDa form]: Secreted {ECO:0000269|PubMed:20813965}. Note=Secreted in primary hepatocyte-conditioned media. {ECO:0000269|PubMed:20813965}.; SUBCELLULAR LOCATION: Cytoplasm, cytoskeleton {ECO:0000269|PubMed:28550165, ECO:0000269|PubMed:35543016}. Golgi apparatus membrane {ECO:0000269|PubMed:35543016}. Midbody {ECO:0000250|UniProtKB:O94964}. Note=Co-localizes with…
E2JF22	PIEZ1_MOUSE	Piezo-type mechanosensitive ion channel component 1 (Protein FAM38A)	cellular response to mechanical stimulus [GO:0071260]; detection of mechanical stimulus [GO:0050982]; monoatomic cation transport [GO:0006812]; positive regulation of cell-cell adhesion mediated by integrin [GO:0033634]; positive regulation of integrin activation [GO:0033625]; positive regulation of myotube differentiation [GO:0010831]; regulation of membrane potential [GO:0042391]	endoplasmic reticulum [GO:0005783]; endoplasmic reticulum membrane [GO:0005789]; endoplasmic reticulum-Golgi intermediate compartment membrane [GO:0033116]; lamellipodium membrane [GO:0031258]; plasma membrane [GO:0005886]	endoplasmic reticulum [GO:0005783]; endoplasmic reticulum membrane [GO:0005789]; endoplasmic reticulum-Golgi intermediate compartment membrane [GO:0033116]; lamellipodium membrane [GO:0031258]; plasma membrane [GO:0005886]; identical protein binding [GO:0042802]; mechanosensitive monoatomic cation channel activity [GO:0140135]; mechanosensitive monoatomic ion channel activity [GO:0008381]; monoat…	identical protein binding [GO:0042802]; mechanosensitive monoatomic cation channel activity [GO:0140135]; mechanosensitive monoatomic ion channel activity [GO:0008381]; monoatomic cation channel activity [GO:0005261]	SUBCELLULAR LOCATION: Endoplasmic reticulum membrane {ECO:0000250|UniProtKB:Q92508}; Multi-pass membrane protein {ECO:0000269|PubMed:29261642, ECO:0007744|PDB:6BPZ}. Endoplasmic reticulum-Golgi intermediate compartment membrane {ECO:0000250|UniProtKB:Q0KL00}. Cell membrane {ECO:0000269|PubMed:20813920, ECO:0000269|PubMed:26390154, ECO:0000269|PubMed:29261642, ECO:0000269|PubMed:36515266, ECO:0000…
E9PUL5	PRRT2_MOUSE	Proline-rich transmembrane protein 2 (Dispanin subfamily B member 3) (DSPB3)	negative regulation of short-term synaptic potentiation [GO:1905513]; negative regulation of SNARE complex assembly [GO:0035544]; neuromuscular process controlling posture [GO:0050884]; regulation of calcium-dependent activation of synaptic vesicle fusion [GO:0150037]; synaptic vesicle fusion to presynaptic active zone membrane [GO:0031629]	axon terminus [GO:0043679]; dendritic spine [GO:0043197]; glutamatergic synapse [GO:0098978]; membrane [GO:0016020]; neuron projection [GO:0043005]; plasma membrane [GO:0005886]; postsynaptic density membrane [GO:0098839]; presynapse [GO:0098793]; presynaptic membrane [GO:0042734]; synaptic vesicle [GO:0008021]; synaptic vesicle membrane [GO:0030672]; vesicle [GO:0031982]	axon terminus [GO:0043679]; dendritic spine [GO:0043197]; glutamatergic synapse [GO:0098978]; membrane [GO:0016020]; neuron projection [GO:0043005]; plasma membrane [GO:0005886]; postsynaptic density membrane [GO:0098839]; presynapse [GO:0098793]; presynaptic membrane [GO:0042734]; synaptic vesicle [GO:0008021]; synaptic vesicle membrane [GO:0030672]; vesicle [GO:0031982]; SH3 domain binding [GO:…	SH3 domain binding [GO:0017124]; syntaxin-1 binding [GO:0017075]	SUBCELLULAR LOCATION: Cell membrane {ECO:0000269|PubMed:26797119, ECO:0000269|PubMed:27172900}; Single-pass membrane protein {ECO:0000305|PubMed:26797119}. Presynaptic cell membrane {ECO:0000269|PubMed:27052163, ECO:0000269|PubMed:29056747}; Single-pass membrane protein {ECO:0000305|PubMed:26797119}. Synapse {ECO:0000269|PubMed:27052163, ECO:0000269|PubMed:29056747, ECO:0000305|PubMed:22632720}. …
E9PUN2	NRX2B_MOUSE	Neurexin-2-beta (Neurexin II-beta)	cell adhesion [GO:0007155]; chemical synaptic transmission [GO:0007268]; neurotransmitter secretion [GO:0007269]; presynaptic modulation of chemical synaptic transmission [GO:0099171]; regulation of postsynapse assembly [GO:0150052]; synapse assembly [GO:0007416]	cell projection [GO:0042995]; glutamatergic synapse [GO:0098978]; presynaptic membrane [GO:0042734]; protein-containing complex [GO:0032991]	cell projection [GO:0042995]; glutamatergic synapse [GO:0098978]; presynaptic membrane [GO:0042734]; protein-containing complex [GO:0032991]; calcium channel regulator activity [GO:0005246]; metal ion binding [GO:0046872]; cell adhesion [GO:0007155]; chemical synaptic transmission [GO:0007268]; neurotransmitter secretion [GO:0007269]; presynaptic modulation of chemical synaptic transmission [GO:0…	calcium channel regulator activity [GO:0005246]; metal ion binding [GO:0046872]	SUBCELLULAR LOCATION: Presynaptic cell membrane {ECO:0000305}; Single-pass type I membrane protein {ECO:0000255}.
E9PUQ8	DGKD_MOUSE	Diacylglycerol kinase delta (DAG kinase delta) (EC 2.7.1.107)	diacylglycerol metabolic process [GO:0046339]; endocytosis [GO:0006897]; intracellular signal transduction [GO:0035556]; lipid phosphorylation [GO:0046834]; negative regulation of protein kinase C signaling [GO:0090038]; phosphatidic acid biosynthetic process [GO:0006654]; positive regulation of clathrin-dependent endocytosis [GO:2000370]; positive regulation of epidermal growth factor receptor s…	clathrin-coated pit [GO:0005905]; cytoplasmic vesicle [GO:0031410]; cytosol [GO:0005829]; plasma membrane [GO:0005886]	clathrin-coated pit [GO:0005905]; cytoplasmic vesicle [GO:0031410]; cytosol [GO:0005829]; plasma membrane [GO:0005886]; ATP binding [GO:0005524]; ATP-dependent diacylglycerol kinase activity [GO:0004143]; identical protein binding [GO:0042802]; kinase binding [GO:0019900]; metal ion binding [GO:0046872]; protein heterodimerization activity [GO:0046982]; protein homodimerization activity [GO:00428…	ATP binding [GO:0005524]; ATP-dependent diacylglycerol kinase activity [GO:0004143]; identical protein binding [GO:0042802]; kinase binding [GO:0019900]; metal ion binding [GO:0046872]; protein heterodimerization activity [GO:0046982]; protein homodimerization activity [GO:0042803]	SUBCELLULAR LOCATION: Cell membrane {ECO:0000250|UniProtKB:Q16760}; Peripheral membrane protein {ECO:0000250|UniProtKB:Q16760}. Membrane, clathrin-coated pit {ECO:0000250|UniProtKB:Q16760}. Cytoplasm {ECO:0000250|UniProtKB:Q16760}.
E9PV24	FIBA_MOUSE	Fibrinogen alpha chain [Cleaved into: Fibrinopeptide A; Fibrinogen alpha chain]	adaptive immune response [GO:0002250]; blood coagulation [GO:0007596]; blood coagulation, common pathway [GO:0072377]; fibrinolysis [GO:0042730]; innate immune response [GO:0045087]; platelet aggregation [GO:0070527]; positive regulation of heterotypic cell-cell adhesion [GO:0034116]; positive regulation of smooth muscle cell migration [GO:0014911]; protein polymerization [GO:0051258]	blood microparticle [GO:0072562]; cell cortex [GO:0005938]; collagen-containing extracellular matrix [GO:0062023]; extracellular space [GO:0005615]; fibrinogen complex [GO:0005577]; synapse [GO:0045202]	blood microparticle [GO:0072562]; cell cortex [GO:0005938]; collagen-containing extracellular matrix [GO:0062023]; extracellular space [GO:0005615]; fibrinogen complex [GO:0005577]; synapse [GO:0045202]; metal ion binding [GO:0046872]; protein-macromolecule adaptor activity [GO:0030674]; signaling receptor binding [GO:0005102]; adaptive immune response [GO:0002250]; blood coagulation [GO:0007596]…	metal ion binding [GO:0046872]; protein-macromolecule adaptor activity [GO:0030674]; signaling receptor binding [GO:0005102]	SUBCELLULAR LOCATION: Secreted {ECO:0000269|PubMed:7649481}.
E9PV87	TALD3_MOUSE	Protein TALPID3	cilium assembly [GO:0060271]; regulation of establishment of protein localization [GO:0070201]; smoothened signaling pathway [GO:0007224]	centriole [GO:0005814]; centrosome [GO:0005813]; ciliary basal body [GO:0036064]; cytoplasm [GO:0005737]; photoreceptor inner segment [GO:0001917]	centriole [GO:0005814]; centrosome [GO:0005813]; ciliary basal body [GO:0036064]; cytoplasm [GO:0005737]; photoreceptor inner segment [GO:0001917]; cilium assembly [GO:0060271]; regulation of establishment of protein localization [GO:0070201]; smoothened signaling pathway [GO:0007224]		SUBCELLULAR LOCATION: Cytoplasm, cytoskeleton, microtubule organizing center, centrosome {ECO:0000250|UniProtKB:Q9BVV6}. Photoreceptor inner segment {ECO:0000269|PubMed:26386247}. Cytoplasm, cytoskeleton, microtubule organizing center, centrosome, centriole {ECO:0000269|PubMed:26386247}. Cytoplasm, cytoskeleton, cilium basal body {ECO:0000269|PubMed:26386247}. Note=In photoreceptor cells localize…
E9PVA8	GCN1_MOUSE	Stalled ribosome sensor GCN1 (GCN1 eIF-2-alpha kinase activator homolog) (GCN1-like protein 1) (General control of amino-acid synthesis 1-like protein 1) (Translational activator GCN1)	cellular response to amino acid starvation [GO:0034198]; GCN2-mediated signaling [GO:0140469]; regulation of translation [GO:0006417]; rescue of stalled ribosome [GO:0072344]	cytoplasm [GO:0005737]; cytosol [GO:0005829]; cytosolic ribosome [GO:0022626]	cytoplasm [GO:0005737]; cytosol [GO:0005829]; cytosolic ribosome [GO:0022626]; molecular adaptor activity [GO:0060090]; protein kinase regulator activity [GO:0019887]; protein serine/threonine kinase activator activity [GO:0043539]; stalled ribosome sensor activity [GO:0170011]; cellular response to amino acid starvation [GO:0034198]; GCN2-mediated signaling [GO:0140469]; regulation of translatio…	molecular adaptor activity [GO:0060090]; protein kinase regulator activity [GO:0019887]; protein serine/threonine kinase activator activity [GO:0043539]; stalled ribosome sensor activity [GO:0170011]	SUBCELLULAR LOCATION: Cytoplasm {ECO:0000269|PubMed:32324833, ECO:0000305|PubMed:23447528}. Note=Associates with ribosomes in undifferentiated neuroblastoma cells and increases after neuronal differentiation (PubMed:23447528). {ECO:0000269|PubMed:23447528}.
E9PVD3	PCD16_MOUSE	Protocadherin-16 (Protein Dchs1) (Protein dachsous homolog 1)	anatomical structure morphogenesis [GO:0009653]; branching involved in ureteric bud morphogenesis [GO:0001658]; cell migration [GO:0016477]; cell migration involved in endocardial cushion formation [GO:0003273]; cell-cell adhesion [GO:0098609]; cell-cell adhesion via plasma-membrane adhesion molecules [GO:0098742]; cochlea development [GO:0090102]; condensed mesenchymal cell proliferation [GO:007…	apical part of cell [GO:0045177]; catenin complex [GO:0016342]	apical part of cell [GO:0045177]; catenin complex [GO:0016342]; beta-catenin binding [GO:0008013]; cadherin binding [GO:0045296]; calcium ion binding [GO:0005509]; anatomical structure morphogenesis [GO:0009653]; branching involved in ureteric bud morphogenesis [GO:0001658]; cell migration [GO:0016477]; cell migration involved in endocardial cushion formation [GO:0003273]; cell-cell adhesion [GO:…	beta-catenin binding [GO:0008013]; cadherin binding [GO:0045296]; calcium ion binding [GO:0005509]	SUBCELLULAR LOCATION: Cell membrane {ECO:0000250}; Single-pass type I membrane protein {ECO:0000250}. Note=In the embryonic cortex, FAT4 and DCHS1 accumulated at the cell-cell boundaries located apical to the adherens junction. {ECO:0000269|PubMed:19506035}.
E9PVX6	KI67_MOUSE	Proliferation marker protein Ki-67 (Antigen identified by monoclonal antibody Ki-67 homolog) (Antigen KI-67 homolog) (Antigen Ki67 homolog)	cell population proliferation [GO:0008283]; cholangiocyte proliferation [GO:1990705]; epithelial cell proliferation [GO:0050673]; hepatocyte proliferation [GO:0072574]; meiotic cell cycle [GO:0051321]; regulation of chromatin organization [GO:1902275]; regulation of chromosome segregation [GO:0051983]; regulation of mitotic nuclear division [GO:0007088]; stem cell proliferation [GO:0072089]	chromosome [GO:0005694]; chromosome, centromeric region [GO:0000775]; condensed chromosome [GO:0000793]; cytoplasm [GO:0005737]; nucleolus [GO:0005730]; nucleus [GO:0005634]	chromosome [GO:0005694]; chromosome, centromeric region [GO:0000775]; condensed chromosome [GO:0000793]; cytoplasm [GO:0005737]; nucleolus [GO:0005730]; nucleus [GO:0005634]; ATP binding [GO:0005524]; DNA binding [GO:0003677]; cell population proliferation [GO:0008283]; cholangiocyte proliferation [GO:1990705]; epithelial cell proliferation [GO:0050673]; hepatocyte proliferation [GO:0072574]; mei…	ATP binding [GO:0005524]; DNA binding [GO:0003677]	SUBCELLULAR LOCATION: Chromosome {ECO:0000269|PubMed:12355204, ECO:0000269|PubMed:8834799}. Nucleus {ECO:0000269|PubMed:12355204, ECO:0000269|PubMed:8834799}. Nucleus, nucleolus {ECO:0000269|PubMed:12355204, ECO:0000269|PubMed:8834799}. Note=Associates with the surface of the mitotic chromosome, the perichromosomal layer, and covers a substantial fraction of the mitotic chromosome surface (PubMed…
E9PX95	ABCAH_MOUSE	ATP-binding cassette sub-family A member 17	lipid transport [GO:0006869]; neutral lipid metabolic process [GO:0006638]	endoplasmic reticulum [GO:0005783]; endoplasmic reticulum membrane [GO:0005789]; intracellular membrane-bounded organelle [GO:0043231]	endoplasmic reticulum [GO:0005783]; endoplasmic reticulum membrane [GO:0005789]; intracellular membrane-bounded organelle [GO:0043231]; ABC-type transporter activity [GO:0140359]; ATP binding [GO:0005524]; ATP hydrolysis activity [GO:0016887]; ATPase-coupled transmembrane transporter activity [GO:0042626]; lipid transporter activity [GO:0005319]; lipid transport [GO:0006869]; neutral lipid metabo…	ABC-type transporter activity [GO:0140359]; ATP binding [GO:0005524]; ATP hydrolysis activity [GO:0016887]; ATPase-coupled transmembrane transporter activity [GO:0042626]; lipid transporter activity [GO:0005319]	SUBCELLULAR LOCATION: Endoplasmic reticulum membrane {ECO:0000269|PubMed:15810880}; Multi-pass membrane protein {ECO:0000255}. Cytoplasm {ECO:0000269|PubMed:22237709}.
E9PXF8	MTMRD_MOUSE	Myotubularin-related protein 13 (Inactive phosphatidylinositol 3-phosphatase 13) (SET-binding factor 2)	autophagy [GO:0006914]	axon [GO:0030424]; cytoplasm [GO:0005737]; cytosol [GO:0005829]; endosome membrane [GO:0010008]; membrane [GO:0016020]; perinuclear region of cytoplasm [GO:0048471]; vacuolar membrane [GO:0005774]	axon [GO:0030424]; cytoplasm [GO:0005737]; cytosol [GO:0005829]; endosome membrane [GO:0010008]; membrane [GO:0016020]; perinuclear region of cytoplasm [GO:0048471]; vacuolar membrane [GO:0005774]; guanyl-nucleotide exchange factor activity [GO:0005085]; identical protein binding [GO:0042802]; phosphatase binding [GO:0019902]; phosphatase regulator activity [GO:0019208]; phosphatidylinositol bind…	guanyl-nucleotide exchange factor activity [GO:0005085]; identical protein binding [GO:0042802]; phosphatase binding [GO:0019902]; phosphatase regulator activity [GO:0019208]; phosphatidylinositol binding [GO:0035091]	SUBCELLULAR LOCATION: Cytoplasm {ECO:0000269|PubMed:16399794, ECO:0000269|PubMed:16750429, ECO:0000269|PubMed:23297362}. Cytoplasm, perinuclear region {ECO:0000269|PubMed:16750429}. Membrane {ECO:0000250|UniProtKB:Q86WG5}; Peripheral membrane protein {ECO:0000250|UniProtKB:Q86WG5}. Endosome membrane {ECO:0000269|PubMed:23297362}; Peripheral membrane protein {ECO:0000305}. Cell projection, axon {E…
E9PXX9	S28A1_MOUSE	Sodium/nucleoside cotransporter 1 (Concentrative nucleoside transporter 1) (CNT 1) (Na(+)/nucleoside cotransporter 1) (Sodium-coupled nucleoside transporter 1) (Solute carrier family 28 member 1)	cytidine transport [GO:0015861]; nucleoside import across plasma membrane [GO:0180015]; nucleoside transmembrane transport [GO:1901642]; pyrimidine nucleobase transport [GO:0015855]; uridine transmembrane transport [GO:0015862]	apical plasma membrane [GO:0016324]; brush border membrane [GO:0031526]; cytosol [GO:0005829]; nuclear speck [GO:0016607]; plasma membrane [GO:0005886]	apical plasma membrane [GO:0016324]; brush border membrane [GO:0031526]; cytosol [GO:0005829]; nuclear speck [GO:0016607]; plasma membrane [GO:0005886]; azole transmembrane transporter activity [GO:1901474]; pyrimidine nucleobase transmembrane transporter activity [GO:0005350]; pyrimidine- and adenosine-specific:sodium symporter activity [GO:0015389]; uridine transmembrane transporter activity [G…	azole transmembrane transporter activity [GO:1901474]; pyrimidine nucleobase transmembrane transporter activity [GO:0005350]; pyrimidine- and adenosine-specific:sodium symporter activity [GO:0015389]; uridine transmembrane transporter activity [GO:0015213]	SUBCELLULAR LOCATION: Cell membrane {ECO:0000250|UniProtKB:O00337}; Multi-pass membrane protein {ECO:0000250|UniProtKB:Q62674}. Apical cell membrane {ECO:0000250|UniProtKB:O00337}; Multi-pass membrane protein {ECO:0000250|UniProtKB:Q62674}.
E9PY46	IF140_MOUSE	Intraflagellar transport protein 140 homolog (WD and tetratricopeptide repeats protein 2)	cilium assembly [GO:0060271]; determination of left/right symmetry [GO:0007368]; embryonic brain development [GO:1990403]; embryonic camera-type eye development [GO:0031076]; embryonic cranial skeleton morphogenesis [GO:0048701]; embryonic digit morphogenesis [GO:0042733]; heart development [GO:0007507]; intraciliary retrograde transport [GO:0035721]; intraciliary transport [GO:0042073]; limb mor…	axoneme [GO:0005930]; centriole [GO:0005814]; centrosome [GO:0005813]; ciliary basal body [GO:0036064]; cilium [GO:0005929]; cone photoreceptor outer segment [GO:0120199]; intraciliary transport particle A [GO:0030991]; non-motile cilium [GO:0097730]; photoreceptor connecting cilium [GO:0032391]	axoneme [GO:0005930]; centriole [GO:0005814]; centrosome [GO:0005813]; ciliary basal body [GO:0036064]; cilium [GO:0005929]; cone photoreceptor outer segment [GO:0120199]; intraciliary transport particle A [GO:0030991]; non-motile cilium [GO:0097730]; photoreceptor connecting cilium [GO:0032391]; cilium assembly [GO:0060271]; determination of left/right symmetry [GO:0007368]; embryonic brain deve…		SUBCELLULAR LOCATION: Cytoplasm, cytoskeleton, cilium basal body {ECO:0000269|PubMed:22282595, ECO:0000269|PubMed:24009529, ECO:0000269|PubMed:24619649}. Cytoplasm, cytoskeleton, microtubule organizing center, centrosome {ECO:0000250|UniProtKB:Q96RY7}. Cell projection, cilium {ECO:0000269|PubMed:22282595, ECO:0000269|PubMed:24009529, ECO:0000269|PubMed:24619649}.
E9PY61	GP179_MOUSE	G-protein coupled receptor 179	protein localization to plasma membrane [GO:0072659]; response to light stimulus [GO:0009416]; visual perception [GO:0007601]	cell tip [GO:0051286]; dendrite [GO:0030425]; dendrite terminus [GO:0044292]; postsynaptic membrane [GO:0045211]	cell tip [GO:0051286]; dendrite [GO:0030425]; dendrite terminus [GO:0044292]; postsynaptic membrane [GO:0045211]; G protein-coupled receptor activity [GO:0004930]; protein localization to plasma membrane [GO:0072659]; response to light stimulus [GO:0009416]; visual perception [GO:0007601]	G protein-coupled receptor activity [GO:0004930]	SUBCELLULAR LOCATION: Cell membrane {ECO:0000269|PubMed:22689652}; Multi-pass membrane protein {ECO:0000255}. Postsynaptic cell membrane {ECO:0000269|PubMed:24114537}; Multi-pass membrane protein {ECO:0000255}. Cell projection, dendrite {ECO:0000269|PubMed:22325362, ECO:0000269|PubMed:24114537, ECO:0000269|PubMed:24790204}. Note=Specifically localizes to the tips of retinal ON-bipolar dendrites. …
E9PYH6	SET1A_MOUSE	Histone-lysine N-methyltransferase SETD1A (EC 2.1.1.364) (SET domain-containing protein 1A)	brain development [GO:0007420]; DNA damage response [GO:0006974]; methylation [GO:0032259]; positive regulation of gene expression [GO:0010628]; positive regulation of neural precursor cell proliferation [GO:2000179]; positive regulation of stem cell proliferation [GO:2000648]; regulation of chromatin organization [GO:1902275]; regulation of erythrocyte differentiation [GO:0045646]; stem cell pop…	cytoplasm [GO:0005737]; euchromatin [GO:0000791]; histone methyltransferase complex [GO:0035097]; nuclear speck [GO:0016607]; nucleus [GO:0005634]; Set1C/COMPASS complex [GO:0048188]	cytoplasm [GO:0005737]; euchromatin [GO:0000791]; histone methyltransferase complex [GO:0035097]; nuclear speck [GO:0016607]; nucleus [GO:0005634]; Set1C/COMPASS complex [GO:0048188]; histone H3K4 methyltransferase activity [GO:0042800]; histone H3K4 monomethyltransferase activity [GO:0140945]; histone H3K4 trimethyltransferase activity [GO:0140999]; RNA binding [GO:0003723]; brain development [G…	histone H3K4 methyltransferase activity [GO:0042800]; histone H3K4 monomethyltransferase activity [GO:0140945]; histone H3K4 trimethyltransferase activity [GO:0140999]; RNA binding [GO:0003723]	SUBCELLULAR LOCATION: Nucleus {ECO:0000269|PubMed:24550110}. Nucleus speckle {ECO:0000250|UniProtKB:O15047}. Chromosome {ECO:0000250|UniProtKB:O15047}. Cytoplasm {ECO:0000250|UniProtKB:O15047}. Note=Localizes to a largely non-overlapping set of euchromatic nuclear speckles with SETD1B, suggesting that SETD1A and SETD1B each bind to a unique set of target genes (By similarity). Predominantly nucle…
E9PYI1	ZN568_MOUSE	Zinc finger protein 568	convergent extension involved in axis elongation [GO:0060028]; convergent extension involved in neural plate elongation [GO:0022007]; embryonic placenta morphogenesis [GO:0060669]; in utero embryonic development [GO:0001701]; negative regulation of DNA-templated transcription [GO:0045892]; negative regulation of transcription by RNA polymerase II [GO:0000122]; regulation of cell communication [GO…	nucleus [GO:0005634]	nucleus [GO:0005634]; DNA-binding transcription factor activity, RNA polymerase II-specific [GO:0000981]; metal ion binding [GO:0046872]; RNA polymerase II cis-regulatory region sequence-specific DNA binding [GO:0000978]; transcription cis-regulatory region binding [GO:0000976]; transcription corepressor binding [GO:0001222]; convergent extension involved in axis elongation [GO:0060028]; converge…	DNA-binding transcription factor activity, RNA polymerase II-specific [GO:0000981]; metal ion binding [GO:0046872]; RNA polymerase II cis-regulatory region sequence-specific DNA binding [GO:0000978]; transcription cis-regulatory region binding [GO:0000976]; transcription corepressor binding [GO:0001222]	SUBCELLULAR LOCATION: Nucleus {ECO:0000269|PubMed:22110054, ECO:0000269|PubMed:23071813}.
E9PYK3	PARP4_MOUSE	Protein mono-ADP-ribosyltransferase PARP4 (EC 2.4.2.-) (ADP-ribosyltransferase diphtheria toxin-like 4) (ARTD4) (Poly [ADP-ribose] polymerase 4) (PARP-4) (Vault poly(ADP-ribose) polymerase) (VPARP) (mVparp)	inflammatory response [GO:0006954]; protein modification process [GO:0036211]	cytoplasm [GO:0005737]; cytosol [GO:0005829]; nucleoplasm [GO:0005654]; nucleus [GO:0005634]; ribonucleoprotein complex [GO:1990904]; spindle [GO:0005819]; spindle microtubule [GO:0005876]	cytoplasm [GO:0005737]; cytosol [GO:0005829]; nucleoplasm [GO:0005654]; nucleus [GO:0005634]; ribonucleoprotein complex [GO:1990904]; spindle [GO:0005819]; spindle microtubule [GO:0005876]; enzyme binding [GO:0019899]; NAD+ ADP-ribosyltransferase activity [GO:0003950]; NAD+-protein ADP-ribosyltransferase activity [GO:1990404]; nucleotidyltransferase activity [GO:0016779]; inflammatory response [G…	enzyme binding [GO:0019899]; NAD+ ADP-ribosyltransferase activity [GO:0003950]; NAD+-protein ADP-ribosyltransferase activity [GO:1990404]; nucleotidyltransferase activity [GO:0016779]	SUBCELLULAR LOCATION: Cytoplasm {ECO:0000250|UniProtKB:Q8K3Y6}. Nucleus {ECO:0000250|UniProtKB:Q8K3Y6}. Note=Localizes in the cytoplasm at steady state, but shuttles between nucleus and cytoplasm in a XPO1-dependent manner. {ECO:0000250|UniProtKB:Q8K3Y6}.
E9PYY5	DNAI4_MOUSE	Dynein axonemal intermediate chain 4 (WD repeat-containing protein 78)	axonemal dynein complex assembly [GO:0070286]; cilium movement [GO:0003341]; hematopoietic progenitor cell differentiation [GO:0002244]	axonemal dynein complex [GO:0005858]; axoneme [GO:0005930]; dynein axonemal particle [GO:0120293]; motile cilium [GO:0031514]	axonemal dynein complex [GO:0005858]; axoneme [GO:0005930]; dynein axonemal particle [GO:0120293]; motile cilium [GO:0031514]; dynein heavy chain binding [GO:0045504]; dynein light chain binding [GO:0045503]; axonemal dynein complex assembly [GO:0070286]; cilium movement [GO:0003341]; hematopoietic progenitor cell differentiation [GO:0002244]	dynein heavy chain binding [GO:0045504]; dynein light chain binding [GO:0045503]	SUBCELLULAR LOCATION: Cytoplasm, cytoskeleton, flagellum axoneme {ECO:0000269|PubMed:30060180}. Cytoplasm, cytoskeleton, cilium axoneme {ECO:0000269|PubMed:30060180}. Dynein axonemal particle {ECO:0000250|UniProtKB:Q6GPB9}.
E9PZ19	TUTLB_MOUSE	Protein turtle homolog B (Immunoglobulin superfamily member 9B)	homophilic cell adhesion via plasma membrane adhesion molecules [GO:0007156]; nervous system development [GO:0007399]; positive regulation of inhibitory postsynaptic potential [GO:0097151]; synaptic membrane adhesion [GO:0099560]	dendrite [GO:0030425]; GABA-ergic synapse [GO:0098982]; inhibitory synapse [GO:0060077]; neuron projection [GO:0043005]; neuronal cell body [GO:0043025]; postsynaptic density [GO:0014069]; postsynaptic membrane [GO:0045211]; postsynaptic specialization of symmetric synapse [GO:0099629]	dendrite [GO:0030425]; GABA-ergic synapse [GO:0098982]; inhibitory synapse [GO:0060077]; neuron projection [GO:0043005]; neuronal cell body [GO:0043025]; postsynaptic density [GO:0014069]; postsynaptic membrane [GO:0045211]; postsynaptic specialization of symmetric synapse [GO:0099629]; kinase binding [GO:0019900]; homophilic cell adhesion via plasma membrane adhesion molecules [GO:0007156]; nerv…	kinase binding [GO:0019900]	SUBCELLULAR LOCATION: Cell membrane {ECO:0000269|PubMed:23751499}; Single-pass type I membrane protein {ECO:0000255}. Postsynaptic cell membrane {ECO:0000250|UniProtKB:D3ZB51}; Single-pass type I membrane protein {ECO:0000255}. Postsynaptic density {ECO:0000250|UniProtKB:D3ZB51}.
E9PZ36	PKHD1_MOUSE	Fibrocystin (Polycystic kidney and hepatic disease 1 protein) (Polyductin)	branching morphogenesis of an epithelial tube [GO:0048754]; cell-cell junction organization [GO:0045216]; cilium assembly [GO:0060271]; epithelial cell morphogenesis [GO:0003382]; establishment of centrosome localization [GO:0051660]; establishment of mitotic spindle orientation [GO:0000132]; intracellular calcium ion homeostasis [GO:0006874]; kidney development [GO:0001822]; negative regulation …	9+0 non-motile cilium [GO:0097731]; apical plasma membrane [GO:0016324]; centrosome [GO:0005813]; chromosome, centromeric region [GO:0000775]; ciliary basal body [GO:0036064]; cilium [GO:0005929]; endoplasmic reticulum [GO:0005783]; extracellular exosome [GO:0070062]; Golgi apparatus [GO:0005794]; mitotic spindle [GO:0072686]; nucleus [GO:0005634]; perinuclear region of cytoplasm [GO:0048471]	9+0 non-motile cilium [GO:0097731]; apical plasma membrane [GO:0016324]; centrosome [GO:0005813]; chromosome, centromeric region [GO:0000775]; ciliary basal body [GO:0036064]; cilium [GO:0005929]; endoplasmic reticulum [GO:0005783]; extracellular exosome [GO:0070062]; Golgi apparatus [GO:0005794]; mitotic spindle [GO:0072686]; nucleus [GO:0005634]; perinuclear region of cytoplasm [GO:0048471]; br…		SUBCELLULAR LOCATION: Cell membrane {ECO:0000250|UniProtKB:P08F94}; Single-pass membrane protein {ECO:0000255}. Cytoplasm {ECO:0000250|UniProtKB:P08F94}. Apical cell membrane {ECO:0000269|PubMed:18202188}. Cytoplasm, cytoskeleton, cilium basal body {ECO:0000250|UniProtKB:P08F94}. Cell projection, cilium {ECO:0000269|PubMed:17470460, ECO:0000269|PubMed:18202188, ECO:0000269|PubMed:20048263, ECO:00…
E9PZJ8	ASCC3_MOUSE	Activating signal cointegrator 1 complex subunit 3 (EC 3.6.4.12)	cell population proliferation [GO:0008283]; DNA alkylation repair [GO:0006307]; DNA duplex unwinding [GO:0032508]; rescue of stalled ribosome [GO:0072344]; ribosome disassembly [GO:0032790]; ribosome-associated ubiquitin-dependent protein catabolic process [GO:1990116]	activating signal cointegrator 1 complex [GO:0099053]; cytosol [GO:0005829]; cytosolic ribosome [GO:0022626]; DNA repair complex [GO:1990391]; nuclear speck [GO:0016607]; nucleus [GO:0005634]	activating signal cointegrator 1 complex [GO:0099053]; cytosol [GO:0005829]; cytosolic ribosome [GO:0022626]; DNA repair complex [GO:1990391]; nuclear speck [GO:0016607]; nucleus [GO:0005634]; 3'-5' DNA helicase activity [GO:0043138]; ATP binding [GO:0005524]; ATP hydrolysis activity [GO:0016887]; nucleic acid binding [GO:0003676]; cell population proliferation [GO:0008283]; DNA alkylation repair…	3'-5' DNA helicase activity [GO:0043138]; ATP binding [GO:0005524]; ATP hydrolysis activity [GO:0016887]; nucleic acid binding [GO:0003676]	SUBCELLULAR LOCATION: Nucleus {ECO:0000250|UniProtKB:Q8N3C0}. Nucleus speckle {ECO:0000250|UniProtKB:Q8N3C0}. Cytoplasm, cytosol {ECO:0000250|UniProtKB:Q8N3C0}. Note=Colocalizes with ALKBH3 and ASCC2 in nuclear foci when cells have been exposed to alkylating agents that cause DNA damage. {ECO:0000250|UniProtKB:Q8N3C0}.
E9PZM4	CHD2_MOUSE	Chromodomain-helicase-DNA-binding protein 2 (CHD-2) (EC 3.6.4.12) (ATP-dependent helicase CHD2)	DNA damage response [GO:0006974]; gene expression [GO:0010467]; hematopoietic stem cell differentiation [GO:0060218]; muscle organ development [GO:0007517]; nucleosome organization [GO:0034728]	chromatin [GO:0000785]; nucleus [GO:0005634]	chromatin [GO:0000785]; nucleus [GO:0005634]; ATP binding [GO:0005524]; ATP hydrolysis activity [GO:0016887]; ATP-dependent chromatin remodeler activity [GO:0140658]; chromatin binding [GO:0003682]; DNA binding [GO:0003677]; helicase activity [GO:0004386]; histone binding [GO:0042393]; RNA polymerase II cis-regulatory region sequence-specific DNA binding [GO:0000978]; DNA damage response [GO:0006…	ATP binding [GO:0005524]; ATP hydrolysis activity [GO:0016887]; ATP-dependent chromatin remodeler activity [GO:0140658]; chromatin binding [GO:0003682]; DNA binding [GO:0003677]; helicase activity [GO:0004386]; histone binding [GO:0042393]; RNA polymerase II cis-regulatory region sequence-specific DNA binding [GO:0000978]	SUBCELLULAR LOCATION: Nucleus {ECO:0000269|PubMed:22569126}. Note=Binds to myogenic gene promoters.
E9PZQ0	RYR1_MOUSE	Ryanodine receptor 1 (RYR-1) (RyR1) (Skeletal muscle calcium release channel) (Skeletal muscle ryanodine receptor) (Skeletal muscle-type ryanodine receptor) (Type 1 ryanodine receptor)	calcium ion transport [GO:0006816]; cellular response to ATP [GO:0071318]; cellular response to caffeine [GO:0071313]; cellular response to calcium ion [GO:0071277]; muscle contraction [GO:0006936]; negative regulation of transforming growth factor beta receptor signaling pathway [GO:0030512]; ossification involved in bone maturation [GO:0043931]; outflow tract morphogenesis [GO:0003151]; protein…	calcium channel complex [GO:0034704]; cytoplasm [GO:0005737]; cytoplasmic side of plasma membrane [GO:0009898]; extrinsic component of cytoplasmic side of plasma membrane [GO:0031234]; junctional membrane complex [GO:0030314]; membrane [GO:0016020]; organelle membrane [GO:0031090]; perinuclear region of cytoplasm [GO:0048471]; protein-containing complex [GO:0032991]; ryanodine receptor complex [G…	calcium channel complex [GO:0034704]; cytoplasm [GO:0005737]; cytoplasmic side of plasma membrane [GO:0009898]; extrinsic component of cytoplasmic side of plasma membrane [GO:0031234]; junctional membrane complex [GO:0030314]; membrane [GO:0016020]; organelle membrane [GO:0031090]; perinuclear region of cytoplasm [GO:0048471]; protein-containing complex [GO:0032991]; ryanodine receptor complex [G…	ATP binding [GO:0005524]; calcium channel activity [GO:0005262]; calcium ion binding [GO:0005509]; calmodulin binding [GO:0005516]; enzyme binding [GO:0019899]; protease binding [GO:0002020]; ryanodine-sensitive calcium-release channel activity [GO:0005219]; voltage-gated calcium channel activity [GO:0005245]	SUBCELLULAR LOCATION: Sarcoplasmic reticulum membrane {ECO:0000269|PubMed:18003898, ECO:0000269|PubMed:7621815}; Multi-pass membrane protein {ECO:0000255}. Note=The number of predicted transmembrane domains varies between orthologs. Both N-terminus and C-terminus are cytoplasmic. {ECO:0000250|UniProtKB:P11716}.
E9PZZ1	PRD13_MOUSE	PR domain zinc finger protein 13 (EC 2.1.1.-) (PR domain-containing protein 13)	GABAergic neuron differentiation [GO:0097154]; hypothalamus cell differentiation [GO:0021979]; methylation [GO:0032259]; negative regulation of transcription by RNA polymerase II [GO:0000122]; neurogenesis [GO:0022008]; regulation of gene expression [GO:0010468]	nucleus [GO:0005634]	nucleus [GO:0005634]; chromatin binding [GO:0003682]; DNA binding [GO:0003677]; histone methyltransferase activity [GO:0042054]; metal ion binding [GO:0046872]; RNA polymerase II-specific DNA-binding transcription factor binding [GO:0061629]; GABAergic neuron differentiation [GO:0097154]; hypothalamus cell differentiation [GO:0021979]; methylation [GO:0032259]; negative regulation of transcriptio…	chromatin binding [GO:0003682]; DNA binding [GO:0003677]; histone methyltransferase activity [GO:0042054]; metal ion binding [GO:0046872]; RNA polymerase II-specific DNA-binding transcription factor binding [GO:0061629]	SUBCELLULAR LOCATION: Nucleus {ECO:0000305}.
E9Q0N2	PTPRH_MOUSE	Receptor-type tyrosine-protein phosphatase H (R-PTP-H) (EC 3.1.3.48) (Stomach cancer-associated protein tyrosine phosphatase 1) (SAP-1)	peptidyl-tyrosine dephosphorylation involved in inactivation of protein kinase activity [GO:1990264]	apical plasma membrane [GO:0016324]; cytoplasm [GO:0005737]; microvillus [GO:0005902]; microvillus membrane [GO:0031528]	apical plasma membrane [GO:0016324]; cytoplasm [GO:0005737]; microvillus [GO:0005902]; microvillus membrane [GO:0031528]; protein tyrosine phosphatase activity [GO:0004725]; peptidyl-tyrosine dephosphorylation involved in inactivation of protein kinase activity [GO:1990264]	protein tyrosine phosphatase activity [GO:0004725]	SUBCELLULAR LOCATION: Cell projection, microvillus membrane {ECO:0000269|PubMed:19170756, ECO:0000269|PubMed:26195794}; Single-pass type I membrane protein {ECO:0000305}. Cytoplasm {ECO:0000250|UniProtKB:Q9HD43}. Apical cell membrane {ECO:0000269|PubMed:19170756, ECO:0000269|PubMed:26195794}; Single-pass type I membrane protein {ECO:0000305}. Note=Colocalizes with CEACAM20 at the apical brush bor…
E9Q0S6	TENS1_MOUSE	Tensin-1 (EC 3.1.3.-)	cell-substrate junction assembly [GO:0007044]; fibroblast migration [GO:0010761]	cell surface [GO:0009986]; cell-substrate junction [GO:0030055]; cytoplasm [GO:0005737]; cytoskeleton [GO:0005856]; focal adhesion [GO:0005925]	cell surface [GO:0009986]; cell-substrate junction [GO:0030055]; cytoplasm [GO:0005737]; cytoskeleton [GO:0005856]; focal adhesion [GO:0005925]; actin binding [GO:0003779]; metal ion binding [GO:0046872]; phosphoprotein phosphatase activity [GO:0004721]; cell-substrate junction assembly [GO:0007044]; fibroblast migration [GO:0010761]	actin binding [GO:0003779]; metal ion binding [GO:0046872]; phosphoprotein phosphatase activity [GO:0004721]	SUBCELLULAR LOCATION: Cell surface {ECO:0000250|UniProtKB:Q9HBL0}. Cell junction, focal adhesion {ECO:0000250|UniProtKB:Q9HBL0}. Cytoplasm, cytoskeleton {ECO:0000250|UniProtKB:Q9HBL0}. Note=Localizes to both focal adhesions and fibrillar adhesions. Localized at the cell periphery preferentially to fibrillar adhesions rather than to focal adhesions. Translocates from the cell edge to the cell cent…
E9Q236	MRP4_MOUSE	ATP-binding cassette sub-family C member 4 (EC 7.6.2.-) (EC 7.6.2.2) (EC 7.6.2.3) (Multidrug resistance-associated protein 4)	bile acid and bile salt transport [GO:0015721]; cAMP transport [GO:0070730]; cilium assembly [GO:0060271]; export across plasma membrane [GO:0140115]; fatty acid derivative transport [GO:1901571]; leukotriene transport [GO:0071716]; organic hydroxy compound transport [GO:0015850]; positive regulation of smooth muscle cell proliferation [GO:0048661]; prostaglandin secretion [GO:0032310]; prostagla…	apical plasma membrane [GO:0016324]; basolateral plasma membrane [GO:0016323]; external side of apical plasma membrane [GO:0098591]; Golgi apparatus [GO:0005794]; membrane [GO:0016020]; nucleolus [GO:0005730]; plasma membrane [GO:0005886]; platelet dense granule membrane [GO:0031088]	apical plasma membrane [GO:0016324]; basolateral plasma membrane [GO:0016323]; external side of apical plasma membrane [GO:0098591]; Golgi apparatus [GO:0005794]; membrane [GO:0016020]; nucleolus [GO:0005730]; plasma membrane [GO:0005886]; platelet dense granule membrane [GO:0031088]; ABC-type bile acid transporter activity [GO:0015432]; ABC-type glutathione S-conjugate transporter activity [GO:0…	ABC-type bile acid transporter activity [GO:0015432]; ABC-type glutathione S-conjugate transporter activity [GO:0015431]; ABC-type xenobiotic transporter activity [GO:0008559]; alcohol transmembrane transporter activity [GO:0015665]; ATP binding [GO:0005524]; ATP hydrolysis activity [GO:0016887]; ATPase-coupled transmembrane transporter activity [GO:0042626]; efflux transmembrane transporter acti…	SUBCELLULAR LOCATION: Basolateral cell membrane {ECO:0000269|PubMed:12883481, ECO:0000269|PubMed:15314169}; Multi-pass membrane protein {ECO:0000255}. Apical cell membrane {ECO:0000269|PubMed:15314169}; Multi-pass membrane protein {ECO:0000255}. Note=Its localization to the basolateral or apical membranes is tissue-dependent. {ECO:0000269|PubMed:15314169}.
E9Q2M9	WDFY4_MOUSE	WD repeat- and FYVE domain-containing protein 4	antigen processing and presentation [GO:0019882]; autophagy [GO:0006914]; CD8-positive, alpha-beta T cell activation [GO:0036037]; cellular response to virus [GO:0098586]	early endosome [GO:0005769]; endoplasmic reticulum [GO:0005783]	early endosome [GO:0005769]; endoplasmic reticulum [GO:0005783]; antigen processing and presentation [GO:0019882]; autophagy [GO:0006914]; CD8-positive, alpha-beta T cell activation [GO:0036037]; cellular response to virus [GO:0098586]		SUBCELLULAR LOCATION: Early endosome {ECO:0000269|PubMed:30409884}. Endoplasmic reticulum {ECO:0000269|PubMed:30409884}.
E9Q2Z1	CECR2_MOUSE	Chromatin remodeling regulator CECR2 (Cat eye syndrome critical region protein 2 homolog)	chromatin remodeling [GO:0006338]; cochlea development [GO:0090102]; execution phase of apoptosis [GO:0097194]; inner ear receptor cell stereocilium organization [GO:0060122]; neural fold formation [GO:0001842]; neural tube closure [GO:0001843]; neural tube development [GO:0021915]; single fertilization [GO:0007338]	CERF complex [GO:0090537]; euchromatin [GO:0000791]; ISWI-type complex [GO:0031010]	CERF complex [GO:0090537]; euchromatin [GO:0000791]; ISWI-type complex [GO:0031010]; ATP-dependent chromatin remodeler activity [GO:0140658]; chromatin remodeling [GO:0006338]; cochlea development [GO:0090102]; execution phase of apoptosis [GO:0097194]; inner ear receptor cell stereocilium organization [GO:0060122]; neural fold formation [GO:0001842]; neural tube closure [GO:0001843]; neural tube…	ATP-dependent chromatin remodeler activity [GO:0140658]	SUBCELLULAR LOCATION: Nucleus {ECO:0000250|UniProtKB:Q9BXF3}.
E9Q394	AKP13_MOUSE	A-kinase anchor protein 13 (AKAP-13) (AKAP-Lbc)	adenylate cyclase-activating adrenergic receptor signaling pathway involved in heart process [GO:0086023]; adrenergic receptor signaling pathway [GO:0071875]; bone development [GO:0060348]; cardiac muscle cell differentiation [GO:0055007]; cell growth involved in cardiac muscle cell development [GO:0061049]; G protein-coupled receptor signaling pathway [GO:0007186]; heart development [GO:0007507]…	cell cortex [GO:0005938]; cytoskeleton [GO:0005856]; cytosol [GO:0005829]; membrane [GO:0016020]; nucleus [GO:0005634]; perinuclear region of cytoplasm [GO:0048471]	cell cortex [GO:0005938]; cytoskeleton [GO:0005856]; cytosol [GO:0005829]; membrane [GO:0016020]; nucleus [GO:0005634]; perinuclear region of cytoplasm [GO:0048471]; guanyl-nucleotide exchange factor activity [GO:0005085]; MAP-kinase scaffold activity [GO:0005078]; metal ion binding [GO:0046872]; molecular adaptor activity [GO:0060090]; adenylate cyclase-activating adrenergic receptor signaling p…	guanyl-nucleotide exchange factor activity [GO:0005085]; MAP-kinase scaffold activity [GO:0005078]; metal ion binding [GO:0046872]; molecular adaptor activity [GO:0060090]	SUBCELLULAR LOCATION: Cytoplasm, cytosol {ECO:0000250|UniProtKB:Q12802}. Cytoplasm {ECO:0000250|UniProtKB:Q12802}. Cytoplasm, cell cortex {ECO:0000250|UniProtKB:Q12802}. Cytoplasm, cytoskeleton {ECO:0000269|PubMed:20139090}. Nucleus {ECO:0000250|UniProtKB:Q12802}. Membrane {ECO:0000250|UniProtKB:Q12802}; Peripheral membrane protein {ECO:0000250|UniProtKB:Q12802}. Note=Colocalizes with actin and m…
E9Q3E1	AL3B2_MOUSE	Aldehyde dehydrogenase family 3 member B2 (EC 1.2.1.3) (Aldehyde dehydrogenase 8)	cellular aldehyde metabolic process [GO:0006081]; ethanol catabolic process [GO:0006068]; lipid metabolic process [GO:0006629]	cytoplasm [GO:0005737]; lipid droplet [GO:0005811]	cytoplasm [GO:0005737]; lipid droplet [GO:0005811]; 3-chloroallyl aldehyde dehydrogenase activity [GO:0004028]; aldehyde dehydrogenase (NAD+) activity [GO:0004029]; glyceraldehyde-3-phosphate dehydrogenase (NAD+) (non-phosphorylating) activity [GO:0043878]; cellular aldehyde metabolic process [GO:0006081]; ethanol catabolic process [GO:0006068]; lipid metabolic process [GO:0006629]	3-chloroallyl aldehyde dehydrogenase activity [GO:0004028]; aldehyde dehydrogenase (NAD+) activity [GO:0004029]; glyceraldehyde-3-phosphate dehydrogenase (NAD+) (non-phosphorylating) activity [GO:0043878]	SUBCELLULAR LOCATION: Lipid droplet {ECO:0000269|PubMed:25286108}.
E9Q3L2	PI4KA_MOUSE	Phosphatidylinositol 4-kinase alpha (PI4-kinase alpha) (PI4K-alpha) (PtdIns-4-kinase alpha) (EC 2.7.1.67)	modulation by host of viral process [GO:0044788]; phosphatidylinositol phosphate biosynthetic process [GO:0046854]; phosphatidylinositol-mediated signaling [GO:0048015]; phosphorylation [GO:0016310]; reorganization of cellular membranes to establish viral sites of replication [GO:0140754]	cytoplasm [GO:0005737]; Golgi-associated vesicle membrane [GO:0030660]; plasma membrane [GO:0005886]	cytoplasm [GO:0005737]; Golgi-associated vesicle membrane [GO:0030660]; plasma membrane [GO:0005886]; 1-phosphatidylinositol 4-kinase activity [GO:0004430]; ATP binding [GO:0005524]; kinase activity [GO:0016301]; modulation by host of viral process [GO:0044788]; phosphatidylinositol phosphate biosynthetic process [GO:0046854]; phosphatidylinositol-mediated signaling [GO:0048015]; phosphorylation …	1-phosphatidylinositol 4-kinase activity [GO:0004430]; ATP binding [GO:0005524]; kinase activity [GO:0016301]	SUBCELLULAR LOCATION: Cytoplasm {ECO:0000250|UniProtKB:P42356}. Cell membrane {ECO:0000250|UniProtKB:P42356}. Note=Localization to the plasma membrane is mediated by the PI4K complex and association with EFR3 (EFR3A or EFR3B), TTC7 (TTC7A or TTC7B) and HYCC (HYCC1 or HYCC2). Localization to the plasma membrane is regulated by TMEM150A. {ECO:0000250|UniProtKB:P42356}.
E9Q3M5	S4A5_MOUSE	Electrogenic sodium bicarbonate cotransporter 4 (Anion exchange protein) (Solute carrier family 4 member 5)	bicarbonate transport [GO:0015701]; cerebrospinal fluid secretion [GO:0033326]; epithelial cell development [GO:0002064]; mitochondrion distribution [GO:0048311]; monoatomic ion transport [GO:0006811]; regulation of gene expression [GO:0010468]; regulation of intracellular pH [GO:0051453]; regulation of systemic arterial blood pressure [GO:0003073]; renal system process [GO:0003014]; retina devel…	apical plasma membrane [GO:0016324]; basolateral plasma membrane [GO:0016323]; plasma membrane [GO:0005886]	apical plasma membrane [GO:0016324]; basolateral plasma membrane [GO:0016323]; plasma membrane [GO:0005886]; monoatomic anion transmembrane transporter activity [GO:0008509]; sodium:bicarbonate symporter activity [GO:0008510]; solute:inorganic anion antiporter activity [GO:0005452]; bicarbonate transport [GO:0015701]; cerebrospinal fluid secretion [GO:0033326]; epithelial cell development [GO:000…	monoatomic anion transmembrane transporter activity [GO:0008509]; sodium:bicarbonate symporter activity [GO:0008510]; solute:inorganic anion antiporter activity [GO:0005452]	SUBCELLULAR LOCATION: Apical cell membrane {ECO:0000250|UniProtKB:Q9BY07}; Multi-pass membrane protein {ECO:0000255}. Basolateral cell membrane {ECO:0000250|UniProtKB:Q6RI88}; Multi-pass membrane protein {ECO:0000255}. Note=Localized predominantly to the basolateral sinusoidal membrane in hepatocytes. {ECO:0000250|UniProtKB:Q6RI88}.
E9Q3T6	PRD14_MOUSE	PR domain zinc finger protein 14 (EC 2.1.1.-) (PR domain-containing protein 14)	cell fate specification [GO:0001708]; cell morphogenesis [GO:0000902]; embryo implantation [GO:0007566]; epigenetic regulation of gene expression [GO:0040029]; fertilization [GO:0009566]; fibroblast growth factor receptor signaling pathway [GO:0008543]; germ cell development [GO:0007281]; germ-line stem cell population maintenance [GO:0030718]; homeostasis of number of cells within a tissue [GO:0…	nucleoplasm [GO:0005654]; nucleus [GO:0005634]	nucleoplasm [GO:0005654]; nucleus [GO:0005634]; chromatin DNA binding [GO:0031490]; DNA-binding transcription repressor activity, RNA polymerase II-specific [GO:0001227]; histone methyltransferase binding [GO:1990226]; metal ion binding [GO:0046872]; methyltransferase activity [GO:0008168]; methyltransferase regulator activity [GO:0141107]; RNA binding [GO:0003723]; RNA polymerase II transcriptio…	chromatin DNA binding [GO:0031490]; DNA-binding transcription repressor activity, RNA polymerase II-specific [GO:0001227]; histone methyltransferase binding [GO:1990226]; metal ion binding [GO:0046872]; methyltransferase activity [GO:0008168]; methyltransferase regulator activity [GO:0141107]; RNA binding [GO:0003723]; RNA polymerase II transcription regulatory region sequence-specific DNA bindin…	SUBCELLULAR LOCATION: Nucleus {ECO:0000250}.
E9Q401	RYR2_MOUSE	Ryanodine receptor 2 (RYR-2) (RyR2) (Cardiac muscle ryanodine receptor) (Cardiac muscle ryanodine receptor-calcium release channel) (Type 2 ryanodine receptor)	calcium ion transmembrane import into cytosol [GO:0097553]; calcium ion transmembrane transport [GO:0070588]; calcium ion transport [GO:0006816]; calcium ion transport into cytosol [GO:0060402]; calcium-mediated signaling [GO:0019722]; cardiac muscle hypertrophy [GO:0003300]; cellular response to caffeine [GO:0071313]; cellular response to epinephrine stimulus [GO:0071872]; detection of calcium i…	A band [GO:0031672]; calcium channel complex [GO:0034704]; extrinsic component of cytoplasmic side of plasma membrane [GO:0031234]; membrane [GO:0016020]; nuclear envelope [GO:0005635]; protein-containing complex [GO:0032991]; sarcolemma [GO:0042383]; sarcomere [GO:0030017]; sarcoplasmic reticulum [GO:0016529]; sarcoplasmic reticulum membrane [GO:0033017]; smooth endoplasmic reticulum [GO:0005790…	A band [GO:0031672]; calcium channel complex [GO:0034704]; extrinsic component of cytoplasmic side of plasma membrane [GO:0031234]; membrane [GO:0016020]; nuclear envelope [GO:0005635]; protein-containing complex [GO:0032991]; sarcolemma [GO:0042383]; sarcomere [GO:0030017]; sarcoplasmic reticulum [GO:0016529]; sarcoplasmic reticulum membrane [GO:0033017]; smooth endoplasmic reticulum [GO:0005790…	calcium channel activity [GO:0005262]; calcium ion binding [GO:0005509]; calcium-induced calcium release activity [GO:0048763]; calmodulin binding [GO:0005516]; enzyme binding [GO:0019899]; identical protein binding [GO:0042802]; intracellularly gated calcium channel activity [GO:0015278]; organic cyclic compound binding [GO:0097159]; protein kinase A catalytic subunit binding [GO:0034236]; prote…	SUBCELLULAR LOCATION: Sarcoplasmic reticulum membrane {ECO:0000305|PubMed:10473538}; Multi-pass membrane protein {ECO:0000255}.
E9Q414	APOB_MOUSE	Apolipoprotein B-100 (Apo B-100) [Cleaved into: Apolipoprotein B-48 (Apo B-48)]	artery morphogenesis [GO:0048844]; cholesterol efflux [GO:0033344]; cholesterol homeostasis [GO:0042632]; cholesterol metabolic process [GO:0008203]; cholesterol transport [GO:0030301]; establishment of localization in cell [GO:0051649]; fertilization [GO:0009566]; flagellated sperm motility [GO:0030317]; in utero embryonic development [GO:0001701]; lipid catabolic process [GO:0016042]; lipid met…	cytosol [GO:0005829]; endoplasmic reticulum [GO:0005783]; endoplasmic reticulum exit site [GO:0070971]; extracellular region [GO:0005576]; extracellular space [GO:0005615]; high-density lipoprotein particle [GO:0034364]; intermediate-density lipoprotein particle [GO:0034363]; lipid droplet [GO:0005811]; low-density lipoprotein particle [GO:0034362]; mature chylomicron [GO:0034359]; neuronal cell …	cytosol [GO:0005829]; endoplasmic reticulum [GO:0005783]; endoplasmic reticulum exit site [GO:0070971]; extracellular region [GO:0005576]; extracellular space [GO:0005615]; high-density lipoprotein particle [GO:0034364]; intermediate-density lipoprotein particle [GO:0034363]; lipid droplet [GO:0005811]; low-density lipoprotein particle [GO:0034362]; mature chylomicron [GO:0034359]; neuronal cell …	cholesterol transfer activity [GO:0120020]; heparin binding [GO:0008201]; lipase binding [GO:0035473]; low-density lipoprotein particle receptor binding [GO:0050750]; phospholipid binding [GO:0005543]	SUBCELLULAR LOCATION: Cytoplasm {ECO:0000250|UniProtKB:P04114}. Secreted {ECO:0000250|UniProtKB:P04114}. Lipid droplet {ECO:0000250|UniProtKB:P04114}.
E9Q4F7	ANR11_MOUSE	Ankyrin repeat domain-containing protein 11	anatomical structure morphogenesis [GO:0009653]; bone development [GO:0060348]; cognition [GO:0050890]; face development [GO:0060324]; face morphogenesis [GO:0060325]; gene expression [GO:0010467]; head development [GO:0060322]; head morphogenesis [GO:0060323]; in utero embryonic development [GO:0001701]; localization of cell [GO:0051674]; multicellular organism growth [GO:0035264]; neural precur…	chromatin [GO:0000785]; nucleus [GO:0005634]	chromatin [GO:0000785]; nucleus [GO:0005634]; anatomical structure morphogenesis [GO:0009653]; bone development [GO:0060348]; cognition [GO:0050890]; face development [GO:0060324]; face morphogenesis [GO:0060325]; gene expression [GO:0010467]; head development [GO:0060322]; head morphogenesis [GO:0060323]; in utero embryonic development [GO:0001701]; localization of cell [GO:0051674]; multicellul…		SUBCELLULAR LOCATION: Nucleus {ECO:0000269|PubMed:25413698}. Note=Localizes to chromatin during prometaphase (By similarity). {ECO:0000250|UniProtKB:Q6UB99}.
E9Q4J9	AGRF2_MOUSE	Adhesion G-protein coupled receptor F2 (G-protein coupled receptor 111) (G-protein coupled receptor PGR20)	adenylate cyclase-activating G protein-coupled receptor signaling pathway [GO:0007189]; cell surface receptor signaling pathway [GO:0007166]	membrane [GO:0016020]	membrane [GO:0016020]; G protein-coupled receptor activity [GO:0004930]; adenylate cyclase-activating G protein-coupled receptor signaling pathway [GO:0007189]; cell surface receptor signaling pathway [GO:0007166]	G protein-coupled receptor activity [GO:0004930]	SUBCELLULAR LOCATION: Membrane {ECO:0000255}; Multi-pass membrane protein {ECO:0000255}.
E9Q4N7	ARI1B_MOUSE	AT-rich interactive domain-containing protein 1B (ARID domain-containing protein 1B) (BRG1-associated factor 250b) (BAF250B)	chromatin remodeling [GO:0006338]; dendritic cell dendrite assembly [GO:0097026]; dendritic spine development [GO:0060996]; neuron-neuron synaptic transmission [GO:0007270]; positive regulation of DNA-templated transcription [GO:0045893]; regulation of transcription by RNA polymerase II [GO:0006357]	brahma complex [GO:0035060]; nBAF complex [GO:0071565]; nucleoplasm [GO:0005654]; nucleus [GO:0005634]; SWI/SNF complex [GO:0016514]; synapse [GO:0045202]	brahma complex [GO:0035060]; nBAF complex [GO:0071565]; nucleoplasm [GO:0005654]; nucleus [GO:0005634]; SWI/SNF complex [GO:0016514]; synapse [GO:0045202]; DNA binding [GO:0003677]; chromatin remodeling [GO:0006338]; dendritic cell dendrite assembly [GO:0097026]; dendritic spine development [GO:0060996]; neuron-neuron synaptic transmission [GO:0007270]; positive regulation of DNA-templated transc…	DNA binding [GO:0003677]	SUBCELLULAR LOCATION: Nucleus {ECO:0000250|UniProtKB:Q8NFD5, ECO:0000255|PROSITE-ProRule:PRU00355}.
E9Q4S1	PDE8B_MOUSE	High affinity cAMP-specific and IBMX-insensitive 3',5'-cyclic phosphodiesterase 8B (PDE8B) (EC 3.1.4.53) (Cell proliferation-inducing gene 22 protein)	behavioral fear response [GO:0001662]; cAMP catabolic process [GO:0006198]; cAMP-mediated signaling [GO:0019933]; negative regulation of insulin secretion [GO:0046676]; negative regulation of insulin secretion involved in cellular response to glucose stimulus [GO:0061179]; negative regulation of steroid hormone biosynthetic process [GO:0090032]; neuromuscular process controlling balance [GO:00508…	cytosol [GO:0005829]; nucleus [GO:0005634]; perinuclear region of cytoplasm [GO:0048471]	cytosol [GO:0005829]; nucleus [GO:0005634]; perinuclear region of cytoplasm [GO:0048471]; 3',5'-cyclic-AMP phosphodiesterase activity [GO:0004115]; 3',5'-cyclic-GMP phosphodiesterase activity [GO:0047555]; metal ion binding [GO:0046872]; behavioral fear response [GO:0001662]; cAMP catabolic process [GO:0006198]; cAMP-mediated signaling [GO:0019933]; negative regulation of insulin secretion [GO:00…	3',5'-cyclic-AMP phosphodiesterase activity [GO:0004115]; 3',5'-cyclic-GMP phosphodiesterase activity [GO:0047555]; metal ion binding [GO:0046872]
E9Q4Z2	ACACB_MOUSE	Acetyl-CoA carboxylase 2 (EC 6.4.1.2) (ACC-beta)	acetyl-CoA metabolic process [GO:0006084]; energy homeostasis [GO:0097009]; fatty acid biosynthetic process [GO:0006633]; fatty acid oxidation [GO:0019395]; glucose import [GO:0046323]; intracellular aspartate homeostasis [GO:0090459]; intracellular glutamate homeostasis [GO:0090461]; lactic acid secretion [GO:0046722]; malonyl-CoA biosynthetic process [GO:2001295]; negative regulation of catalyt…	mitochondrial fatty acid beta-oxidation multienzyme complex [GO:0016507]; mitochondrion [GO:0005739]; nucleus [GO:0005634]	mitochondrial fatty acid beta-oxidation multienzyme complex [GO:0016507]; mitochondrion [GO:0005739]; nucleus [GO:0005634]; acetyl-CoA carboxylase activity [GO:0003989]; ATP binding [GO:0005524]; biotin binding [GO:0009374]; identical protein binding [GO:0042802]; metal ion binding [GO:0046872]; acetyl-CoA metabolic process [GO:0006084]; energy homeostasis [GO:0097009]; fatty acid biosynthetic pr…	acetyl-CoA carboxylase activity [GO:0003989]; ATP binding [GO:0005524]; biotin binding [GO:0009374]; identical protein binding [GO:0042802]; metal ion binding [GO:0046872]	SUBCELLULAR LOCATION: Mitochondrion {ECO:0000269|PubMed:10677481}.
E9Q555	RN213_MOUSE	E3 ubiquitin-protein ligase RNF213 (EC 2.3.2.27) (EC 3.6.4.-) (E3 ubiquitin-lipopolysaccharide ligase RNF213) (EC 2.3.2.-) (Mysterin) (RING finger protein 213)	angiogenesis [GO:0001525]; defense response to bacterium [GO:0042742]; immune system process [GO:0002376]; lipid droplet formation [GO:0140042]; lipid ubiquitination [GO:0120323]; negative regulation of non-canonical Wnt signaling pathway [GO:2000051]; protein autoubiquitination [GO:0051865]; protein K63-linked ubiquitination [GO:0070534]; protein ubiquitination [GO:0016567]; regulation of lipid …	cytoplasm [GO:0005737]; cytosol [GO:0005829]; lipid droplet [GO:0005811]; nucleolus [GO:0005730]	cytoplasm [GO:0005737]; cytosol [GO:0005829]; lipid droplet [GO:0005811]; nucleolus [GO:0005730]; ATP binding [GO:0005524]; ATP hydrolysis activity [GO:0016887]; metal ion binding [GO:0046872]; ubiquitin protein ligase activity [GO:0061630]; ubiquitin-protein transferase activity [GO:0004842]; angiogenesis [GO:0001525]; defense response to bacterium [GO:0042742]; immune system process [GO:0002376…	ATP binding [GO:0005524]; ATP hydrolysis activity [GO:0016887]; metal ion binding [GO:0046872]; ubiquitin protein ligase activity [GO:0061630]; ubiquitin-protein transferase activity [GO:0004842]	SUBCELLULAR LOCATION: Cytoplasm, cytosol {ECO:0000250|UniProtKB:Q63HN8}. Lipid droplet {ECO:0000250|UniProtKB:Q63HN8}.
E9Q557	DESP_MOUSE	Desmoplakin (DP)	adherens junction organization [GO:0034332]; bundle of His cell-Purkinje myocyte adhesion involved in cell communication [GO:0086073]; cell-cell adhesion [GO:0098609]; desmosome organization [GO:0002934]; epithelial cell-cell adhesion [GO:0090136]; intermediate filament cytoskeleton organization [GO:0045104]; intermediate filament organization [GO:0045109]; keratinocyte differentiation [GO:003021…	adherens junction [GO:0005912]; basolateral plasma membrane [GO:0016323]; cell-cell junction [GO:0005911]; cornified envelope [GO:0001533]; cytoplasm [GO:0005737]; cytoskeleton [GO:0005856]; desmosome [GO:0030057]; fascia adherens [GO:0005916]; intercalated disc [GO:0014704]; plasma membrane [GO:0005886]	adherens junction [GO:0005912]; basolateral plasma membrane [GO:0016323]; cell-cell junction [GO:0005911]; cornified envelope [GO:0001533]; cytoplasm [GO:0005737]; cytoskeleton [GO:0005856]; desmosome [GO:0030057]; fascia adherens [GO:0005916]; intercalated disc [GO:0014704]; plasma membrane [GO:0005886]; protein kinase C binding [GO:0005080]; scaffold protein binding [GO:0097110]; structural mol…	protein kinase C binding [GO:0005080]; scaffold protein binding [GO:0097110]; structural molecule activity [GO:0005198]	SUBCELLULAR LOCATION: Cell junction, desmosome {ECO:0000269|PubMed:15479741, ECO:0000269|PubMed:18079750, ECO:0000269|PubMed:22515648}. Cell membrane {ECO:0000269|PubMed:21285247, ECO:0000269|PubMed:22515648, ECO:0000269|PubMed:26403541}. Cytoplasm {ECO:0000250|UniProtKB:P15924}. Note=Localizes to desmosome precursor particles in the cytoplasm. {ECO:0000250|UniProtKB:P15924}.
[truncated: 16,912 more rows]

## Sheet: Sheet2_reported IDR proteins
uniproID	DisProt
A2A6M5	DisProt_H
A2A6Q5	DisProt_H
A2AH22	DisProt_H
A2AM29	DisProt_H
A2APV2	DisProt_H
A2ASS6	DisProt_H
A2AT37	DisProt_H
A2AUM9	DisProt_H
B1AWN6	DisProt_H
B2RQC6	DisProt_H
B2RWS6	DisProt_H
B7ZNG0	DisProt_H
C0HKE1	DisProt_H
D3Z6Q9	DisProt_H
D3Z7P3	DisProt_H
E9PV24	DisProt_H
E9Q5C9	DisProt_H
E9Q5Z5	DisProt_H
F8VPU2	DisProt_H
G3X9K3	DisProt_H
G3XA57	DisProt_H
O08537	DisProt_H
O08579	DisProt_H
O08583	DisProt_M
O08586	DisProt_H
O08677	DisProt_H
O08734	DisProt_H
O08756	DisProt_H
O08785	DisProt_M
O08807	DisProt_M_H
O08859	DisProt_H
O08908	DisProt_M
O08911	DisProt_H
O09000	DisProt_H
O09012	DisProt_H
O09037	DisProt_H
O09053	DisProt_H
O09106	DisProt_H
O09126	DisProt_H
O09161	DisProt_H
O09164	DisProt_H
O35074	DisProt_H
O35129	DisProt_H
O35207	DisProt_H
O35226	DisProt_H
O35245	DisProt_H
O35386	DisProt_H
O35400	DisProt_H
O35465	DisProt_H
[truncated: 1,104 more rows]

## Sheet: Sheet3_Published PS proteins
PhaSepDB		LLPSDB		PhaSePro
[truncated: 290 more rows]

[truncated: 3 more sheets: Sheet4_PS predictions, Sheet5_potential cellular PSPs, Sheet6_potential PSPs in PCH]
